# Supplementary material for: Genome-Wide Identification and Expression Analysis of the SUT Family from Three Species of Sapindaceae Revealed Their Role in the Accumulation of Sugars in Fruits
Source: Plants (Basel). 2023 Dec 28;13(1):95. doi: 10.3390/plants13010095 (PMC10780545; doi:10.3390/plants13010095)
Supplement: Supplementary file 1 [file plants-13-00095-s001.zip › plants-2745550-supplementary.xlsx]

## Sheet: S1
Serial No.	Gene Name	Accession Number Ensembl transcript	subgroup	Genome Location Coordinates (5′-3′)	Protein Length (a.a.)	Mol.Wt (Da)	PI	Instability Index	Aliphatic Index	Grand Average of Hydropathicity	Chr
1	SlSut01	SL02G0062570.1	IV	38551743-38555401	459	50434	6.82	40.23	100.52	0.517	2
2	SlSut02	SL05G0145250.1	IV	34509489-34510406	305	34517.6	9.1	40.04	108.98	0.446	5
3	SlSut03	SL05G0145290.1	IV	34544561-34550628	960	106702	8.94	36.59	102.67	0.253	5
4	SlSut04	SL06G0161050.1	II	15075498-15077792	247	27821.5	7.05	39.97	103.4	0.426	6
5	SlSut05	SL07G0175810.1	IV	6678481-6682383	480	52062	7.55	40.26	106.27	0.57	7
6	SlSut06	SL07G0175820.1	I	6699634-6702274	506	53361.4	7.09	33.95	112.41	0.638	7
7	SlSut07	SL07G0175830.1	I	6717649-6721685	512	54581.8	8.56	32.09	101.95	0.555	7
8	SlSut08	SL07G0185750.1	II	25616832-25626954	507	54593.9	9.31	38.55	105.9	0.526	7
9	SlSut09	SL08G0213360.1	IV	29369543-29377669	473	51384.3	7.51	36.74	113.17	0.645	8
10	SlSut10	SL09G0237770.1	II	31295457-31306611	1077	116220	8.3	37.23	102.89	0.437	9
11	SlSut11	SL11G0276300.1	IV	22698278-22703284	464	51697.7	7.5	45.99	109.25	0.654	11
12	SlSut12	SL12G0297300.1	III	22048005-22058039	605	64822.6	5.82	42	101.04	0.38	12
13	SlSut13	SL13G0308770.1	IV	2055806-2059542	99	10967.6	5.04	14.88	87.68	0.317	13
14	SlSut14	SL14G0341140.1	IV	15731220-15739487	359	40007.6	5.81	43.91	102.56	0.347	14
15	SlSut15	SL14G0341180.1	IV	15768592-15771083	175	19861.5	9.32	32.34	100.29	0.251	14
16	DlSut01	D.long027931.01	III	19529323-19536281	605	64772.5	5.59	42.09	101.52	0.392	6
17	DlSut02	D.long028711.01	IV	25296963-25301841	461	50842.8	8.5	35.83	107.66	0.61	6
18	DlSut03	D.long016745.01	II	7519496-7526577	507	54549.9	9.43	38.89	105.88	0.532	9
19	DlSut04	D.long018051.01	I	25523897-25527395	512	54424.7	8.56	31.5	104.43	0.565	9
20	DlSut05	D.long018052.01	I	25559606-25561806	506	53439.6	8.49	33.78	109.92	0.622	9
21	DlSut06	D.long018053.01	IV	25574882-25578748	501	53899.2	7.48	36.02	109.2	0.596	9
22	DlSut07	D.long031680.01	IV	6696973-6701396	451	50653.5	7.53	48.52	110.24	0.672	10
23	DlSut08	D.long023760.01	IV	25706656-25710054	508	56047.2	9.03	39.49	111.89	0.53	12
24	DlSut09	D.long008411.01	IV	7029131-7031863	340	37377.8	5.62	44.12	106.44	0.535	14
25	DlSut10	D.long021181.01	IV	31598632-31601355	459	50524.1	6.82	40.11	100.31	0.517	16
26	NlSut01	Nla_16155.1	II	6869828-6878694	320	33963.7	6.28	33.36	108.53	0.697	6
27	NlSut02	Nla_15811.1	I	3941379-3945480	512	54491.8	8.56	31.37	105.18	0.588	6
28	NlSut03	Nla_15810.1	I	3931805-3932671	288	31409.6	8.39	33.43	103.65	0.364	6
29	NlSut04	Nla_15809.1	I	3930472-3931737	61	5883.86	4.65	42.96	102.46	0.969	6
30	NlSut05	Nla_15808.1	IV	3918483-3922012	502	54422.9	8.9	36.48	108.98	0.526	6
31	NlSut06	Nla_28871.1	IV	22807712-22811478	507	55783.7	8.66	39.34	108.66	0.518	5
32	NlSut07	Nla_26388.1	IV	21587034-21592007	467	51378.3	8.44	36.38	106.9	0.584	8
33	NlSut08	Nla_25509.1	III	16282723-16290213	605	64734.6	5.39	40.41	103.62	0.436	8
34	NlSut09	Nla_45932.1	IV	115156-117057	248	27521.2	5.09	47.2	99.88	0.497	Scaffold_423737
35	NlSut10	Nla_45933.1	IV	117086-118640	200	22470.4	8.61	33.59	104.8	0.485	Scaffold_423737
36	NlSut11	Nla_00748.1	IV	5993222-5996708	459	50548	6.82	40.81	97.32	0.48	1
37	NlSut12	Nla_44414.1	IV	5576239-5581832	445	50049.9	7.53	45.41	114.11	0.69	13
38	NlSut13	Nla_34024.1	IV	18201354-18202333	170	18836	8.77	38.03	94.06	0.349	12
39	NlSut14	Nla_34023.1	IV	18198563-18200902	317	34890.9	5.16	49.05	104.98	0.599	12
40	NlSut15	Nla_41396.1	IV	15555-20533	469	51659.5	8.12	37.66	106.44	0.567	14

## Sheet: S2
#OriSeqID=HiC_scaffold_17	Accession=GWHBDNI00000017
GWHBDNI00000017	AUGUSTUS	gene	491	1223	.	-	.	ID=D.long039581;Accession=GWHGBDNI000001;Name=;Alias=jg45284;;transl_table=1
GWHBDNI00000017	AUGUSTUS	mRNA	491	1223	.	-	.	ID=D.long039581.01;Accession=GWHTBDNI000001;Parent=D.long039581;Parent_Accession=GWHGBDNI000001;Name=;Alias=jg45284.t1;;transl_table=1
GWHBDNI00000017	AUGUSTUS	CDS	491	823	1	-	0	ID=jg45284.t1.CDS1;Parent=D.long039581.01;Parent_Accession=GWHTBDNI000001;Protein_Accession=GWHPBDNI000001;;transl_table=1
GWHBDNI00000017	AUGUSTUS	exon	491	823	.	-	.	ID=jg45284.t1.exon1;Parent=D.long039581.01;Parent_Accession=GWHTBDNI000001;;transl_table=1
GWHBDNI00000017	AUGUSTUS	CDS	905	982	1	-	0	ID=jg45284.t1.CDS2;Parent=D.long039581.01;Parent_Accession=GWHTBDNI000001;Protein_Accession=GWHPBDNI000001;;transl_table=1
GWHBDNI00000017	AUGUSTUS	exon	905	982	.	-	.	ID=jg45284.t1.exon2;Parent=D.long039581.01;Parent_Accession=GWHTBDNI000001;;transl_table=1
GWHBDNI00000017	AUGUSTUS	CDS	1197	1223	0.84	-	0	ID=jg45284.t1.CDS3;Parent=D.long039581.01;Parent_Accession=GWHTBDNI000001;Protein_Accession=GWHPBDNI000001;;transl_table=1
GWHBDNI00000017	AUGUSTUS	exon	1197	1223	.	-	.	ID=jg45284.t1.exon3;Parent=D.long039581.01;Parent_Accession=GWHTBDNI000001;;transl_table=1
GWHBDNI00000017	AUGUSTUS	gene	1471	4188	.	-	.	ID=D.long039582;Accession=GWHGBDNI000002;Name=;Alias=jg45285;;transl_table=1
GWHBDNI00000017	AUGUSTUS	mRNA	1471	4188	.	-	.	ID=D.long039582.01;Accession=GWHTBDNI000002;Parent=D.long039582;Parent_Accession=GWHGBDNI000002;Name=;Alias=jg45285.t1;;transl_table=1
GWHBDNI00000017	AUGUSTUS	CDS	1471	1705	0.57	-	1	ID=jg45285.t1.CDS1;Parent=D.long039582.01;Parent_Accession=GWHTBDNI000002;Protein_Accession=GWHPBDNI000002;;transl_table=1
GWHBDNI00000017	AUGUSTUS	exon	1471	1705	.	-	.	ID=jg45285.t1.exon1;Parent=D.long039582.01;Parent_Accession=GWHTBDNI000002;;transl_table=1
GWHBDNI00000017	AUGUSTUS	CDS	3042	3333	0.71	-	2	ID=jg45285.t1.CDS2;Parent=D.long039582.01;Parent_Accession=GWHTBDNI000002;Protein_Accession=GWHPBDNI000002;;transl_table=1
GWHBDNI00000017	AUGUSTUS	exon	3042	3333	.	-	.	ID=jg45285.t1.exon2;Parent=D.long039582.01;Parent_Accession=GWHTBDNI000002;;transl_table=1
GWHBDNI00000017	AUGUSTUS	CDS	3447	4188	0.34	-	0	ID=jg45285.t1.CDS3;Parent=D.long039582.01;Parent_Accession=GWHTBDNI000002;Protein_Accession=GWHPBDNI000002;;transl_table=1
GWHBDNI00000017	AUGUSTUS	exon	3447	4188	.	-	.	ID=jg45285.t1.exon3;Parent=D.long039582.01;Parent_Accession=GWHTBDNI000002;;transl_table=1
GWHBDNI00000017	AUGUSTUS	gene	4704	5742	.	-	.	ID=D.long039583;Accession=GWHGBDNI000003;Name=;Alias=jg45286;;transl_table=1
GWHBDNI00000017	AUGUSTUS	mRNA	4704	5742	.	-	.	ID=D.long039583.01;Accession=GWHTBDNI000003;Parent=D.long039583;Parent_Accession=GWHGBDNI000003;Name=;Alias=jg45286.t1;;transl_table=1
GWHBDNI00000017	AUGUSTUS	CDS	4704	5138	0.99	-	0	ID=jg45286.t1.CDS1;Parent=D.long039583.01;Parent_Accession=GWHTBDNI000003;Protein_Accession=GWHPBDNI000003;;transl_table=1
GWHBDNI00000017	AUGUSTUS	exon	4704	5138	.	-	.	ID=jg45286.t1.exon1;Parent=D.long039583.01;Parent_Accession=GWHTBDNI000003;;transl_table=1
GWHBDNI00000017	AUGUSTUS	CDS	5713	5742	0.76	-	0	ID=jg45286.t1.CDS2;Parent=D.long039583.01;Parent_Accession=GWHTBDNI000003;Protein_Accession=GWHPBDNI000003;;transl_table=1
GWHBDNI00000017	AUGUSTUS	exon	5713	5742	.	-	.	ID=jg45286.t1.exon2;Parent=D.long039583.01;Parent_Accession=GWHTBDNI000003;;transl_table=1
GWHBDNI00000017	AUGUSTUS	gene	6918	9219	.	-	.	ID=D.long039584;Accession=GWHGBDNI000004;Name=;Alias=jg45288;;transl_table=1
GWHBDNI00000017	AUGUSTUS	mRNA	6918	9219	.	-	.	ID=D.long039584.01;Accession=GWHTBDNI000004;Parent=D.long039584;Parent_Accession=GWHGBDNI000004;Name=;Alias=jg45288.t1;;transl_table=1
GWHBDNI00000017	AUGUSTUS	CDS	6918	7132	0.53	-	2	ID=jg45288.t1.CDS1;Parent=D.long039584.01;Parent_Accession=GWHTBDNI000004;Protein_Accession=GWHPBDNI000004;;transl_table=1
GWHBDNI00000017	AUGUSTUS	exon	6918	7132	.	-	.	ID=jg45288.t1.exon1;Parent=D.long039584.01;Parent_Accession=GWHTBDNI000004;;transl_table=1
GWHBDNI00000017	AUGUSTUS	CDS	7201	7320	0.99	-	2	ID=jg45288.t1.CDS2;Parent=D.long039584.01;Parent_Accession=GWHTBDNI000004;Protein_Accession=GWHPBDNI000004;;transl_table=1
GWHBDNI00000017	AUGUSTUS	exon	7201	7320	.	-	.	ID=jg45288.t1.exon2;Parent=D.long039584.01;Parent_Accession=GWHTBDNI000004;;transl_table=1
GWHBDNI00000017	AUGUSTUS	CDS	7400	7531	0.75	-	2	ID=jg45288.t1.CDS3;Parent=D.long039584.01;Parent_Accession=GWHTBDNI000004;Protein_Accession=GWHPBDNI000004;;transl_table=1
GWHBDNI00000017	AUGUSTUS	exon	7400	7531	.	-	.	ID=jg45288.t1.exon3;Parent=D.long039584.01;Parent_Accession=GWHTBDNI000004;;transl_table=1
GWHBDNI00000017	AUGUSTUS	CDS	7989	8165	0.83	-	2	ID=jg45288.t1.CDS4;Parent=D.long039584.01;Parent_Accession=GWHTBDNI000004;Protein_Accession=GWHPBDNI000004;;transl_table=1
GWHBDNI00000017	AUGUSTUS	exon	7989	8165	.	-	.	ID=jg45288.t1.exon4;Parent=D.long039584.01;Parent_Accession=GWHTBDNI000004;;transl_table=1
GWHBDNI00000017	AUGUSTUS	CDS	8366	8414	0.51	-	0	ID=jg45288.t1.CDS5;Parent=D.long039584.01;Parent_Accession=GWHTBDNI000004;Protein_Accession=GWHPBDNI000004;;transl_table=1
GWHBDNI00000017	AUGUSTUS	exon	8366	8414	.	-	.	ID=jg45288.t1.exon5;Parent=D.long039584.01;Parent_Accession=GWHTBDNI000004;;transl_table=1
GWHBDNI00000017	AUGUSTUS	CDS	8619	8815	0.56	-	2	ID=jg45288.t1.CDS6;Parent=D.long039584.01;Parent_Accession=GWHTBDNI000004;Protein_Accession=GWHPBDNI000004;;transl_table=1
GWHBDNI00000017	AUGUSTUS	exon	8619	8815	.	-	.	ID=jg45288.t1.exon6;Parent=D.long039584.01;Parent_Accession=GWHTBDNI000004;;transl_table=1
GWHBDNI00000017	AUGUSTUS	CDS	8905	9037	0.86	-	0	ID=jg45288.t1.CDS7;Parent=D.long039584.01;Parent_Accession=GWHTBDNI000004;Protein_Accession=GWHPBDNI000004;;transl_table=1
GWHBDNI00000017	AUGUSTUS	exon	8905	9037	.	-	.	ID=jg45288.t1.exon7;Parent=D.long039584.01;Parent_Accession=GWHTBDNI000004;;transl_table=1
GWHBDNI00000017	AUGUSTUS	CDS	9166	9219	0.32	-	0	ID=jg45288.t1.CDS8;Parent=D.long039584.01;Parent_Accession=GWHTBDNI000004;Protein_Accession=GWHPBDNI000004;;transl_table=1
GWHBDNI00000017	AUGUSTUS	exon	9166	9219	.	-	.	ID=jg45288.t1.exon8;Parent=D.long039584.01;Parent_Accession=GWHTBDNI000004;;transl_table=1
GWHBDNI00000017	AUGUSTUS	gene	10393	11767	.	+	.	ID=D.long039585;Accession=GWHGBDNI000005;Name=;Alias=jg45290;;transl_table=1
GWHBDNI00000017	AUGUSTUS	mRNA	10393	11767	.	+	.	ID=D.long039585.01;Accession=GWHTBDNI000005;Parent=D.long039585;Parent_Accession=GWHGBDNI000005;Name=;Alias=jg45290.t1;;transl_table=1
GWHBDNI00000017	AUGUSTUS	CDS	10393	10569	1	+	0	ID=jg45290.t1.CDS1;Parent=D.long039585.01;Parent_Accession=GWHTBDNI000005;Protein_Accession=GWHPBDNI000005;;transl_table=1
GWHBDNI00000017	AUGUSTUS	exon	10393	10569	.	+	.	ID=jg45290.t1.exon1;Parent=D.long039585.01;Parent_Accession=GWHTBDNI000005;;transl_table=1
GWHBDNI00000017	AUGUSTUS	CDS	11125	11235	1	+	0	ID=jg45290.t1.CDS2;Parent=D.long039585.01;Parent_Accession=GWHTBDNI000005;Protein_Accession=GWHPBDNI000005;;transl_table=1
GWHBDNI00000017	AUGUSTUS	exon	11125	11235	.	+	.	ID=jg45290.t1.exon2;Parent=D.long039585.01;Parent_Accession=GWHTBDNI000005;;transl_table=1
GWHBDNI00000017	AUGUSTUS	CDS	11543	11767	0.71	+	0	ID=jg45290.t1.CDS3;Parent=D.long039585.01;Parent_Accession=GWHTBDNI000005;Protein_Accession=GWHPBDNI000005;;transl_table=1
GWHBDNI00000017	AUGUSTUS	exon	11543	11767	.	+	.	ID=jg45290.t1.exon3;Parent=D.long039585.01;Parent_Accession=GWHTBDNI000005;;transl_table=1
GWHBDNI00000017	AUGUSTUS	gene	12013	15052	.	-	.	ID=D.long039586;Accession=GWHGBDNI000006;Name=;Alias=jg45291;;transl_table=1
GWHBDNI00000017	AUGUSTUS	mRNA	12013	15052	.	-	.	ID=D.long039586.01;Accession=GWHTBDNI000006;Parent=D.long039586;Parent_Accession=GWHGBDNI000006;Name=;Alias=jg45291.t1;;transl_table=1
GWHBDNI00000017	AUGUSTUS	CDS	12013	12219	0.56	-	0	ID=jg45291.t1.CDS1;Parent=D.long039586.01;Parent_Accession=GWHTBDNI000006;Protein_Accession=GWHPBDNI000006;;transl_table=1
GWHBDNI00000017	AUGUSTUS	exon	12013	12219	.	-	.	ID=jg45291.t1.exon1;Parent=D.long039586.01;Parent_Accession=GWHTBDNI000006;;transl_table=1
GWHBDNI00000017	AUGUSTUS	CDS	14039	14482	0.7	-	0	ID=jg45291.t1.CDS2;Parent=D.long039586.01;Parent_Accession=GWHTBDNI000006;Protein_Accession=GWHPBDNI000006;;transl_table=1
GWHBDNI00000017	AUGUSTUS	exon	14039	14482	.	-	.	ID=jg45291.t1.exon2;Parent=D.long039586.01;Parent_Accession=GWHTBDNI000006;;transl_table=1
GWHBDNI00000017	AUGUSTUS	CDS	14549	15052	0.62	-	0	ID=jg45291.t1.CDS3;Parent=D.long039586.01;Parent_Accession=GWHTBDNI000006;Protein_Accession=GWHPBDNI000006;;transl_table=1
GWHBDNI00000017	AUGUSTUS	exon	14549	15052	.	-	.	ID=jg45291.t1.exon3;Parent=D.long039586.01;Parent_Accession=GWHTBDNI000006;;transl_table=1
GWHBDNI00000017	AUGUSTUS	gene	15101	16270	.	-	.	ID=D.long039587;Accession=GWHGBDNI000007;Name=;Alias=jg45292;;transl_table=1
GWHBDNI00000017	AUGUSTUS	mRNA	15101	16270	.	-	.	ID=D.long039587.01;Accession=GWHTBDNI000007;Parent=D.long039587;Parent_Accession=GWHGBDNI000007;Name=;Alias=jg45292.t1;;transl_table=1
GWHBDNI00000017	AUGUSTUS	CDS	15101	15215	0.88	-	1	ID=jg45292.t1.CDS1;Parent=D.long039587.01;Parent_Accession=GWHTBDNI000007;Protein_Accession=GWHPBDNI000007;;transl_table=1
GWHBDNI00000017	AUGUSTUS	exon	15101	15215	.	-	.	ID=jg45292.t1.exon1;Parent=D.long039587.01;Parent_Accession=GWHTBDNI000007;;transl_table=1
GWHBDNI00000017	AUGUSTUS	CDS	15745	16128	0.33	-	1	ID=jg45292.t1.CDS2;Parent=D.long039587.01;Parent_Accession=GWHTBDNI000007;Protein_Accession=GWHPBDNI000007;;transl_table=1
GWHBDNI00000017	AUGUSTUS	exon	15745	16128	.	-	.	ID=jg45292.t1.exon2;Parent=D.long039587.01;Parent_Accession=GWHTBDNI000007;;transl_table=1
GWHBDNI00000017	AUGUSTUS	CDS	16257	16270	0.35	-	0	ID=jg45292.t1.CDS3;Parent=D.long039587.01;Parent_Accession=GWHTBDNI000007;Protein_Accession=GWHPBDNI000007;;transl_table=1
GWHBDNI00000017	AUGUSTUS	exon	16257	16270	.	-	.	ID=jg45292.t1.exon3;Parent=D.long039587.01;Parent_Accession=GWHTBDNI000007;;transl_table=1
GWHBDNI00000017	AUGUSTUS	gene	16344	19952	.	+	.	ID=D.long039588;Accession=GWHGBDNI000008;Name=;Alias=jg45293;;transl_table=1
GWHBDNI00000017	AUGUSTUS	mRNA	16344	19952	.	+	.	ID=D.long039588.01;Accession=GWHTBDNI000008;Parent=D.long039588;Parent_Accession=GWHGBDNI000008;Name=;Alias=jg45293.t1;;transl_table=1
GWHBDNI00000017	AUGUSTUS	CDS	16344	16510	0.91	+	0	ID=jg45293.t1.CDS1;Parent=D.long039588.01;Parent_Accession=GWHTBDNI000008;Protein_Accession=GWHPBDNI000008;;transl_table=1
GWHBDNI00000017	AUGUSTUS	exon	16344	16510	.	+	.	ID=jg45293.t1.exon1;Parent=D.long039588.01;Parent_Accession=GWHTBDNI000008;;transl_table=1
GWHBDNI00000017	AUGUSTUS	CDS	17732	17926	0.68	+	1	ID=jg45293.t1.CDS2;Parent=D.long039588.01;Parent_Accession=GWHTBDNI000008;Protein_Accession=GWHPBDNI000008;;transl_table=1
GWHBDNI00000017	AUGUSTUS	exon	17732	17926	.	+	.	ID=jg45293.t1.exon2;Parent=D.long039588.01;Parent_Accession=GWHTBDNI000008;;transl_table=1
GWHBDNI00000017	AUGUSTUS	CDS	19234	19493	0.93	+	1	ID=jg45293.t1.CDS3;Parent=D.long039588.01;Parent_Accession=GWHTBDNI000008;Protein_Accession=GWHPBDNI000008;;transl_table=1
GWHBDNI00000017	AUGUSTUS	exon	19234	19493	.	+	.	ID=jg45293.t1.exon3;Parent=D.long039588.01;Parent_Accession=GWHTBDNI000008;;transl_table=1
GWHBDNI00000017	AUGUSTUS	CDS	19558	19952	0.92	+	2	ID=jg45293.t1.CDS4;Parent=D.long039588.01;Parent_Accession=GWHTBDNI000008;Protein_Accession=GWHPBDNI000008;;transl_table=1
GWHBDNI00000017	AUGUSTUS	exon	19558	19952	.	+	.	ID=jg45293.t1.exon4;Parent=D.long039588.01;Parent_Accession=GWHTBDNI000008;;transl_table=1
GWHBDNI00000017	AUGUSTUS	gene	20205	21002	.	-	.	ID=D.long039589;Accession=GWHGBDNI000009;Name=;Alias=jg45294;;transl_table=1
GWHBDNI00000017	AUGUSTUS	mRNA	20205	21002	.	-	.	ID=D.long039589.01;Accession=GWHTBDNI000009;Parent=D.long039589;Parent_Accession=GWHGBDNI000009;Name=;Alias=jg45294.t1;;transl_table=1
GWHBDNI00000017	AUGUSTUS	CDS	20205	21002	1	-	0	ID=jg45294.t1.CDS1;Parent=D.long039589.01;Parent_Accession=GWHTBDNI000009;Protein_Accession=GWHPBDNI000009;;transl_table=1
GWHBDNI00000017	AUGUSTUS	exon	20205	21002	.	-	.	ID=jg45294.t1.exon1;Parent=D.long039589.01;Parent_Accession=GWHTBDNI000009;;transl_table=1
GWHBDNI00000017	AUGUSTUS	gene	21417	22612	.	-	.	ID=D.long039590;Accession=GWHGBDNI000010;Name=;Alias=jg45295;;transl_table=1
GWHBDNI00000017	AUGUSTUS	mRNA	21417	22612	.	-	.	ID=D.long039590.01;Accession=GWHTBDNI000010;Parent=D.long039590;Parent_Accession=GWHGBDNI000010;Name=;Alias=jg45295.t1;;transl_table=1
GWHBDNI00000017	AUGUSTUS	CDS	21417	21990	0.7	-	1	ID=jg45295.t1.CDS1;Parent=D.long039590.01;Parent_Accession=GWHTBDNI000010;Protein_Accession=GWHPBDNI000010;;transl_table=1
GWHBDNI00000017	AUGUSTUS	exon	21417	21990	.	-	.	ID=jg45295.t1.exon1;Parent=D.long039590.01;Parent_Accession=GWHTBDNI000010;;transl_table=1
GWHBDNI00000017	AUGUSTUS	CDS	22374	22612	0.61	-	0	ID=jg45295.t1.CDS2;Parent=D.long039590.01;Parent_Accession=GWHTBDNI000010;Protein_Accession=GWHPBDNI000010;;transl_table=1
GWHBDNI00000017	AUGUSTUS	exon	22374	22612	.	-	.	ID=jg45295.t1.exon2;Parent=D.long039590.01;Parent_Accession=GWHTBDNI000010;;transl_table=1
GWHBDNI00000017	AUGUSTUS	gene	23018	24154	.	-	.	ID=D.long039591;Accession=GWHGBDNI000011;Name=;Alias=jg45296;;transl_table=1
GWHBDNI00000017	AUGUSTUS	mRNA	23018	24154	.	-	.	ID=D.long039591.01;Accession=GWHTBDNI000011;Parent=D.long039591;Parent_Accession=GWHGBDNI000011;Name=;Alias=jg45296.t1;;transl_table=1
GWHBDNI00000017	AUGUSTUS	CDS	23018	24154	0.9	-	0	ID=jg45296.t1.CDS1;Parent=D.long039591.01;Parent_Accession=GWHTBDNI000011;Protein_Accession=GWHPBDNI000011;;transl_table=1
GWHBDNI00000017	AUGUSTUS	exon	23018	24154	.	-	.	ID=jg45296.t1.exon1;Parent=D.long039591.01;Parent_Accession=GWHTBDNI000011;;transl_table=1
GWHBDNI00000017	AUGUSTUS	gene	26722	29176	.	-	.	ID=D.long039592;Accession=GWHGBDNI000012;Name=;Alias=jg45297;;transl_table=1
GWHBDNI00000017	AUGUSTUS	mRNA	26722	29176	.	-	.	ID=D.long039592.01;Accession=GWHTBDNI000012;Parent=D.long039592;Parent_Accession=GWHGBDNI000012;Name=;Alias=jg45297.t1;;transl_table=1
GWHBDNI00000017	AUGUSTUS	CDS	26722	26918	0.29	-	2	ID=jg45297.t1.CDS1;Parent=D.long039592.01;Parent_Accession=GWHTBDNI000012;Protein_Accession=GWHPBDNI000012;;transl_table=1
GWHBDNI00000017	AUGUSTUS	exon	26722	26918	.	-	.	ID=jg45297.t1.exon1;Parent=D.long039592.01;Parent_Accession=GWHTBDNI000012;;transl_table=1
GWHBDNI00000017	AUGUSTUS	CDS	28954	29176	0.21	-	0	ID=jg45297.t1.CDS2;Parent=D.long039592.01;Parent_Accession=GWHTBDNI000012;Protein_Accession=GWHPBDNI000012;;transl_table=1
GWHBDNI00000017	AUGUSTUS	exon	28954	29176	.	-	.	ID=jg45297.t1.exon2;Parent=D.long039592.01;Parent_Accession=GWHTBDNI000012;;transl_table=1
GWHBDNI00000017	AUGUSTUS	gene	29803	31653	.	+	.	ID=D.long039593;Accession=GWHGBDNI000013;Name=;Alias=jg45298;;transl_table=1
GWHBDNI00000017	AUGUSTUS	mRNA	29803	31653	.	+	.	ID=D.long039593.01;Accession=GWHTBDNI000013;Parent=D.long039593;Parent_Accession=GWHGBDNI000013;Name=;Alias=jg45298.t1;;transl_table=1
GWHBDNI00000017	AUGUSTUS	CDS	29803	30041	0.26	+	0	ID=jg45298.t1.CDS1;Parent=D.long039593.01;Parent_Accession=GWHTBDNI000013;Protein_Accession=GWHPBDNI000013;;transl_table=1
GWHBDNI00000017	AUGUSTUS	exon	29803	30041	.	+	.	ID=jg45298.t1.exon1;Parent=D.long039593.01;Parent_Accession=GWHTBDNI000013;;transl_table=1
GWHBDNI00000017	AUGUSTUS	CDS	31305	31653	0.43	+	1	ID=jg45298.t1.CDS2;Parent=D.long039593.01;Parent_Accession=GWHTBDNI000013;Protein_Accession=GWHPBDNI000013;;transl_table=1
GWHBDNI00000017	AUGUSTUS	exon	31305	31653	.	+	.	ID=jg45298.t1.exon2;Parent=D.long039593.01;Parent_Accession=GWHTBDNI000013;;transl_table=1
GWHBDNI00000017	AUGUSTUS	gene	33779	35416	.	+	.	ID=D.long039594;Accession=GWHGBDNI000014;Name=;Alias=jg45299;;transl_table=1
GWHBDNI00000017	AUGUSTUS	mRNA	33779	35416	.	+	.	ID=D.long039594.01;Accession=GWHTBDNI000014;Parent=D.long039594;Parent_Accession=GWHGBDNI000014;Name=;Alias=jg45299.t1;;transl_table=1
GWHBDNI00000017	AUGUSTUS	CDS	33779	34325	0.43	+	0	ID=jg45299.t1.CDS1;Parent=D.long039594.01;Parent_Accession=GWHTBDNI000014;Protein_Accession=GWHPBDNI000014;;transl_table=1
GWHBDNI00000017	AUGUSTUS	exon	33779	34325	.	+	.	ID=jg45299.t1.exon1;Parent=D.long039594.01;Parent_Accession=GWHTBDNI000014;;transl_table=1
GWHBDNI00000017	AUGUSTUS	CDS	34454	34582	0.27	+	2	ID=jg45299.t1.CDS2;Parent=D.long039594.01;Parent_Accession=GWHTBDNI000014;Protein_Accession=GWHPBDNI000014;;transl_table=1
GWHBDNI00000017	AUGUSTUS	exon	34454	34582	.	+	.	ID=jg45299.t1.exon2;Parent=D.long039594.01;Parent_Accession=GWHTBDNI000014;;transl_table=1
GWHBDNI00000017	AUGUSTUS	CDS	34707	35416	0.27	+	2	ID=jg45299.t1.CDS3;Parent=D.long039594.01;Parent_Accession=GWHTBDNI000014;Protein_Accession=GWHPBDNI000014;;transl_table=1
GWHBDNI00000017	AUGUSTUS	exon	34707	35416	.	+	.	ID=jg45299.t1.exon3;Parent=D.long039594.01;Parent_Accession=GWHTBDNI000014;;transl_table=1
GWHBDNI00000017	AUGUSTUS	gene	35891	36859	.	+	.	ID=D.long039595;Accession=GWHGBDNI000015;Name=;Alias=jg45300;;transl_table=1
GWHBDNI00000017	AUGUSTUS	mRNA	35891	36859	.	+	.	ID=D.long039595.01;Accession=GWHTBDNI000015;Parent=D.long039595;Parent_Accession=GWHGBDNI000015;Name=;Alias=jg45300.t1;;transl_table=1
GWHBDNI00000017	AUGUSTUS	CDS	35891	36859	0.94	+	0	ID=jg45300.t1.CDS1;Parent=D.long039595.01;Parent_Accession=GWHTBDNI000015;Protein_Accession=GWHPBDNI000015;;transl_table=1
GWHBDNI00000017	AUGUSTUS	exon	35891	36859	.	+	.	ID=jg45300.t1.exon1;Parent=D.long039595.01;Parent_Accession=GWHTBDNI000015;;transl_table=1
GWHBDNI00000017	AUGUSTUS	gene	37057	41297	.	+	.	ID=D.long039596;Accession=GWHGBDNI000016;Name=;Alias=jg45301;;transl_table=1
GWHBDNI00000017	AUGUSTUS	mRNA	37057	41297	.	+	.	ID=D.long039596.01;Accession=GWHTBDNI000016;Parent=D.long039596;Parent_Accession=GWHGBDNI000016;Name=;Alias=jg45301.t1;;transl_table=1
GWHBDNI00000017	AUGUSTUS	CDS	37057	37563	0.82	+	0	ID=jg45301.t1.CDS1;Parent=D.long039596.01;Parent_Accession=GWHTBDNI000016;Protein_Accession=GWHPBDNI000016;;transl_table=1
GWHBDNI00000017	AUGUSTUS	exon	37057	37563	.	+	.	ID=jg45301.t1.exon1;Parent=D.long039596.01;Parent_Accession=GWHTBDNI000016;;transl_table=1
GWHBDNI00000017	AUGUSTUS	CDS	38739	38903	0.83	+	0	ID=jg45301.t1.CDS2;Parent=D.long039596.01;Parent_Accession=GWHTBDNI000016;Protein_Accession=GWHPBDNI000016;;transl_table=1
GWHBDNI00000017	AUGUSTUS	exon	38739	38903	.	+	.	ID=jg45301.t1.exon2;Parent=D.long039596.01;Parent_Accession=GWHTBDNI000016;;transl_table=1
GWHBDNI00000017	AUGUSTUS	CDS	39201	39275	0.49	+	0	ID=jg45301.t1.CDS3;Parent=D.long039596.01;Parent_Accession=GWHTBDNI000016;Protein_Accession=GWHPBDNI000016;;transl_table=1
GWHBDNI00000017	AUGUSTUS	exon	39201	39275	.	+	.	ID=jg45301.t1.exon3;Parent=D.long039596.01;Parent_Accession=GWHTBDNI000016;;transl_table=1
GWHBDNI00000017	AUGUSTUS	CDS	40147	40317	0.35	+	0	ID=jg45301.t1.CDS4;Parent=D.long039596.01;Parent_Accession=GWHTBDNI000016;Protein_Accession=GWHPBDNI000016;;transl_table=1
GWHBDNI00000017	AUGUSTUS	exon	40147	40317	.	+	.	ID=jg45301.t1.exon4;Parent=D.long039596.01;Parent_Accession=GWHTBDNI000016;;transl_table=1
GWHBDNI00000017	AUGUSTUS	CDS	40524	40697	0.3	+	0	ID=jg45301.t1.CDS5;Parent=D.long039596.01;Parent_Accession=GWHTBDNI000016;Protein_Accession=GWHPBDNI000016;;transl_table=1
GWHBDNI00000017	AUGUSTUS	exon	40524	40697	.	+	.	ID=jg45301.t1.exon5;Parent=D.long039596.01;Parent_Accession=GWHTBDNI000016;;transl_table=1
GWHBDNI00000017	AUGUSTUS	CDS	40915	41063	0.66	+	0	ID=jg45301.t1.CDS6;Parent=D.long039596.01;Parent_Accession=GWHTBDNI000016;Protein_Accession=GWHPBDNI000016;;transl_table=1
GWHBDNI00000017	AUGUSTUS	exon	40915	41063	.	+	.	ID=jg45301.t1.exon6;Parent=D.long039596.01;Parent_Accession=GWHTBDNI000016;;transl_table=1
GWHBDNI00000017	AUGUSTUS	CDS	41138	41297	0.81	+	1	ID=jg45301.t1.CDS7;Parent=D.long039596.01;Parent_Accession=GWHTBDNI000016;Protein_Accession=GWHPBDNI000016;;transl_table=1
GWHBDNI00000017	AUGUSTUS	exon	41138	41297	.	+	.	ID=jg45301.t1.exon7;Parent=D.long039596.01;Parent_Accession=GWHTBDNI000016;;transl_table=1
GWHBDNI00000017	AUGUSTUS	gene	41307	42913	.	-	.	ID=D.long039597;Accession=GWHGBDNI000017;Name=;Alias=jg45302;;transl_table=1
GWHBDNI00000017	AUGUSTUS	mRNA	41307	42913	.	-	.	ID=D.long039597.01;Accession=GWHTBDNI000017;Parent=D.long039597;Parent_Accession=GWHGBDNI000017;Name=;Alias=jg45302.t1;;transl_table=1
GWHBDNI00000017	AUGUSTUS	CDS	41307	41521	0.93	-	2	ID=jg45302.t1.CDS1;Parent=D.long039597.01;Parent_Accession=GWHTBDNI000017;Protein_Accession=GWHPBDNI000017;;transl_table=1
GWHBDNI00000017	AUGUSTUS	exon	41307	41521	.	-	.	ID=jg45302.t1.exon1;Parent=D.long039597.01;Parent_Accession=GWHTBDNI000017;;transl_table=1
GWHBDNI00000017	AUGUSTUS	CDS	41882	42042	0.32	-	1	ID=jg45302.t1.CDS2;Parent=D.long039597.01;Parent_Accession=GWHTBDNI000017;Protein_Accession=GWHPBDNI000017;;transl_table=1
GWHBDNI00000017	AUGUSTUS	exon	41882	42042	.	-	.	ID=jg45302.t1.exon2;Parent=D.long039597.01;Parent_Accession=GWHTBDNI000017;;transl_table=1
GWHBDNI00000017	AUGUSTUS	CDS	42164	42360	0.36	-	0	ID=jg45302.t1.CDS3;Parent=D.long039597.01;Parent_Accession=GWHTBDNI000017;Protein_Accession=GWHPBDNI000017;;transl_table=1
GWHBDNI00000017	AUGUSTUS	exon	42164	42360	.	-	.	ID=jg45302.t1.exon3;Parent=D.long039597.01;Parent_Accession=GWHTBDNI000017;;transl_table=1
GWHBDNI00000017	AUGUSTUS	CDS	42566	42913	0.64	-	0	ID=jg45302.t1.CDS4;Parent=D.long039597.01;Parent_Accession=GWHTBDNI000017;Protein_Accession=GWHPBDNI000017;;transl_table=1
GWHBDNI00000017	AUGUSTUS	exon	42566	42913	.	-	.	ID=jg45302.t1.exon4;Parent=D.long039597.01;Parent_Accession=GWHTBDNI000017;;transl_table=1
GWHBDNI00000017	AUGUSTUS	gene	45325	45828	.	-	.	ID=D.long039598;Accession=GWHGBDNI000018;Name=;Alias=jg45304;;transl_table=1
GWHBDNI00000017	AUGUSTUS	mRNA	45325	45828	.	-	.	ID=D.long039598.01;Accession=GWHTBDNI000018;Parent=D.long039598;Parent_Accession=GWHGBDNI000018;Name=;Alias=jg45304.t1;;transl_table=1
GWHBDNI00000017	AUGUSTUS	CDS	45325	45643	1	-	1	ID=jg45304.t1.CDS1;Parent=D.long039598.01;Parent_Accession=GWHTBDNI000018;Protein_Accession=GWHPBDNI000018;;transl_table=1
GWHBDNI00000017	AUGUSTUS	exon	45325	45643	.	-	.	ID=jg45304.t1.exon1;Parent=D.long039598.01;Parent_Accession=GWHTBDNI000018;;transl_table=1
GWHBDNI00000017	AUGUSTUS	CDS	45728	45828	0.56	-	0	ID=jg45304.t1.CDS2;Parent=D.long039598.01;Parent_Accession=GWHTBDNI000018;Protein_Accession=GWHPBDNI000018;;transl_table=1
GWHBDNI00000017	AUGUSTUS	exon	45728	45828	.	-	.	ID=jg45304.t1.exon2;Parent=D.long039598.01;Parent_Accession=GWHTBDNI000018;;transl_table=1
GWHBDNI00000017	AUGUSTUS	gene	45851	47511	.	-	.	ID=D.long039599;Accession=GWHGBDNI000019;Name=;Alias=jg45307;;transl_table=1
GWHBDNI00000017	AUGUSTUS	mRNA	45851	47511	.	-	.	ID=D.long039599.01;Accession=GWHTBDNI000019;Parent=D.long039599;Parent_Accession=GWHGBDNI000019;Name=;Alias=jg45307.t1;;transl_table=1
GWHBDNI00000017	AUGUSTUS	CDS	45851	45943	0.22	-	0	ID=jg45307.t1.CDS1;Parent=D.long039599.01;Parent_Accession=GWHTBDNI000019;Protein_Accession=GWHPBDNI000019;;transl_table=1
GWHBDNI00000017	AUGUSTUS	exon	45851	45943	.	-	.	ID=jg45307.t1.exon1;Parent=D.long039599.01;Parent_Accession=GWHTBDNI000019;;transl_table=1
GWHBDNI00000017	AUGUSTUS	CDS	46685	46994	0.36	-	1	ID=jg45307.t1.CDS2;Parent=D.long039599.01;Parent_Accession=GWHTBDNI000019;Protein_Accession=GWHPBDNI000019;;transl_table=1
GWHBDNI00000017	AUGUSTUS	exon	46685	46994	.	-	.	ID=jg45307.t1.exon2;Parent=D.long039599.01;Parent_Accession=GWHTBDNI000019;;transl_table=1
GWHBDNI00000017	AUGUSTUS	CDS	47192	47511	0.64	-	0	ID=jg45307.t1.CDS3;Parent=D.long039599.01;Parent_Accession=GWHTBDNI000019;Protein_Accession=GWHPBDNI000019;;transl_table=1
GWHBDNI00000017	AUGUSTUS	exon	47192	47511	.	-	.	ID=jg45307.t1.exon3;Parent=D.long039599.01;Parent_Accession=GWHTBDNI000019;;transl_table=1
GWHBDNI00000017	AUGUSTUS	gene	50130	54062	.	-	.	ID=D.long039600;Accession=GWHGBDNI000020;Name=;Alias=jg45306;;transl_table=1
GWHBDNI00000017	AUGUSTUS	mRNA	50130	54062	.	-	.	ID=D.long039600.01;Accession=GWHTBDNI000020;Parent=D.long039600;Parent_Accession=GWHGBDNI000020;Name=;Alias=jg45306.t1;;transl_table=1
GWHBDNI00000017	AUGUSTUS	CDS	50130	50507	0.61	-	0	ID=jg45306.t1.CDS1;Parent=D.long039600.01;Parent_Accession=GWHTBDNI000020;Protein_Accession=GWHPBDNI000020;;transl_table=1
GWHBDNI00000017	AUGUSTUS	exon	50130	50507	.	-	.	ID=jg45306.t1.exon1;Parent=D.long039600.01;Parent_Accession=GWHTBDNI000020;;transl_table=1
GWHBDNI00000017	AUGUSTUS	CDS	50613	50712	0.43	-	1	ID=jg45306.t1.CDS2;Parent=D.long039600.01;Parent_Accession=GWHTBDNI000020;Protein_Accession=GWHPBDNI000020;;transl_table=1
GWHBDNI00000017	AUGUSTUS	exon	50613	50712	.	-	.	ID=jg45306.t1.exon2;Parent=D.long039600.01;Parent_Accession=GWHTBDNI000020;;transl_table=1
GWHBDNI00000017	AUGUSTUS	CDS	51072	51294	0.71	-	2	ID=jg45306.t1.CDS3;Parent=D.long039600.01;Parent_Accession=GWHTBDNI000020;Protein_Accession=GWHPBDNI000020;;transl_table=1
GWHBDNI00000017	AUGUSTUS	exon	51072	51294	.	-	.	ID=jg45306.t1.exon3;Parent=D.long039600.01;Parent_Accession=GWHTBDNI000020;;transl_table=1
GWHBDNI00000017	AUGUSTUS	CDS	51404	51537	0.59	-	1	ID=jg45306.t1.CDS4;Parent=D.long039600.01;Parent_Accession=GWHTBDNI000020;Protein_Accession=GWHPBDNI000020;;transl_table=1
GWHBDNI00000017	AUGUSTUS	exon	51404	51537	.	-	.	ID=jg45306.t1.exon4;Parent=D.long039600.01;Parent_Accession=GWHTBDNI000020;;transl_table=1
GWHBDNI00000017	AUGUSTUS	CDS	52498	52647	0.72	-	1	ID=jg45306.t1.CDS5;Parent=D.long039600.01;Parent_Accession=GWHTBDNI000020;Protein_Accession=GWHPBDNI000020;;transl_table=1
GWHBDNI00000017	AUGUSTUS	exon	52498	52647	.	-	.	ID=jg45306.t1.exon5;Parent=D.long039600.01;Parent_Accession=GWHTBDNI000020;;transl_table=1
GWHBDNI00000017	AUGUSTUS	CDS	52914	53196	0.31	-	2	ID=jg45306.t1.CDS6;Parent=D.long039600.01;Parent_Accession=GWHTBDNI000020;Protein_Accession=GWHPBDNI000020;;transl_table=1
GWHBDNI00000017	AUGUSTUS	exon	52914	53196	.	-	.	ID=jg45306.t1.exon6;Parent=D.long039600.01;Parent_Accession=GWHTBDNI000020;;transl_table=1
GWHBDNI00000017	AUGUSTUS	CDS	53267	53385	0.44	-	1	ID=jg45306.t1.CDS7;Parent=D.long039600.01;Parent_Accession=GWHTBDNI000020;Protein_Accession=GWHPBDNI000020;;transl_table=1
GWHBDNI00000017	AUGUSTUS	exon	53267	53385	.	-	.	ID=jg45306.t1.exon7;Parent=D.long039600.01;Parent_Accession=GWHTBDNI000020;;transl_table=1
GWHBDNI00000017	AUGUSTUS	CDS	53494	53636	0.48	-	0	ID=jg45306.t1.CDS8;Parent=D.long039600.01;Parent_Accession=GWHTBDNI000020;Protein_Accession=GWHPBDNI000020;;transl_table=1
GWHBDNI00000017	AUGUSTUS	exon	53494	53636	.	-	.	ID=jg45306.t1.exon8;Parent=D.long039600.01;Parent_Accession=GWHTBDNI000020;;transl_table=1
GWHBDNI00000017	AUGUSTUS	CDS	53910	54062	0.99	-	0	ID=jg45306.t1.CDS9;Parent=D.long039600.01;Parent_Accession=GWHTBDNI000020;Protein_Accession=GWHPBDNI000020;;transl_table=1
GWHBDNI00000017	AUGUSTUS	exon	53910	54062	.	-	.	ID=jg45306.t1.exon9;Parent=D.long039600.01;Parent_Accession=GWHTBDNI000020;;transl_table=1
GWHBDNI00000017	AUGUSTUS	gene	55752	57669	.	-	.	ID=D.long039601;Accession=GWHGBDNI000021;Name=;Alias=jg45312;;transl_table=1
GWHBDNI00000017	AUGUSTUS	mRNA	55752	57669	.	-	.	ID=D.long039601.01;Accession=GWHTBDNI000021;Parent=D.long039601;Parent_Accession=GWHGBDNI000021;Name=;Alias=jg45312.t1;;transl_table=1
GWHBDNI00000017	AUGUSTUS	CDS	55752	55870	0.61	-	2	ID=jg45312.t1.CDS1;Parent=D.long039601.01;Parent_Accession=GWHTBDNI000021;Protein_Accession=GWHPBDNI000021;;transl_table=1
GWHBDNI00000017	AUGUSTUS	exon	55752	55870	.	-	.	ID=jg45312.t1.exon1;Parent=D.long039601.01;Parent_Accession=GWHTBDNI000021;;transl_table=1
GWHBDNI00000017	AUGUSTUS	CDS	56115	56272	0.32	-	1	ID=jg45312.t1.CDS2;Parent=D.long039601.01;Parent_Accession=GWHTBDNI000021;Protein_Accession=GWHPBDNI000021;;transl_table=1
GWHBDNI00000017	AUGUSTUS	exon	56115	56272	.	-	.	ID=jg45312.t1.exon2;Parent=D.long039601.01;Parent_Accession=GWHTBDNI000021;;transl_table=1
GWHBDNI00000017	AUGUSTUS	CDS	56419	56655	0.65	-	1	ID=jg45312.t1.CDS3;Parent=D.long039601.01;Parent_Accession=GWHTBDNI000021;Protein_Accession=GWHPBDNI000021;;transl_table=1
GWHBDNI00000017	AUGUSTUS	exon	56419	56655	.	-	.	ID=jg45312.t1.exon3;Parent=D.long039601.01;Parent_Accession=GWHTBDNI000021;;transl_table=1
GWHBDNI00000017	AUGUSTUS	CDS	57059	57139	0.35	-	1	ID=jg45312.t1.CDS4;Parent=D.long039601.01;Parent_Accession=GWHTBDNI000021;Protein_Accession=GWHPBDNI000021;;transl_table=1
GWHBDNI00000017	AUGUSTUS	exon	57059	57139	.	-	.	ID=jg45312.t1.exon4;Parent=D.long039601.01;Parent_Accession=GWHTBDNI000021;;transl_table=1
GWHBDNI00000017	AUGUSTUS	CDS	57575	57669	0.39	-	0	ID=jg45312.t1.CDS5;Parent=D.long039601.01;Parent_Accession=GWHTBDNI000021;Protein_Accession=GWHPBDNI000021;;transl_table=1
GWHBDNI00000017	AUGUSTUS	exon	57575	57669	.	-	.	ID=jg45312.t1.exon5;Parent=D.long039601.01;Parent_Accession=GWHTBDNI000021;;transl_table=1
GWHBDNI00000017	AUGUSTUS	gene	59702	60649	.	+	.	ID=D.long039602;Accession=GWHGBDNI000022;Name=;Alias=jg45315;;transl_table=1
GWHBDNI00000017	AUGUSTUS	mRNA	59702	60649	.	+	.	ID=D.long039602.01;Accession=GWHTBDNI000022;Parent=D.long039602;Parent_Accession=GWHGBDNI000022;Name=;Alias=jg45315.t1;;transl_table=1
GWHBDNI00000017	AUGUSTUS	CDS	59702	59895	0.8	+	0	ID=jg45315.t1.CDS1;Parent=D.long039602.01;Parent_Accession=GWHTBDNI000022;Protein_Accession=GWHPBDNI000022;;transl_table=1
GWHBDNI00000017	AUGUSTUS	exon	59702	59895	.	+	.	ID=jg45315.t1.exon1;Parent=D.long039602.01;Parent_Accession=GWHTBDNI000022;;transl_table=1
GWHBDNI00000017	AUGUSTUS	CDS	60278	60418	0.78	+	1	ID=jg45315.t1.CDS2;Parent=D.long039602.01;Parent_Accession=GWHTBDNI000022;Protein_Accession=GWHPBDNI000022;;transl_table=1
GWHBDNI00000017	AUGUSTUS	exon	60278	60418	.	+	.	ID=jg45315.t1.exon2;Parent=D.long039602.01;Parent_Accession=GWHTBDNI000022;;transl_table=1
GWHBDNI00000017	AUGUSTUS	CDS	60562	60649	0.85	+	1	ID=jg45315.t1.CDS3;Parent=D.long039602.01;Parent_Accession=GWHTBDNI000022;Protein_Accession=GWHPBDNI000022;;transl_table=1
GWHBDNI00000017	AUGUSTUS	exon	60562	60649	.	+	.	ID=jg45315.t1.exon3;Parent=D.long039602.01;Parent_Accession=GWHTBDNI000022;;transl_table=1
GWHBDNI00000017	AUGUSTUS	gene	61028	62059	.	-	.	ID=D.long039603;Accession=GWHGBDNI000023;Name=;Alias=jg45316;;transl_table=1
GWHBDNI00000017	AUGUSTUS	mRNA	61028	62059	.	-	.	ID=D.long039603.01;Accession=GWHTBDNI000023;Parent=D.long039603;Parent_Accession=GWHGBDNI000023;Name=;Alias=jg45316.t1;;transl_table=1
GWHBDNI00000017	AUGUSTUS	CDS	61028	61348	0.99	-	0	ID=jg45316.t1.CDS1;Parent=D.long039603.01;Parent_Accession=GWHTBDNI000023;Protein_Accession=GWHPBDNI000023;;transl_table=1
GWHBDNI00000017	AUGUSTUS	exon	61028	61348	.	-	.	ID=jg45316.t1.exon1;Parent=D.long039603.01;Parent_Accession=GWHTBDNI000023;;transl_table=1
GWHBDNI00000017	AUGUSTUS	CDS	61511	62059	0.84	-	0	ID=jg45316.t1.CDS2;Parent=D.long039603.01;Parent_Accession=GWHTBDNI000023;Protein_Accession=GWHPBDNI000023;;transl_table=1
GWHBDNI00000017	AUGUSTUS	exon	61511	62059	.	-	.	ID=jg45316.t1.exon2;Parent=D.long039603.01;Parent_Accession=GWHTBDNI000023;;transl_table=1
GWHBDNI00000017	AUGUSTUS	gene	63654	64576	.	-	.	ID=D.long039604;Accession=GWHGBDNI000024;Name=;Alias=jg45317;;transl_table=1
GWHBDNI00000017	AUGUSTUS	mRNA	63654	64576	.	-	.	ID=D.long039604.01;Accession=GWHTBDNI000024;Parent=D.long039604;Parent_Accession=GWHGBDNI000024;Name=;Alias=jg45317.t1;;transl_table=1
GWHBDNI00000017	AUGUSTUS	CDS	63654	63985	0.85	-	2	ID=jg45317.t1.CDS1;Parent=D.long039604.01;Parent_Accession=GWHTBDNI000024;Protein_Accession=GWHPBDNI000024;;transl_table=1
GWHBDNI00000017	AUGUSTUS	exon	63654	63985	.	-	.	ID=jg45317.t1.exon1;Parent=D.long039604.01;Parent_Accession=GWHTBDNI000024;;transl_table=1
GWHBDNI00000017	AUGUSTUS	CDS	64405	64576	0.97	-	0	ID=jg45317.t1.CDS2;Parent=D.long039604.01;Parent_Accession=GWHTBDNI000024;Protein_Accession=GWHPBDNI000024;;transl_table=1
GWHBDNI00000017	AUGUSTUS	exon	64405	64576	.	-	.	ID=jg45317.t1.exon2;Parent=D.long039604.01;Parent_Accession=GWHTBDNI000024;;transl_table=1
GWHBDNI00000017	AUGUSTUS	gene	64975	65744	.	+	.	ID=D.long039605;Accession=GWHGBDNI000025;Name=;Alias=jg45318;;transl_table=1
GWHBDNI00000017	AUGUSTUS	mRNA	64975	65744	.	+	.	ID=D.long039605.01;Accession=GWHTBDNI000025;Parent=D.long039605;Parent_Accession=GWHGBDNI000025;Name=;Alias=jg45318.t1;;transl_table=1
GWHBDNI00000017	AUGUSTUS	CDS	64975	65052	0.42	+	0	ID=jg45318.t1.CDS1;Parent=D.long039605.01;Parent_Accession=GWHTBDNI000025;Protein_Accession=GWHPBDNI000025;;transl_table=1
GWHBDNI00000017	AUGUSTUS	exon	64975	65052	.	+	.	ID=jg45318.t1.exon1;Parent=D.long039605.01;Parent_Accession=GWHTBDNI000025;;transl_table=1
GWHBDNI00000017	AUGUSTUS	CDS	65421	65744	0.41	+	0	ID=jg45318.t1.CDS2;Parent=D.long039605.01;Parent_Accession=GWHTBDNI000025;Protein_Accession=GWHPBDNI000025;;transl_table=1
GWHBDNI00000017	AUGUSTUS	exon	65421	65744	.	+	.	ID=jg45318.t1.exon2;Parent=D.long039605.01;Parent_Accession=GWHTBDNI000025;;transl_table=1
GWHBDNI00000017	AUGUSTUS	gene	67302	68612	.	-	.	ID=D.long039606;Accession=GWHGBDNI000026;Name=;Alias=jg45320;;transl_table=1
GWHBDNI00000017	AUGUSTUS	mRNA	67302	68612	.	-	.	ID=D.long039606.01;Accession=GWHTBDNI000026;Parent=D.long039606;Parent_Accession=GWHGBDNI000026;Name=;Alias=jg45320.t1;;transl_table=1
GWHBDNI00000017	AUGUSTUS	CDS	67302	67504	0.59	-	2	ID=jg45320.t1.CDS1;Parent=D.long039606.01;Parent_Accession=GWHTBDNI000026;Protein_Accession=GWHPBDNI000026;;transl_table=1
GWHBDNI00000017	AUGUSTUS	exon	67302	67504	.	-	.	ID=jg45320.t1.exon1;Parent=D.long039606.01;Parent_Accession=GWHTBDNI000026;;transl_table=1
GWHBDNI00000017	AUGUSTUS	CDS	67790	67917	0.59	-	1	ID=jg45320.t1.CDS2;Parent=D.long039606.01;Parent_Accession=GWHTBDNI000026;Protein_Accession=GWHPBDNI000026;;transl_table=1
GWHBDNI00000017	AUGUSTUS	exon	67790	67917	.	-	.	ID=jg45320.t1.exon2;Parent=D.long039606.01;Parent_Accession=GWHTBDNI000026;;transl_table=1
GWHBDNI00000017	AUGUSTUS	CDS	68017	68612	0.57	-	0	ID=jg45320.t1.CDS3;Parent=D.long039606.01;Parent_Accession=GWHTBDNI000026;Protein_Accession=GWHPBDNI000026;;transl_table=1
GWHBDNI00000017	AUGUSTUS	exon	68017	68612	.	-	.	ID=jg45320.t1.exon3;Parent=D.long039606.01;Parent_Accession=GWHTBDNI000026;;transl_table=1
#OriSeqID=HiC_scaffold_18	Accession=GWHBDNI00000018
GWHBDNI00000018	AUGUSTUS	gene	2803	3303	.	+	.	ID=D.long040264;Accession=GWHGBDNI000027;Name=;Alias=jg271;;transl_table=1
GWHBDNI00000018	AUGUSTUS	mRNA	2803	3303	.	+	.	ID=D.long040264.01;Accession=GWHTBDNI000027;Parent=D.long040264;Parent_Accession=GWHGBDNI000027;Name=;Alias=jg271.t1;;transl_table=1
GWHBDNI00000018	AUGUSTUS	CDS	2803	3303	0.97	+	0	ID=jg271.t1.CDS1;Parent=D.long040264.01;Parent_Accession=GWHTBDNI000027;Protein_Accession=GWHPBDNI000027;;transl_table=1
GWHBDNI00000018	AUGUSTUS	exon	2803	3303	.	+	.	ID=jg271.t1.exon1;Parent=D.long040264.01;Parent_Accession=GWHTBDNI000027;;transl_table=1
GWHBDNI00000018	AUGUSTUS	gene	3322	5686	.	+	.	ID=D.long040265;Accession=GWHGBDNI000028;Name=;Alias=jg272;;transl_table=1
GWHBDNI00000018	AUGUSTUS	mRNA	3322	5686	.	+	.	ID=D.long040265.01;Accession=GWHTBDNI000028;Parent=D.long040265;Parent_Accession=GWHGBDNI000028;Name=;Alias=jg272.t1;;transl_table=1
GWHBDNI00000018	AUGUSTUS	CDS	3322	3865	0.36	+	0	ID=jg272.t1.CDS1;Parent=D.long040265.01;Parent_Accession=GWHTBDNI000028;Protein_Accession=GWHPBDNI000028;;transl_table=1
GWHBDNI00000018	AUGUSTUS	exon	3322	3865	.	+	.	ID=jg272.t1.exon1;Parent=D.long040265.01;Parent_Accession=GWHTBDNI000028;;transl_table=1
GWHBDNI00000018	AUGUSTUS	CDS	4177	4353	0.96	+	2	ID=jg272.t1.CDS2;Parent=D.long040265.01;Parent_Accession=GWHTBDNI000028;Protein_Accession=GWHPBDNI000028;;transl_table=1
GWHBDNI00000018	AUGUSTUS	exon	4177	4353	.	+	.	ID=jg272.t1.exon2;Parent=D.long040265.01;Parent_Accession=GWHTBDNI000028;;transl_table=1
GWHBDNI00000018	AUGUSTUS	CDS	4630	4843	0.24	+	2	ID=jg272.t1.CDS3;Parent=D.long040265.01;Parent_Accession=GWHTBDNI000028;Protein_Accession=GWHPBDNI000028;;transl_table=1
GWHBDNI00000018	AUGUSTUS	exon	4630	4843	.	+	.	ID=jg272.t1.exon3;Parent=D.long040265.01;Parent_Accession=GWHTBDNI000028;;transl_table=1
GWHBDNI00000018	AUGUSTUS	CDS	5061	5281	0.64	+	1	ID=jg272.t1.CDS4;Parent=D.long040265.01;Parent_Accession=GWHTBDNI000028;Protein_Accession=GWHPBDNI000028;;transl_table=1
GWHBDNI00000018	AUGUSTUS	exon	5061	5281	.	+	.	ID=jg272.t1.exon4;Parent=D.long040265.01;Parent_Accession=GWHTBDNI000028;;transl_table=1
GWHBDNI00000018	AUGUSTUS	CDS	5505	5686	0.93	+	2	ID=jg272.t1.CDS5;Parent=D.long040265.01;Parent_Accession=GWHTBDNI000028;Protein_Accession=GWHPBDNI000028;;transl_table=1
GWHBDNI00000018	AUGUSTUS	exon	5505	5686	.	+	.	ID=jg272.t1.exon5;Parent=D.long040265.01;Parent_Accession=GWHTBDNI000028;;transl_table=1
GWHBDNI00000018	AUGUSTUS	gene	6618	7203	.	-	.	ID=D.long040266;Accession=GWHGBDNI000029;Name=;Alias=jg275;;transl_table=1
GWHBDNI00000018	AUGUSTUS	mRNA	6618	7203	.	-	.	ID=D.long040266.01;Accession=GWHTBDNI000029;Parent=D.long040266;Parent_Accession=GWHGBDNI000029;Name=;Alias=jg275.t1;;transl_table=1
GWHBDNI00000018	AUGUSTUS	CDS	6618	6841	0.88	-	2	ID=jg275.t1.CDS1;Parent=D.long040266.01;Parent_Accession=GWHTBDNI000029;Protein_Accession=GWHPBDNI000029;;transl_table=1
GWHBDNI00000018	AUGUSTUS	exon	6618	6841	.	-	.	ID=jg275.t1.exon1;Parent=D.long040266.01;Parent_Accession=GWHTBDNI000029;;transl_table=1
GWHBDNI00000018	AUGUSTUS	CDS	6927	7203	0.87	-	0	ID=jg275.t1.CDS2;Parent=D.long040266.01;Parent_Accession=GWHTBDNI000029;Protein_Accession=GWHPBDNI000029;;transl_table=1
GWHBDNI00000018	AUGUSTUS	exon	6927	7203	.	-	.	ID=jg275.t1.exon2;Parent=D.long040266.01;Parent_Accession=GWHTBDNI000029;;transl_table=1
GWHBDNI00000018	AUGUSTUS	gene	7660	8315	.	+	.	ID=D.long040267;Accession=GWHGBDNI000030;Name=;Alias=jg276;;transl_table=1
GWHBDNI00000018	AUGUSTUS	mRNA	7660	8315	.	+	.	ID=D.long040267.01;Accession=GWHTBDNI000030;Parent=D.long040267;Parent_Accession=GWHGBDNI000030;Name=;Alias=jg276.t1;;transl_table=1
GWHBDNI00000018	AUGUSTUS	CDS	7660	7894	0.96	+	0	ID=jg276.t1.CDS1;Parent=D.long040267.01;Parent_Accession=GWHTBDNI000030;Protein_Accession=GWHPBDNI000030;;transl_table=1
GWHBDNI00000018	AUGUSTUS	exon	7660	7894	.	+	.	ID=jg276.t1.exon1;Parent=D.long040267.01;Parent_Accession=GWHTBDNI000030;;transl_table=1
GWHBDNI00000018	AUGUSTUS	CDS	8146	8315	0.86	+	2	ID=jg276.t1.CDS2;Parent=D.long040267.01;Parent_Accession=GWHTBDNI000030;Protein_Accession=GWHPBDNI000030;;transl_table=1
GWHBDNI00000018	AUGUSTUS	exon	8146	8315	.	+	.	ID=jg276.t1.exon2;Parent=D.long040267.01;Parent_Accession=GWHTBDNI000030;;transl_table=1
GWHBDNI00000018	AUGUSTUS	gene	8368	9014	.	+	.	ID=D.long040268;Accession=GWHGBDNI000031;Name=;Alias=jg277;;transl_table=1
GWHBDNI00000018	AUGUSTUS	mRNA	8368	9014	.	+	.	ID=D.long040268.01;Accession=GWHTBDNI000031;Parent=D.long040268;Parent_Accession=GWHGBDNI000031;Name=;Alias=jg277.t1;;transl_table=1
GWHBDNI00000018	AUGUSTUS	CDS	8368	8566	0.97	+	0	ID=jg277.t1.CDS1;Parent=D.long040268.01;Parent_Accession=GWHTBDNI000031;Protein_Accession=GWHPBDNI000031;;transl_table=1
GWHBDNI00000018	AUGUSTUS	exon	8368	8566	.	+	.	ID=jg277.t1.exon1;Parent=D.long040268.01;Parent_Accession=GWHTBDNI000031;;transl_table=1
GWHBDNI00000018	AUGUSTUS	CDS	8815	9014	0.64	+	2	ID=jg277.t1.CDS2;Parent=D.long040268.01;Parent_Accession=GWHTBDNI000031;Protein_Accession=GWHPBDNI000031;;transl_table=1
GWHBDNI00000018	AUGUSTUS	exon	8815	9014	.	+	.	ID=jg277.t1.exon2;Parent=D.long040268.01;Parent_Accession=GWHTBDNI000031;;transl_table=1
GWHBDNI00000018	AUGUSTUS	gene	10504	11047	.	-	.	ID=D.long040269;Accession=GWHGBDNI000032;Name=;Alias=jg280;;transl_table=1
GWHBDNI00000018	AUGUSTUS	mRNA	10504	11047	.	-	.	ID=D.long040269.01;Accession=GWHTBDNI000032;Parent=D.long040269;Parent_Accession=GWHGBDNI000032;Name=;Alias=jg280.t1;;transl_table=1
GWHBDNI00000018	AUGUSTUS	CDS	10504	10744	0.63	-	1	ID=jg280.t1.CDS1;Parent=D.long040269.01;Parent_Accession=GWHTBDNI000032;Protein_Accession=GWHPBDNI000032;;transl_table=1
GWHBDNI00000018	AUGUSTUS	exon	10504	10744	.	-	.	ID=jg280.t1.exon1;Parent=D.long040269.01;Parent_Accession=GWHTBDNI000032;;transl_table=1
GWHBDNI00000018	AUGUSTUS	CDS	10881	11047	0.74	-	0	ID=jg280.t1.CDS2;Parent=D.long040269.01;Parent_Accession=GWHTBDNI000032;Protein_Accession=GWHPBDNI000032;;transl_table=1
GWHBDNI00000018	AUGUSTUS	exon	10881	11047	.	-	.	ID=jg280.t1.exon2;Parent=D.long040269.01;Parent_Accession=GWHTBDNI000032;;transl_table=1
GWHBDNI00000018	AUGUSTUS	gene	11497	11952	.	+	.	ID=D.long040270;Accession=GWHGBDNI000033;Name=;Alias=jg281;;transl_table=1
GWHBDNI00000018	AUGUSTUS	mRNA	11497	11952	.	+	.	ID=D.long040270.01;Accession=GWHTBDNI000033;Parent=D.long040270;Parent_Accession=GWHGBDNI000033;Name=;Alias=jg281.t1;;transl_table=1
GWHBDNI00000018	AUGUSTUS	CDS	11497	11952	0.67	+	0	ID=jg281.t1.CDS1;Parent=D.long040270.01;Parent_Accession=GWHTBDNI000033;Protein_Accession=GWHPBDNI000033;;transl_table=1
GWHBDNI00000018	AUGUSTUS	exon	11497	11952	.	+	.	ID=jg281.t1.exon1;Parent=D.long040270.01;Parent_Accession=GWHTBDNI000033;;transl_table=1
GWHBDNI00000018	AUGUSTUS	gene	13536	14075	.	+	.	ID=D.long040271;Accession=GWHGBDNI000034;Name=;Alias=jg282;;transl_table=1
GWHBDNI00000018	AUGUSTUS	mRNA	13536	14075	.	+	.	ID=D.long040271.01;Accession=GWHTBDNI000034;Parent=D.long040271;Parent_Accession=GWHGBDNI000034;Name=;Alias=jg282.t1;;transl_table=1
GWHBDNI00000018	AUGUSTUS	CDS	13536	14075	0.41	+	0	ID=jg282.t1.CDS1;Parent=D.long040271.01;Parent_Accession=GWHTBDNI000034;Protein_Accession=GWHPBDNI000034;;transl_table=1
GWHBDNI00000018	AUGUSTUS	exon	13536	14075	.	+	.	ID=jg282.t1.exon1;Parent=D.long040271.01;Parent_Accession=GWHTBDNI000034;;transl_table=1
GWHBDNI00000018	AUGUSTUS	gene	20365	20781	.	+	.	ID=D.long040272;Accession=GWHGBDNI000035;Name=;Alias=jg283;;transl_table=1
GWHBDNI00000018	AUGUSTUS	mRNA	20365	20781	.	+	.	ID=D.long040272.01;Accession=GWHTBDNI000035;Parent=D.long040272;Parent_Accession=GWHGBDNI000035;Name=;Alias=jg283.t1;;transl_table=1
GWHBDNI00000018	AUGUSTUS	CDS	20365	20781	0.79	+	0	ID=jg283.t1.CDS1;Parent=D.long040272.01;Parent_Accession=GWHTBDNI000035;Protein_Accession=GWHPBDNI000035;;transl_table=1
GWHBDNI00000018	AUGUSTUS	exon	20365	20781	.	+	.	ID=jg283.t1.exon1;Parent=D.long040272.01;Parent_Accession=GWHTBDNI000035;;transl_table=1
GWHBDNI00000018	AUGUSTUS	gene	25085	26994	.	+	.	ID=D.long040273;Accession=GWHGBDNI000036;Name=;Alias=jg284;;transl_table=1
GWHBDNI00000018	AUGUSTUS	mRNA	25085	26994	.	+	.	ID=D.long040273.01;Accession=GWHTBDNI000036;Parent=D.long040273;Parent_Accession=GWHGBDNI000036;Name=;Alias=jg284.t1;;transl_table=1
GWHBDNI00000018	AUGUSTUS	CDS	25085	25613	0.51	+	0	ID=jg284.t1.CDS1;Parent=D.long040273.01;Parent_Accession=GWHTBDNI000036;Protein_Accession=GWHPBDNI000036;;transl_table=1
GWHBDNI00000018	AUGUSTUS	exon	25085	25613	.	+	.	ID=jg284.t1.exon1;Parent=D.long040273.01;Parent_Accession=GWHTBDNI000036;;transl_table=1
GWHBDNI00000018	AUGUSTUS	CDS	26402	26994	0.52	+	2	ID=jg284.t1.CDS2;Parent=D.long040273.01;Parent_Accession=GWHTBDNI000036;Protein_Accession=GWHPBDNI000036;;transl_table=1
GWHBDNI00000018	AUGUSTUS	exon	26402	26994	.	+	.	ID=jg284.t1.exon2;Parent=D.long040273.01;Parent_Accession=GWHTBDNI000036;;transl_table=1
GWHBDNI00000018	AUGUSTUS	gene	43226	43864	.	+	.	ID=D.long040274;Accession=GWHGBDNI000037;Name=;Alias=jg286;;transl_table=1
GWHBDNI00000018	AUGUSTUS	mRNA	43226	43864	.	+	.	ID=D.long040274.01;Accession=GWHTBDNI000037;Parent=D.long040274;Parent_Accession=GWHGBDNI000037;Name=;Alias=jg286.t1;;transl_table=1
GWHBDNI00000018	AUGUSTUS	CDS	43226	43864	0.84	+	0	ID=jg286.t1.CDS1;Parent=D.long040274.01;Parent_Accession=GWHTBDNI000037;Protein_Accession=GWHPBDNI000037;;transl_table=1
GWHBDNI00000018	AUGUSTUS	exon	43226	43864	.	+	.	ID=jg286.t1.exon1;Parent=D.long040274.01;Parent_Accession=GWHTBDNI000037;;transl_table=1
#OriSeqID=HiC_scaffold_19	Accession=GWHBDNI00000019
GWHBDNI00000019	AUGUSTUS	gene	480	845	.	-	.	ID=D.long039608;Accession=GWHGBDNI000038;Name=;Alias=jg457;;transl_table=1
GWHBDNI00000019	AUGUSTUS	mRNA	480	845	.	-	.	ID=D.long039608.01;Accession=GWHTBDNI000038;Parent=D.long039608;Parent_Accession=GWHGBDNI000038;Name=;Alias=jg457.t1;;transl_table=1
GWHBDNI00000019	AUGUSTUS	CDS	480	845	0.69	-	0	ID=jg457.t1.CDS1;Parent=D.long039608.01;Parent_Accession=GWHTBDNI000038;Protein_Accession=GWHPBDNI000038;;transl_table=1
GWHBDNI00000019	AUGUSTUS	exon	480	845	.	-	.	ID=jg457.t1.exon1;Parent=D.long039608.01;Parent_Accession=GWHTBDNI000038;;transl_table=1
GWHBDNI00000019	AUGUSTUS	gene	957	2514	.	-	.	ID=D.long039609;Accession=GWHGBDNI000039;Name=;Alias=jg458;;transl_table=1
GWHBDNI00000019	AUGUSTUS	mRNA	957	2514	.	-	.	ID=D.long039609.01;Accession=GWHTBDNI000039;Parent=D.long039609;Parent_Accession=GWHGBDNI000039;Name=;Alias=jg458.t1;;transl_table=1
GWHBDNI00000019	AUGUSTUS	CDS	957	1564	1	-	2	ID=jg458.t1.CDS1;Parent=D.long039609.01;Parent_Accession=GWHTBDNI000039;Protein_Accession=GWHPBDNI000039;;transl_table=1
GWHBDNI00000019	AUGUSTUS	exon	957	1564	.	-	.	ID=jg458.t1.exon1;Parent=D.long039609.01;Parent_Accession=GWHTBDNI000039;;transl_table=1
GWHBDNI00000019	AUGUSTUS	CDS	1671	2514	1	-	0	ID=jg458.t1.CDS2;Parent=D.long039609.01;Parent_Accession=GWHTBDNI000039;Protein_Accession=GWHPBDNI000039;;transl_table=1
GWHBDNI00000019	AUGUSTUS	exon	1671	2514	.	-	.	ID=jg458.t1.exon2;Parent=D.long039609.01;Parent_Accession=GWHTBDNI000039;;transl_table=1
GWHBDNI00000019	AUGUSTUS	gene	2886	3248	.	+	.	ID=D.long039610;Accession=GWHGBDNI000040;Name=;Alias=jg459;;transl_table=1
GWHBDNI00000019	AUGUSTUS	mRNA	2886	3248	.	+	.	ID=D.long039610.01;Accession=GWHTBDNI000040;Parent=D.long039610;Parent_Accession=GWHGBDNI000040;Name=;Alias=jg459.t1;;transl_table=1
GWHBDNI00000019	AUGUSTUS	CDS	2886	3248	0.94	+	0	ID=jg459.t1.CDS1;Parent=D.long039610.01;Parent_Accession=GWHTBDNI000040;Protein_Accession=GWHPBDNI000040;;transl_table=1
GWHBDNI00000019	AUGUSTUS	exon	2886	3248	.	+	.	ID=jg459.t1.exon1;Parent=D.long039610.01;Parent_Accession=GWHTBDNI000040;;transl_table=1
GWHBDNI00000019	AUGUSTUS	gene	3307	3892	.	-	.	ID=D.long039611;Accession=GWHGBDNI000041;Name=;Alias=jg460;;transl_table=1
GWHBDNI00000019	AUGUSTUS	mRNA	3307	3892	.	-	.	ID=D.long039611.01;Accession=GWHTBDNI000041;Parent=D.long039611;Parent_Accession=GWHGBDNI000041;Name=;Alias=jg460.t1;;transl_table=1
GWHBDNI00000019	AUGUSTUS	CDS	3307	3662	0.73	-	2	ID=jg460.t1.CDS1;Parent=D.long039611.01;Parent_Accession=GWHTBDNI000041;Protein_Accession=GWHPBDNI000041;;transl_table=1
GWHBDNI00000019	AUGUSTUS	exon	3307	3662	.	-	.	ID=jg460.t1.exon1;Parent=D.long039611.01;Parent_Accession=GWHTBDNI000041;;transl_table=1
GWHBDNI00000019	AUGUSTUS	CDS	3760	3892	0.51	-	0	ID=jg460.t1.CDS2;Parent=D.long039611.01;Parent_Accession=GWHTBDNI000041;Protein_Accession=GWHPBDNI000041;;transl_table=1
GWHBDNI00000019	AUGUSTUS	exon	3760	3892	.	-	.	ID=jg460.t1.exon2;Parent=D.long039611.01;Parent_Accession=GWHTBDNI000041;;transl_table=1
GWHBDNI00000019	AUGUSTUS	gene	3987	4397	.	+	.	ID=D.long039612;Accession=GWHGBDNI000042;Name=;Alias=jg461;;transl_table=1
GWHBDNI00000019	AUGUSTUS	mRNA	3987	4397	.	+	.	ID=D.long039612.01;Accession=GWHTBDNI000042;Parent=D.long039612;Parent_Accession=GWHGBDNI000042;Name=;Alias=jg461.t1;;transl_table=1
GWHBDNI00000019	AUGUSTUS	CDS	3987	4397	0.4	+	0	ID=jg461.t1.CDS1;Parent=D.long039612.01;Parent_Accession=GWHTBDNI000042;Protein_Accession=GWHPBDNI000042;;transl_table=1
GWHBDNI00000019	AUGUSTUS	exon	3987	4397	.	+	.	ID=jg461.t1.exon1;Parent=D.long039612.01;Parent_Accession=GWHTBDNI000042;;transl_table=1
GWHBDNI00000019	AUGUSTUS	gene	4627	5332	.	+	.	ID=D.long039613;Accession=GWHGBDNI000043;Name=;Alias=jg462;;transl_table=1
GWHBDNI00000019	AUGUSTUS	mRNA	4627	5332	.	+	.	ID=D.long039613.01;Accession=GWHTBDNI000043;Parent=D.long039613;Parent_Accession=GWHGBDNI000043;Name=;Alias=jg462.t1;;transl_table=1
GWHBDNI00000019	AUGUSTUS	CDS	4627	4945	0.79	+	0	ID=jg462.t1.CDS1;Parent=D.long039613.01;Parent_Accession=GWHTBDNI000043;Protein_Accession=GWHPBDNI000043;;transl_table=1
GWHBDNI00000019	AUGUSTUS	exon	4627	4945	.	+	.	ID=jg462.t1.exon1;Parent=D.long039613.01;Parent_Accession=GWHTBDNI000043;;transl_table=1
GWHBDNI00000019	AUGUSTUS	CDS	5040	5332	0.88	+	2	ID=jg462.t1.CDS2;Parent=D.long039613.01;Parent_Accession=GWHTBDNI000043;Protein_Accession=GWHPBDNI000043;;transl_table=1
GWHBDNI00000019	AUGUSTUS	exon	5040	5332	.	+	.	ID=jg462.t1.exon2;Parent=D.long039613.01;Parent_Accession=GWHTBDNI000043;;transl_table=1
GWHBDNI00000019	AUGUSTUS	gene	6155	6706	.	-	.	ID=D.long039614;Accession=GWHGBDNI000044;Name=;Alias=jg464;;transl_table=1
GWHBDNI00000019	AUGUSTUS	mRNA	6155	6706	.	-	.	ID=D.long039614.01;Accession=GWHTBDNI000044;Parent=D.long039614;Parent_Accession=GWHGBDNI000044;Name=;Alias=jg464.t1;;transl_table=1
GWHBDNI00000019	AUGUSTUS	CDS	6155	6706	0.97	-	0	ID=jg464.t1.CDS1;Parent=D.long039614.01;Parent_Accession=GWHTBDNI000044;Protein_Accession=GWHPBDNI000044;;transl_table=1
GWHBDNI00000019	AUGUSTUS	exon	6155	6706	.	-	.	ID=jg464.t1.exon1;Parent=D.long039614.01;Parent_Accession=GWHTBDNI000044;;transl_table=1
GWHBDNI00000019	AUGUSTUS	gene	7303	9670	.	+	.	ID=D.long039615;Accession=GWHGBDNI000045;Name=;Alias=jg466;;transl_table=1
GWHBDNI00000019	AUGUSTUS	mRNA	7303	9670	.	+	.	ID=D.long039615.01;Accession=GWHTBDNI000045;Parent=D.long039615;Parent_Accession=GWHGBDNI000045;Name=;Alias=jg466.t1;;transl_table=1
GWHBDNI00000019	AUGUSTUS	CDS	7303	7489	0.83	+	0	ID=jg466.t1.CDS1;Parent=D.long039615.01;Parent_Accession=GWHTBDNI000045;Protein_Accession=GWHPBDNI000045;;transl_table=1
GWHBDNI00000019	AUGUSTUS	exon	7303	7489	.	+	.	ID=jg466.t1.exon1;Parent=D.long039615.01;Parent_Accession=GWHTBDNI000045;;transl_table=1
GWHBDNI00000019	AUGUSTUS	CDS	7578	7976	0.39	+	2	ID=jg466.t1.CDS2;Parent=D.long039615.01;Parent_Accession=GWHTBDNI000045;Protein_Accession=GWHPBDNI000045;;transl_table=1
GWHBDNI00000019	AUGUSTUS	exon	7578	7976	.	+	.	ID=jg466.t1.exon2;Parent=D.long039615.01;Parent_Accession=GWHTBDNI000045;;transl_table=1
GWHBDNI00000019	AUGUSTUS	CDS	8081	8596	0.4	+	2	ID=jg466.t1.CDS3;Parent=D.long039615.01;Parent_Accession=GWHTBDNI000045;Protein_Accession=GWHPBDNI000045;;transl_table=1
GWHBDNI00000019	AUGUSTUS	exon	8081	8596	.	+	.	ID=jg466.t1.exon3;Parent=D.long039615.01;Parent_Accession=GWHTBDNI000045;;transl_table=1
GWHBDNI00000019	AUGUSTUS	CDS	8707	8860	0.51	+	2	ID=jg466.t1.CDS4;Parent=D.long039615.01;Parent_Accession=GWHTBDNI000045;Protein_Accession=GWHPBDNI000045;;transl_table=1
GWHBDNI00000019	AUGUSTUS	exon	8707	8860	.	+	.	ID=jg466.t1.exon4;Parent=D.long039615.01;Parent_Accession=GWHTBDNI000045;;transl_table=1
GWHBDNI00000019	AUGUSTUS	CDS	8930	9060	0.6	+	1	ID=jg466.t1.CDS5;Parent=D.long039615.01;Parent_Accession=GWHTBDNI000045;Protein_Accession=GWHPBDNI000045;;transl_table=1
GWHBDNI00000019	AUGUSTUS	exon	8930	9060	.	+	.	ID=jg466.t1.exon5;Parent=D.long039615.01;Parent_Accession=GWHTBDNI000045;;transl_table=1
GWHBDNI00000019	AUGUSTUS	CDS	9358	9456	0.66	+	2	ID=jg466.t1.CDS6;Parent=D.long039615.01;Parent_Accession=GWHTBDNI000045;Protein_Accession=GWHPBDNI000045;;transl_table=1
GWHBDNI00000019	AUGUSTUS	exon	9358	9456	.	+	.	ID=jg466.t1.exon6;Parent=D.long039615.01;Parent_Accession=GWHTBDNI000045;;transl_table=1
GWHBDNI00000019	AUGUSTUS	CDS	9558	9670	0.35	+	2	ID=jg466.t1.CDS7;Parent=D.long039615.01;Parent_Accession=GWHTBDNI000045;Protein_Accession=GWHPBDNI000045;;transl_table=1
GWHBDNI00000019	AUGUSTUS	exon	9558	9670	.	+	.	ID=jg466.t1.exon7;Parent=D.long039615.01;Parent_Accession=GWHTBDNI000045;;transl_table=1
GWHBDNI00000019	AUGUSTUS	gene	10492	11963	.	+	.	ID=D.long039616;Accession=GWHGBDNI000046;Name=;Alias=jg468;;transl_table=1
GWHBDNI00000019	AUGUSTUS	mRNA	10492	11963	.	+	.	ID=D.long039616.01;Accession=GWHTBDNI000046;Parent=D.long039616;Parent_Accession=GWHGBDNI000046;Name=;Alias=jg468.t1;;transl_table=1
GWHBDNI00000019	AUGUSTUS	CDS	10492	10653	0.83	+	0	ID=jg468.t1.CDS1;Parent=D.long039616.01;Parent_Accession=GWHTBDNI000046;Protein_Accession=GWHPBDNI000046;;transl_table=1
GWHBDNI00000019	AUGUSTUS	exon	10492	10653	.	+	.	ID=jg468.t1.exon1;Parent=D.long039616.01;Parent_Accession=GWHTBDNI000046;;transl_table=1
GWHBDNI00000019	AUGUSTUS	CDS	10730	11337	0.86	+	0	ID=jg468.t1.CDS2;Parent=D.long039616.01;Parent_Accession=GWHTBDNI000046;Protein_Accession=GWHPBDNI000046;;transl_table=1
GWHBDNI00000019	AUGUSTUS	exon	10730	11337	.	+	.	ID=jg468.t1.exon2;Parent=D.long039616.01;Parent_Accession=GWHTBDNI000046;;transl_table=1
GWHBDNI00000019	AUGUSTUS	CDS	11636	11963	0.99	+	1	ID=jg468.t1.CDS3;Parent=D.long039616.01;Parent_Accession=GWHTBDNI000046;Protein_Accession=GWHPBDNI000046;;transl_table=1
GWHBDNI00000019	AUGUSTUS	exon	11636	11963	.	+	.	ID=jg468.t1.exon3;Parent=D.long039616.01;Parent_Accession=GWHTBDNI000046;;transl_table=1
GWHBDNI00000019	AUGUSTUS	gene	12031	12999	.	+	.	ID=D.long039617;Accession=GWHGBDNI000047;Name=;Alias=jg469;;transl_table=1
GWHBDNI00000019	AUGUSTUS	mRNA	12031	12999	.	+	.	ID=D.long039617.01;Accession=GWHTBDNI000047;Parent=D.long039617;Parent_Accession=GWHGBDNI000047;Name=;Alias=jg469.t1;;transl_table=1
GWHBDNI00000019	AUGUSTUS	CDS	12031	12225	0.77	+	0	ID=jg469.t1.CDS1;Parent=D.long039617.01;Parent_Accession=GWHTBDNI000047;Protein_Accession=GWHPBDNI000047;;transl_table=1
GWHBDNI00000019	AUGUSTUS	exon	12031	12225	.	+	.	ID=jg469.t1.exon1;Parent=D.long039617.01;Parent_Accession=GWHTBDNI000047;;transl_table=1
GWHBDNI00000019	AUGUSTUS	CDS	12345	12648	0.73	+	0	ID=jg469.t1.CDS2;Parent=D.long039617.01;Parent_Accession=GWHTBDNI000047;Protein_Accession=GWHPBDNI000047;;transl_table=1
GWHBDNI00000019	AUGUSTUS	exon	12345	12648	.	+	.	ID=jg469.t1.exon2;Parent=D.long039617.01;Parent_Accession=GWHTBDNI000047;;transl_table=1
GWHBDNI00000019	AUGUSTUS	CDS	12869	12999	0.84	+	2	ID=jg469.t1.CDS3;Parent=D.long039617.01;Parent_Accession=GWHTBDNI000047;Protein_Accession=GWHPBDNI000047;;transl_table=1
GWHBDNI00000019	AUGUSTUS	exon	12869	12999	.	+	.	ID=jg469.t1.exon3;Parent=D.long039617.01;Parent_Accession=GWHTBDNI000047;;transl_table=1
GWHBDNI00000019	AUGUSTUS	gene	13306	14442	.	+	.	ID=D.long039618;Accession=GWHGBDNI000048;Name=;Alias=jg470;;transl_table=1
GWHBDNI00000019	AUGUSTUS	mRNA	13306	14442	.	+	.	ID=D.long039618.01;Accession=GWHTBDNI000048;Parent=D.long039618;Parent_Accession=GWHGBDNI000048;Name=;Alias=jg470.t1;;transl_table=1
GWHBDNI00000019	AUGUSTUS	CDS	13306	13542	0.37	+	0	ID=jg470.t1.CDS1;Parent=D.long039618.01;Parent_Accession=GWHTBDNI000048;Protein_Accession=GWHPBDNI000048;;transl_table=1
GWHBDNI00000019	AUGUSTUS	exon	13306	13542	.	+	.	ID=jg470.t1.exon1;Parent=D.long039618.01;Parent_Accession=GWHTBDNI000048;;transl_table=1
GWHBDNI00000019	AUGUSTUS	CDS	13641	13739	0.75	+	0	ID=jg470.t1.CDS2;Parent=D.long039618.01;Parent_Accession=GWHTBDNI000048;Protein_Accession=GWHPBDNI000048;;transl_table=1
GWHBDNI00000019	AUGUSTUS	exon	13641	13739	.	+	.	ID=jg470.t1.exon2;Parent=D.long039618.01;Parent_Accession=GWHTBDNI000048;;transl_table=1
GWHBDNI00000019	AUGUSTUS	CDS	13821	13938	0.52	+	0	ID=jg470.t1.CDS3;Parent=D.long039618.01;Parent_Accession=GWHTBDNI000048;Protein_Accession=GWHPBDNI000048;;transl_table=1
GWHBDNI00000019	AUGUSTUS	exon	13821	13938	.	+	.	ID=jg470.t1.exon3;Parent=D.long039618.01;Parent_Accession=GWHTBDNI000048;;transl_table=1
GWHBDNI00000019	AUGUSTUS	CDS	14105	14285	0.9	+	2	ID=jg470.t1.CDS4;Parent=D.long039618.01;Parent_Accession=GWHTBDNI000048;Protein_Accession=GWHPBDNI000048;;transl_table=1
GWHBDNI00000019	AUGUSTUS	exon	14105	14285	.	+	.	ID=jg470.t1.exon4;Parent=D.long039618.01;Parent_Accession=GWHTBDNI000048;;transl_table=1
GWHBDNI00000019	AUGUSTUS	CDS	14382	14442	0.9	+	1	ID=jg470.t1.CDS5;Parent=D.long039618.01;Parent_Accession=GWHTBDNI000048;Protein_Accession=GWHPBDNI000048;;transl_table=1
GWHBDNI00000019	AUGUSTUS	exon	14382	14442	.	+	.	ID=jg470.t1.exon5;Parent=D.long039618.01;Parent_Accession=GWHTBDNI000048;;transl_table=1
GWHBDNI00000019	AUGUSTUS	gene	14909	15424	.	-	.	ID=D.long039619;Accession=GWHGBDNI000049;Name=;Alias=jg472;;transl_table=1
GWHBDNI00000019	AUGUSTUS	mRNA	14909	15424	.	-	.	ID=D.long039619.01;Accession=GWHTBDNI000049;Parent=D.long039619;Parent_Accession=GWHGBDNI000049;Name=;Alias=jg472.t1;;transl_table=1
GWHBDNI00000019	AUGUSTUS	CDS	14909	15424	0.7	-	0	ID=jg472.t1.CDS1;Parent=D.long039619.01;Parent_Accession=GWHTBDNI000049;Protein_Accession=GWHPBDNI000049;;transl_table=1
GWHBDNI00000019	AUGUSTUS	exon	14909	15424	.	-	.	ID=jg472.t1.exon1;Parent=D.long039619.01;Parent_Accession=GWHTBDNI000049;;transl_table=1
GWHBDNI00000019	AUGUSTUS	gene	15593	16065	.	-	.	ID=D.long039620;Accession=GWHGBDNI000050;Name=;Alias=jg473;;transl_table=1
GWHBDNI00000019	AUGUSTUS	mRNA	15593	16065	.	-	.	ID=D.long039620.01;Accession=GWHTBDNI000050;Parent=D.long039620;Parent_Accession=GWHGBDNI000050;Name=;Alias=jg473.t1;;transl_table=1
GWHBDNI00000019	AUGUSTUS	CDS	15593	15721	0.46	-	0	ID=jg473.t1.CDS1;Parent=D.long039620.01;Parent_Accession=GWHTBDNI000050;Protein_Accession=GWHPBDNI000050;;transl_table=1
GWHBDNI00000019	AUGUSTUS	exon	15593	15721	.	-	.	ID=jg473.t1.exon1;Parent=D.long039620.01;Parent_Accession=GWHTBDNI000050;;transl_table=1
GWHBDNI00000019	AUGUSTUS	CDS	15808	16065	0.43	-	0	ID=jg473.t1.CDS2;Parent=D.long039620.01;Parent_Accession=GWHTBDNI000050;Protein_Accession=GWHPBDNI000050;;transl_table=1
GWHBDNI00000019	AUGUSTUS	exon	15808	16065	.	-	.	ID=jg473.t1.exon2;Parent=D.long039620.01;Parent_Accession=GWHTBDNI000050;;transl_table=1
GWHBDNI00000019	AUGUSTUS	gene	16545	18017	.	-	.	ID=D.long039621;Accession=GWHGBDNI000051;Name=;Alias=jg474;;transl_table=1
GWHBDNI00000019	AUGUSTUS	mRNA	16545	18017	.	-	.	ID=D.long039621.01;Accession=GWHTBDNI000051;Parent=D.long039621;Parent_Accession=GWHGBDNI000051;Name=;Alias=jg474.t1;;transl_table=1
GWHBDNI00000019	AUGUSTUS	CDS	16545	17358	0.31	-	1	ID=jg474.t1.CDS1;Parent=D.long039621.01;Parent_Accession=GWHTBDNI000051;Protein_Accession=GWHPBDNI000051;;transl_table=1
GWHBDNI00000019	AUGUSTUS	exon	16545	17358	.	-	.	ID=jg474.t1.exon1;Parent=D.long039621.01;Parent_Accession=GWHTBDNI000051;;transl_table=1
GWHBDNI00000019	AUGUSTUS	CDS	17923	18017	0.18	-	0	ID=jg474.t1.CDS2;Parent=D.long039621.01;Parent_Accession=GWHTBDNI000051;Protein_Accession=GWHPBDNI000051;;transl_table=1
GWHBDNI00000019	AUGUSTUS	exon	17923	18017	.	-	.	ID=jg474.t1.exon2;Parent=D.long039621.01;Parent_Accession=GWHTBDNI000051;;transl_table=1
GWHBDNI00000019	AUGUSTUS	gene	18117	20384	.	+	.	ID=D.long039622;Accession=GWHGBDNI000052;Name=;Alias=jg475;;transl_table=1
GWHBDNI00000019	AUGUSTUS	mRNA	18117	20384	.	+	.	ID=D.long039622.01;Accession=GWHTBDNI000052;Parent=D.long039622;Parent_Accession=GWHGBDNI000052;Name=;Alias=jg475.t1;;transl_table=1
GWHBDNI00000019	AUGUSTUS	CDS	18117	18336	0.65	+	0	ID=jg475.t1.CDS1;Parent=D.long039622.01;Parent_Accession=GWHTBDNI000052;Protein_Accession=GWHPBDNI000052;;transl_table=1
GWHBDNI00000019	AUGUSTUS	exon	18117	18336	.	+	.	ID=jg475.t1.exon1;Parent=D.long039622.01;Parent_Accession=GWHTBDNI000052;;transl_table=1
GWHBDNI00000019	AUGUSTUS	CDS	18585	18873	0.77	+	2	ID=jg475.t1.CDS2;Parent=D.long039622.01;Parent_Accession=GWHTBDNI000052;Protein_Accession=GWHPBDNI000052;;transl_table=1
GWHBDNI00000019	AUGUSTUS	exon	18585	18873	.	+	.	ID=jg475.t1.exon2;Parent=D.long039622.01;Parent_Accession=GWHTBDNI000052;;transl_table=1
GWHBDNI00000019	AUGUSTUS	CDS	18997	19124	0.27	+	1	ID=jg475.t1.CDS3;Parent=D.long039622.01;Parent_Accession=GWHTBDNI000052;Protein_Accession=GWHPBDNI000052;;transl_table=1
GWHBDNI00000019	AUGUSTUS	exon	18997	19124	.	+	.	ID=jg475.t1.exon3;Parent=D.long039622.01;Parent_Accession=GWHTBDNI000052;;transl_table=1
GWHBDNI00000019	AUGUSTUS	CDS	19278	19386	0.49	+	2	ID=jg475.t1.CDS4;Parent=D.long039622.01;Parent_Accession=GWHTBDNI000052;Protein_Accession=GWHPBDNI000052;;transl_table=1
GWHBDNI00000019	AUGUSTUS	exon	19278	19386	.	+	.	ID=jg475.t1.exon4;Parent=D.long039622.01;Parent_Accession=GWHTBDNI000052;;transl_table=1
GWHBDNI00000019	AUGUSTUS	CDS	19463	19512	0.82	+	1	ID=jg475.t1.CDS5;Parent=D.long039622.01;Parent_Accession=GWHTBDNI000052;Protein_Accession=GWHPBDNI000052;;transl_table=1
GWHBDNI00000019	AUGUSTUS	exon	19463	19512	.	+	.	ID=jg475.t1.exon5;Parent=D.long039622.01;Parent_Accession=GWHTBDNI000052;;transl_table=1
GWHBDNI00000019	AUGUSTUS	CDS	19632	19806	0.75	+	2	ID=jg475.t1.CDS6;Parent=D.long039622.01;Parent_Accession=GWHTBDNI000052;Protein_Accession=GWHPBDNI000052;;transl_table=1
GWHBDNI00000019	AUGUSTUS	exon	19632	19806	.	+	.	ID=jg475.t1.exon6;Parent=D.long039622.01;Parent_Accession=GWHTBDNI000052;;transl_table=1
GWHBDNI00000019	AUGUSTUS	CDS	20111	20384	0.91	+	1	ID=jg475.t1.CDS7;Parent=D.long039622.01;Parent_Accession=GWHTBDNI000052;Protein_Accession=GWHPBDNI000052;;transl_table=1
GWHBDNI00000019	AUGUSTUS	exon	20111	20384	.	+	.	ID=jg475.t1.exon7;Parent=D.long039622.01;Parent_Accession=GWHTBDNI000052;;transl_table=1
GWHBDNI00000019	AUGUSTUS	gene	20501	21477	.	-	.	ID=D.long039623;Accession=GWHGBDNI000053;Name=;Alias=jg476;;transl_table=1
GWHBDNI00000019	AUGUSTUS	mRNA	20501	21477	.	-	.	ID=D.long039623.01;Accession=GWHTBDNI000053;Parent=D.long039623;Parent_Accession=GWHGBDNI000053;Name=;Alias=jg476.t1;;transl_table=1
GWHBDNI00000019	AUGUSTUS	CDS	20501	20698	0.88	-	0	ID=jg476.t1.CDS1;Parent=D.long039623.01;Parent_Accession=GWHTBDNI000053;Protein_Accession=GWHPBDNI000053;;transl_table=1
GWHBDNI00000019	AUGUSTUS	exon	20501	20698	.	-	.	ID=jg476.t1.exon1;Parent=D.long039623.01;Parent_Accession=GWHTBDNI000053;;transl_table=1
GWHBDNI00000019	AUGUSTUS	CDS	20784	21240	0.96	-	1	ID=jg476.t1.CDS2;Parent=D.long039623.01;Parent_Accession=GWHTBDNI000053;Protein_Accession=GWHPBDNI000053;;transl_table=1
GWHBDNI00000019	AUGUSTUS	exon	20784	21240	.	-	.	ID=jg476.t1.exon2;Parent=D.long039623.01;Parent_Accession=GWHTBDNI000053;;transl_table=1
GWHBDNI00000019	AUGUSTUS	CDS	21341	21477	0.6	-	0	ID=jg476.t1.CDS3;Parent=D.long039623.01;Parent_Accession=GWHTBDNI000053;Protein_Accession=GWHPBDNI000053;;transl_table=1
GWHBDNI00000019	AUGUSTUS	exon	21341	21477	.	-	.	ID=jg476.t1.exon3;Parent=D.long039623.01;Parent_Accession=GWHTBDNI000053;;transl_table=1
GWHBDNI00000019	AUGUSTUS	gene	21749	22305	.	+	.	ID=D.long039624;Accession=GWHGBDNI000054;Name=;Alias=jg477;;transl_table=1
GWHBDNI00000019	AUGUSTUS	mRNA	21749	22305	.	+	.	ID=D.long039624.01;Accession=GWHTBDNI000054;Parent=D.long039624;Parent_Accession=GWHGBDNI000054;Name=;Alias=jg477.t1;;transl_table=1
GWHBDNI00000019	AUGUSTUS	CDS	21749	21902	0.67	+	0	ID=jg477.t1.CDS1;Parent=D.long039624.01;Parent_Accession=GWHTBDNI000054;Protein_Accession=GWHPBDNI000054;;transl_table=1
GWHBDNI00000019	AUGUSTUS	exon	21749	21902	.	+	.	ID=jg477.t1.exon1;Parent=D.long039624.01;Parent_Accession=GWHTBDNI000054;;transl_table=1
GWHBDNI00000019	AUGUSTUS	CDS	21976	22039	0.43	+	2	ID=jg477.t1.CDS2;Parent=D.long039624.01;Parent_Accession=GWHTBDNI000054;Protein_Accession=GWHPBDNI000054;;transl_table=1
GWHBDNI00000019	AUGUSTUS	exon	21976	22039	.	+	.	ID=jg477.t1.exon2;Parent=D.long039624.01;Parent_Accession=GWHTBDNI000054;;transl_table=1
GWHBDNI00000019	AUGUSTUS	CDS	22137	22305	0.31	+	1	ID=jg477.t1.CDS3;Parent=D.long039624.01;Parent_Accession=GWHTBDNI000054;Protein_Accession=GWHPBDNI000054;;transl_table=1
GWHBDNI00000019	AUGUSTUS	exon	22137	22305	.	+	.	ID=jg477.t1.exon3;Parent=D.long039624.01;Parent_Accession=GWHTBDNI000054;;transl_table=1
GWHBDNI00000019	AUGUSTUS	gene	23118	23564	.	+	.	ID=D.long039625;Accession=GWHGBDNI000055;Name=;Alias=jg478;;transl_table=1
GWHBDNI00000019	AUGUSTUS	mRNA	23118	23564	.	+	.	ID=D.long039625.01;Accession=GWHTBDNI000055;Parent=D.long039625;Parent_Accession=GWHGBDNI000055;Name=;Alias=jg478.t1;;transl_table=1
GWHBDNI00000019	AUGUSTUS	CDS	23118	23564	0.53	+	0	ID=jg478.t1.CDS1;Parent=D.long039625.01;Parent_Accession=GWHTBDNI000055;Protein_Accession=GWHPBDNI000055;;transl_table=1
GWHBDNI00000019	AUGUSTUS	exon	23118	23564	.	+	.	ID=jg478.t1.exon1;Parent=D.long039625.01;Parent_Accession=GWHTBDNI000055;;transl_table=1
GWHBDNI00000019	AUGUSTUS	gene	23639	24638	.	-	.	ID=D.long039626;Accession=GWHGBDNI000056;Name=;Alias=jg479;;transl_table=1
GWHBDNI00000019	AUGUSTUS	mRNA	23639	24638	.	-	.	ID=D.long039626.01;Accession=GWHTBDNI000056;Parent=D.long039626;Parent_Accession=GWHGBDNI000056;Name=;Alias=jg479.t1;;transl_table=1
GWHBDNI00000019	AUGUSTUS	CDS	23639	24218	1	-	1	ID=jg479.t1.CDS1;Parent=D.long039626.01;Parent_Accession=GWHTBDNI000056;Protein_Accession=GWHPBDNI000056;;transl_table=1
GWHBDNI00000019	AUGUSTUS	exon	23639	24218	.	-	.	ID=jg479.t1.exon1;Parent=D.long039626.01;Parent_Accession=GWHTBDNI000056;;transl_table=1
GWHBDNI00000019	AUGUSTUS	CDS	24328	24638	0.99	-	0	ID=jg479.t1.CDS2;Parent=D.long039626.01;Parent_Accession=GWHTBDNI000056;Protein_Accession=GWHPBDNI000056;;transl_table=1
GWHBDNI00000019	AUGUSTUS	exon	24328	24638	.	-	.	ID=jg479.t1.exon2;Parent=D.long039626.01;Parent_Accession=GWHTBDNI000056;;transl_table=1
GWHBDNI00000019	AUGUSTUS	gene	25165	26487	.	-	.	ID=D.long039627;Accession=GWHGBDNI000057;Name=;Alias=jg481;;transl_table=1
GWHBDNI00000019	AUGUSTUS	mRNA	25165	26487	.	-	.	ID=D.long039627.01;Accession=GWHTBDNI000057;Parent=D.long039627;Parent_Accession=GWHGBDNI000057;Name=;Alias=jg481.t1;;transl_table=1
GWHBDNI00000019	AUGUSTUS	CDS	25165	25492	0.61	-	1	ID=jg481.t1.CDS1;Parent=D.long039627.01;Parent_Accession=GWHTBDNI000057;Protein_Accession=GWHPBDNI000057;;transl_table=1
GWHBDNI00000019	AUGUSTUS	exon	25165	25492	.	-	.	ID=jg481.t1.exon1;Parent=D.long039627.01;Parent_Accession=GWHTBDNI000057;;transl_table=1
GWHBDNI00000019	AUGUSTUS	CDS	25784	25938	0.4	-	0	ID=jg481.t1.CDS2;Parent=D.long039627.01;Parent_Accession=GWHTBDNI000057;Protein_Accession=GWHPBDNI000057;;transl_table=1
GWHBDNI00000019	AUGUSTUS	exon	25784	25938	.	-	.	ID=jg481.t1.exon2;Parent=D.long039627.01;Parent_Accession=GWHTBDNI000057;;transl_table=1
GWHBDNI00000019	AUGUSTUS	CDS	26197	26487	0.37	-	0	ID=jg481.t1.CDS3;Parent=D.long039627.01;Parent_Accession=GWHTBDNI000057;Protein_Accession=GWHPBDNI000057;;transl_table=1
GWHBDNI00000019	AUGUSTUS	exon	26197	26487	.	-	.	ID=jg481.t1.exon3;Parent=D.long039627.01;Parent_Accession=GWHTBDNI000057;;transl_table=1
GWHBDNI00000019	AUGUSTUS	gene	26661	27119	.	-	.	ID=D.long039628;Accession=GWHGBDNI000058;Name=;Alias=jg482;;transl_table=1
GWHBDNI00000019	AUGUSTUS	mRNA	26661	27119	.	-	.	ID=D.long039628.01;Accession=GWHTBDNI000058;Parent=D.long039628;Parent_Accession=GWHGBDNI000058;Name=;Alias=jg482.t1;;transl_table=1
GWHBDNI00000019	AUGUSTUS	CDS	26661	27119	0.41	-	0	ID=jg482.t1.CDS1;Parent=D.long039628.01;Parent_Accession=GWHTBDNI000058;Protein_Accession=GWHPBDNI000058;;transl_table=1
GWHBDNI00000019	AUGUSTUS	exon	26661	27119	.	-	.	ID=jg482.t1.exon1;Parent=D.long039628.01;Parent_Accession=GWHTBDNI000058;;transl_table=1
GWHBDNI00000019	AUGUSTUS	gene	27418	27907	.	-	.	ID=D.long039629;Accession=GWHGBDNI000059;Name=;Alias=jg483;;transl_table=1
GWHBDNI00000019	AUGUSTUS	mRNA	27418	27907	.	-	.	ID=D.long039629.01;Accession=GWHTBDNI000059;Parent=D.long039629;Parent_Accession=GWHGBDNI000059;Name=;Alias=jg483.t1;;transl_table=1
GWHBDNI00000019	AUGUSTUS	CDS	27418	27655	0.76	-	1	ID=jg483.t1.CDS1;Parent=D.long039629.01;Parent_Accession=GWHTBDNI000059;Protein_Accession=GWHPBDNI000059;;transl_table=1
GWHBDNI00000019	AUGUSTUS	exon	27418	27655	.	-	.	ID=jg483.t1.exon1;Parent=D.long039629.01;Parent_Accession=GWHTBDNI000059;;transl_table=1
GWHBDNI00000019	AUGUSTUS	CDS	27777	27907	0.53	-	0	ID=jg483.t1.CDS2;Parent=D.long039629.01;Parent_Accession=GWHTBDNI000059;Protein_Accession=GWHPBDNI000059;;transl_table=1
GWHBDNI00000019	AUGUSTUS	exon	27777	27907	.	-	.	ID=jg483.t1.exon2;Parent=D.long039629.01;Parent_Accession=GWHTBDNI000059;;transl_table=1
GWHBDNI00000019	AUGUSTUS	gene	28551	29186	.	-	.	ID=D.long039630;Accession=GWHGBDNI000060;Name=;Alias=jg484;;transl_table=1
GWHBDNI00000019	AUGUSTUS	mRNA	28551	29186	.	-	.	ID=D.long039630.01;Accession=GWHTBDNI000060;Parent=D.long039630;Parent_Accession=GWHGBDNI000060;Name=;Alias=jg484.t1;;transl_table=1
GWHBDNI00000019	AUGUSTUS	CDS	28551	29186	0.72	-	0	ID=jg484.t1.CDS1;Parent=D.long039630.01;Parent_Accession=GWHTBDNI000060;Protein_Accession=GWHPBDNI000060;;transl_table=1
GWHBDNI00000019	AUGUSTUS	exon	28551	29186	.	-	.	ID=jg484.t1.exon1;Parent=D.long039630.01;Parent_Accession=GWHTBDNI000060;;transl_table=1
GWHBDNI00000019	AUGUSTUS	gene	29208	29679	.	-	.	ID=D.long039631;Accession=GWHGBDNI000061;Name=;Alias=jg485;;transl_table=1
GWHBDNI00000019	AUGUSTUS	mRNA	29208	29679	.	-	.	ID=D.long039631.01;Accession=GWHTBDNI000061;Parent=D.long039631;Parent_Accession=GWHGBDNI000061;Name=;Alias=jg485.t1;;transl_table=1
GWHBDNI00000019	AUGUSTUS	CDS	29208	29495	0.32	-	0	ID=jg485.t1.CDS1;Parent=D.long039631.01;Parent_Accession=GWHTBDNI000061;Protein_Accession=GWHPBDNI000061;;transl_table=1
GWHBDNI00000019	AUGUSTUS	exon	29208	29495	.	-	.	ID=jg485.t1.exon1;Parent=D.long039631.01;Parent_Accession=GWHTBDNI000061;;transl_table=1
GWHBDNI00000019	AUGUSTUS	CDS	29542	29679	0.48	-	0	ID=jg485.t1.CDS2;Parent=D.long039631.01;Parent_Accession=GWHTBDNI000061;Protein_Accession=GWHPBDNI000061;;transl_table=1
GWHBDNI00000019	AUGUSTUS	exon	29542	29679	.	-	.	ID=jg485.t1.exon2;Parent=D.long039631.01;Parent_Accession=GWHTBDNI000061;;transl_table=1
GWHBDNI00000019	AUGUSTUS	gene	29715	33217	.	-	.	ID=D.long039632;Accession=GWHGBDNI000062;Name=;Alias=jg486;;transl_table=1
GWHBDNI00000019	AUGUSTUS	mRNA	29715	33217	.	-	.	ID=D.long039632.01;Accession=GWHTBDNI000062;Parent=D.long039632;Parent_Accession=GWHGBDNI000062;Name=;Alias=jg486.t1;;transl_table=1
GWHBDNI00000019	AUGUSTUS	CDS	29715	30328	0.74	-	2	ID=jg486.t1.CDS1;Parent=D.long039632.01;Parent_Accession=GWHTBDNI000062;Protein_Accession=GWHPBDNI000062;;transl_table=1
GWHBDNI00000019	AUGUSTUS	exon	29715	30328	.	-	.	ID=jg486.t1.exon1;Parent=D.long039632.01;Parent_Accession=GWHTBDNI000062;;transl_table=1
GWHBDNI00000019	AUGUSTUS	CDS	30458	30958	0.66	-	2	ID=jg486.t1.CDS2;Parent=D.long039632.01;Parent_Accession=GWHTBDNI000062;Protein_Accession=GWHPBDNI000062;;transl_table=1
GWHBDNI00000019	AUGUSTUS	exon	30458	30958	.	-	.	ID=jg486.t1.exon2;Parent=D.long039632.01;Parent_Accession=GWHTBDNI000062;;transl_table=1
GWHBDNI00000019	AUGUSTUS	CDS	31074	31173	0.59	-	0	ID=jg486.t1.CDS3;Parent=D.long039632.01;Parent_Accession=GWHTBDNI000062;Protein_Accession=GWHPBDNI000062;;transl_table=1
GWHBDNI00000019	AUGUSTUS	exon	31074	31173	.	-	.	ID=jg486.t1.exon3;Parent=D.long039632.01;Parent_Accession=GWHTBDNI000062;;transl_table=1
GWHBDNI00000019	AUGUSTUS	CDS	31257	31537	0.48	-	2	ID=jg486.t1.CDS4;Parent=D.long039632.01;Parent_Accession=GWHTBDNI000062;Protein_Accession=GWHPBDNI000062;;transl_table=1
GWHBDNI00000019	AUGUSTUS	exon	31257	31537	.	-	.	ID=jg486.t1.exon4;Parent=D.long039632.01;Parent_Accession=GWHTBDNI000062;;transl_table=1
GWHBDNI00000019	AUGUSTUS	CDS	31619	31787	0.65	-	0	ID=jg486.t1.CDS5;Parent=D.long039632.01;Parent_Accession=GWHTBDNI000062;Protein_Accession=GWHPBDNI000062;;transl_table=1
GWHBDNI00000019	AUGUSTUS	exon	31619	31787	.	-	.	ID=jg486.t1.exon5;Parent=D.long039632.01;Parent_Accession=GWHTBDNI000062;;transl_table=1
GWHBDNI00000019	AUGUSTUS	CDS	32031	32122	0.73	-	2	ID=jg486.t1.CDS6;Parent=D.long039632.01;Parent_Accession=GWHTBDNI000062;Protein_Accession=GWHPBDNI000062;;transl_table=1
GWHBDNI00000019	AUGUSTUS	exon	32031	32122	.	-	.	ID=jg486.t1.exon6;Parent=D.long039632.01;Parent_Accession=GWHTBDNI000062;;transl_table=1
GWHBDNI00000019	AUGUSTUS	CDS	32265	32332	0.87	-	1	ID=jg486.t1.CDS7;Parent=D.long039632.01;Parent_Accession=GWHTBDNI000062;Protein_Accession=GWHPBDNI000062;;transl_table=1
GWHBDNI00000019	AUGUSTUS	exon	32265	32332	.	-	.	ID=jg486.t1.exon7;Parent=D.long039632.01;Parent_Accession=GWHTBDNI000062;;transl_table=1
GWHBDNI00000019	AUGUSTUS	CDS	32444	32676	0.89	-	0	ID=jg486.t1.CDS8;Parent=D.long039632.01;Parent_Accession=GWHTBDNI000062;Protein_Accession=GWHPBDNI000062;;transl_table=1
GWHBDNI00000019	AUGUSTUS	exon	32444	32676	.	-	.	ID=jg486.t1.exon8;Parent=D.long039632.01;Parent_Accession=GWHTBDNI000062;;transl_table=1
GWHBDNI00000019	AUGUSTUS	CDS	32867	33217	0.43	-	0	ID=jg486.t1.CDS9;Parent=D.long039632.01;Parent_Accession=GWHTBDNI000062;Protein_Accession=GWHPBDNI000062;;transl_table=1
GWHBDNI00000019	AUGUSTUS	exon	32867	33217	.	-	.	ID=jg486.t1.exon9;Parent=D.long039632.01;Parent_Accession=GWHTBDNI000062;;transl_table=1
GWHBDNI00000019	AUGUSTUS	gene	34654	35238	.	-	.	ID=D.long039633;Accession=GWHGBDNI000063;Name=;Alias=jg489;;transl_table=1
GWHBDNI00000019	AUGUSTUS	mRNA	34654	35238	.	-	.	ID=D.long039633.01;Accession=GWHTBDNI000063;Parent=D.long039633;Parent_Accession=GWHGBDNI000063;Name=;Alias=jg489.t1;;transl_table=1
GWHBDNI00000019	AUGUSTUS	CDS	34654	34973	0.2	-	2	ID=jg489.t1.CDS1;Parent=D.long039633.01;Parent_Accession=GWHTBDNI000063;Protein_Accession=GWHPBDNI000063;;transl_table=1
GWHBDNI00000019	AUGUSTUS	exon	34654	34973	.	-	.	ID=jg489.t1.exon1;Parent=D.long039633.01;Parent_Accession=GWHTBDNI000063;;transl_table=1
GWHBDNI00000019	AUGUSTUS	CDS	35061	35238	0.99	-	0	ID=jg489.t1.CDS2;Parent=D.long039633.01;Parent_Accession=GWHTBDNI000063;Protein_Accession=GWHPBDNI000063;;transl_table=1
GWHBDNI00000019	AUGUSTUS	exon	35061	35238	.	-	.	ID=jg489.t1.exon2;Parent=D.long039633.01;Parent_Accession=GWHTBDNI000063;;transl_table=1
GWHBDNI00000019	AUGUSTUS	gene	35582	36929	.	-	.	ID=D.long039634;Accession=GWHGBDNI000064;Name=;Alias=jg490;;transl_table=1
GWHBDNI00000019	AUGUSTUS	mRNA	35582	36929	.	-	.	ID=D.long039634.01;Accession=GWHTBDNI000064;Parent=D.long039634;Parent_Accession=GWHGBDNI000064;Name=;Alias=jg490.t1;;transl_table=1
GWHBDNI00000019	AUGUSTUS	CDS	35582	35772	0.89	-	2	ID=jg490.t1.CDS1;Parent=D.long039634.01;Parent_Accession=GWHTBDNI000064;Protein_Accession=GWHPBDNI000064;;transl_table=1
GWHBDNI00000019	AUGUSTUS	exon	35582	35772	.	-	.	ID=jg490.t1.exon1;Parent=D.long039634.01;Parent_Accession=GWHTBDNI000064;;transl_table=1
GWHBDNI00000019	AUGUSTUS	CDS	36098	36929	0.74	-	0	ID=jg490.t1.CDS2;Parent=D.long039634.01;Parent_Accession=GWHTBDNI000064;Protein_Accession=GWHPBDNI000064;;transl_table=1
GWHBDNI00000019	AUGUSTUS	exon	36098	36929	.	-	.	ID=jg490.t1.exon2;Parent=D.long039634.01;Parent_Accession=GWHTBDNI000064;;transl_table=1
GWHBDNI00000019	AUGUSTUS	gene	37017	37739	.	+	.	ID=D.long039635;Accession=GWHGBDNI000065;Name=;Alias=jg491;;transl_table=1
GWHBDNI00000019	AUGUSTUS	mRNA	37017	37739	.	+	.	ID=D.long039635.01;Accession=GWHTBDNI000065;Parent=D.long039635;Parent_Accession=GWHGBDNI000065;Name=;Alias=jg491.t1;;transl_table=1
GWHBDNI00000019	AUGUSTUS	CDS	37017	37739	0.74	+	0	ID=jg491.t1.CDS1;Parent=D.long039635.01;Parent_Accession=GWHTBDNI000065;Protein_Accession=GWHPBDNI000065;;transl_table=1
GWHBDNI00000019	AUGUSTUS	exon	37017	37739	.	+	.	ID=jg491.t1.exon1;Parent=D.long039635.01;Parent_Accession=GWHTBDNI000065;;transl_table=1
GWHBDNI00000019	AUGUSTUS	gene	38806	39554	.	-	.	ID=D.long039636;Accession=GWHGBDNI000066;Name=;Alias=jg494;;transl_table=1
GWHBDNI00000019	AUGUSTUS	mRNA	38806	39554	.	-	.	ID=D.long039636.01;Accession=GWHTBDNI000066;Parent=D.long039636;Parent_Accession=GWHGBDNI000066;Name=;Alias=jg494.t1;;transl_table=1
GWHBDNI00000019	AUGUSTUS	CDS	38806	39070	0.99	-	1	ID=jg494.t1.CDS1;Parent=D.long039636.01;Parent_Accession=GWHTBDNI000066;Protein_Accession=GWHPBDNI000066;;transl_table=1
GWHBDNI00000019	AUGUSTUS	exon	38806	39070	.	-	.	ID=jg494.t1.exon1;Parent=D.long039636.01;Parent_Accession=GWHTBDNI000066;;transl_table=1
GWHBDNI00000019	AUGUSTUS	CDS	39207	39257	0.85	-	1	ID=jg494.t1.CDS2;Parent=D.long039636.01;Parent_Accession=GWHTBDNI000066;Protein_Accession=GWHPBDNI000066;;transl_table=1
GWHBDNI00000019	AUGUSTUS	exon	39207	39257	.	-	.	ID=jg494.t1.exon2;Parent=D.long039636.01;Parent_Accession=GWHTBDNI000066;;transl_table=1
GWHBDNI00000019	AUGUSTUS	CDS	39451	39554	0.67	-	0	ID=jg494.t1.CDS3;Parent=D.long039636.01;Parent_Accession=GWHTBDNI000066;Protein_Accession=GWHPBDNI000066;;transl_table=1
GWHBDNI00000019	AUGUSTUS	exon	39451	39554	.	-	.	ID=jg494.t1.exon3;Parent=D.long039636.01;Parent_Accession=GWHTBDNI000066;;transl_table=1
GWHBDNI00000019	AUGUSTUS	gene	39610	40248	.	-	.	ID=D.long039637;Accession=GWHGBDNI000067;Name=;Alias=jg495;;transl_table=1
GWHBDNI00000019	AUGUSTUS	mRNA	39610	40248	.	-	.	ID=D.long039637.01;Accession=GWHTBDNI000067;Parent=D.long039637;Parent_Accession=GWHGBDNI000067;Name=;Alias=jg495.t1;;transl_table=1
GWHBDNI00000019	AUGUSTUS	CDS	39610	39701	0.36	-	2	ID=jg495.t1.CDS1;Parent=D.long039637.01;Parent_Accession=GWHTBDNI000067;Protein_Accession=GWHPBDNI000067;;transl_table=1
GWHBDNI00000019	AUGUSTUS	exon	39610	39701	.	-	.	ID=jg495.t1.exon1;Parent=D.long039637.01;Parent_Accession=GWHTBDNI000067;;transl_table=1
GWHBDNI00000019	AUGUSTUS	CDS	39798	39967	0.65	-	1	ID=jg495.t1.CDS2;Parent=D.long039637.01;Parent_Accession=GWHTBDNI000067;Protein_Accession=GWHPBDNI000067;;transl_table=1
GWHBDNI00000019	AUGUSTUS	exon	39798	39967	.	-	.	ID=jg495.t1.exon2;Parent=D.long039637.01;Parent_Accession=GWHTBDNI000067;;transl_table=1
GWHBDNI00000019	AUGUSTUS	CDS	40067	40248	0.65	-	0	ID=jg495.t1.CDS3;Parent=D.long039637.01;Parent_Accession=GWHTBDNI000067;Protein_Accession=GWHPBDNI000067;;transl_table=1
GWHBDNI00000019	AUGUSTUS	exon	40067	40248	.	-	.	ID=jg495.t1.exon3;Parent=D.long039637.01;Parent_Accession=GWHTBDNI000067;;transl_table=1
#OriSeqID=HiC_scaffold_20	Accession=GWHBDNI00000020
GWHBDNI00000020	AUGUSTUS	gene	1447	3079	.	+	.	ID=D.long039691;Accession=GWHGBDNI000068;Name=;Alias=jg45118;;transl_table=1
GWHBDNI00000020	AUGUSTUS	mRNA	1447	3079	.	+	.	ID=D.long039691.01;Accession=GWHTBDNI000068;Parent=D.long039691;Parent_Accession=GWHGBDNI000068;Name=;Alias=jg45118.t1;;transl_table=1
GWHBDNI00000020	AUGUSTUS	CDS	1447	1735	0.99	+	0	ID=jg45118.t1.CDS1;Parent=D.long039691.01;Parent_Accession=GWHTBDNI000068;Protein_Accession=GWHPBDNI000068;;transl_table=1
GWHBDNI00000020	AUGUSTUS	exon	1447	1735	.	+	.	ID=jg45118.t1.exon1;Parent=D.long039691.01;Parent_Accession=GWHTBDNI000068;;transl_table=1
GWHBDNI00000020	AUGUSTUS	CDS	1879	2319	0.62	+	2	ID=jg45118.t1.CDS2;Parent=D.long039691.01;Parent_Accession=GWHTBDNI000068;Protein_Accession=GWHPBDNI000068;;transl_table=1
GWHBDNI00000020	AUGUSTUS	exon	1879	2319	.	+	.	ID=jg45118.t1.exon2;Parent=D.long039691.01;Parent_Accession=GWHTBDNI000068;;transl_table=1
GWHBDNI00000020	AUGUSTUS	CDS	2583	3079	0.65	+	2	ID=jg45118.t1.CDS3;Parent=D.long039691.01;Parent_Accession=GWHTBDNI000068;Protein_Accession=GWHPBDNI000068;;transl_table=1
GWHBDNI00000020	AUGUSTUS	exon	2583	3079	.	+	.	ID=jg45118.t1.exon3;Parent=D.long039691.01;Parent_Accession=GWHTBDNI000068;;transl_table=1
GWHBDNI00000020	AUGUSTUS	gene	3321	3791	.	-	.	ID=D.long039692;Accession=GWHGBDNI000069;Name=;Alias=jg45119;;transl_table=1
GWHBDNI00000020	AUGUSTUS	mRNA	3321	3791	.	-	.	ID=D.long039692.01;Accession=GWHTBDNI000069;Parent=D.long039692;Parent_Accession=GWHGBDNI000069;Name=;Alias=jg45119.t1;;transl_table=1
GWHBDNI00000020	AUGUSTUS	CDS	3321	3791	0.81	-	0	ID=jg45119.t1.CDS1;Parent=D.long039692.01;Parent_Accession=GWHTBDNI000069;Protein_Accession=GWHPBDNI000069;;transl_table=1
GWHBDNI00000020	AUGUSTUS	exon	3321	3791	.	-	.	ID=jg45119.t1.exon1;Parent=D.long039692.01;Parent_Accession=GWHTBDNI000069;;transl_table=1
GWHBDNI00000020	AUGUSTUS	gene	4201	4908	.	-	.	ID=D.long039693;Accession=GWHGBDNI000070;Name=;Alias=jg45120;;transl_table=1
GWHBDNI00000020	AUGUSTUS	mRNA	4201	4908	.	-	.	ID=D.long039693.01;Accession=GWHTBDNI000070;Parent=D.long039693;Parent_Accession=GWHGBDNI000070;Name=;Alias=jg45120.t1;;transl_table=1
GWHBDNI00000020	AUGUSTUS	CDS	4201	4908	0.72	-	0	ID=jg45120.t1.CDS1;Parent=D.long039693.01;Parent_Accession=GWHTBDNI000070;Protein_Accession=GWHPBDNI000070;;transl_table=1
GWHBDNI00000020	AUGUSTUS	exon	4201	4908	.	-	.	ID=jg45120.t1.exon1;Parent=D.long039693.01;Parent_Accession=GWHTBDNI000070;;transl_table=1
GWHBDNI00000020	AUGUSTUS	gene	6076	6672	.	+	.	ID=D.long039694;Accession=GWHGBDNI000071;Name=;Alias=jg45122;;transl_table=1
GWHBDNI00000020	AUGUSTUS	mRNA	6076	6672	.	+	.	ID=D.long039694.01;Accession=GWHTBDNI000071;Parent=D.long039694;Parent_Accession=GWHGBDNI000071;Name=;Alias=jg45122.t1;;transl_table=1
GWHBDNI00000020	AUGUSTUS	CDS	6076	6672	0.95	+	0	ID=jg45122.t1.CDS1;Parent=D.long039694.01;Parent_Accession=GWHTBDNI000071;Protein_Accession=GWHPBDNI000071;;transl_table=1
GWHBDNI00000020	AUGUSTUS	exon	6076	6672	.	+	.	ID=jg45122.t1.exon1;Parent=D.long039694.01;Parent_Accession=GWHTBDNI000071;;transl_table=1
GWHBDNI00000020	AUGUSTUS	gene	7809	8834	.	-	.	ID=D.long039695;Accession=GWHGBDNI000072;Name=;Alias=jg45123;;transl_table=1
GWHBDNI00000020	AUGUSTUS	mRNA	7809	8834	.	-	.	ID=D.long039695.01;Accession=GWHTBDNI000072;Parent=D.long039695;Parent_Accession=GWHGBDNI000072;Name=;Alias=jg45123.t1;;transl_table=1
GWHBDNI00000020	AUGUSTUS	CDS	7809	8131	0.8	-	2	ID=jg45123.t1.CDS1;Parent=D.long039695.01;Parent_Accession=GWHTBDNI000072;Protein_Accession=GWHPBDNI000072;;transl_table=1
GWHBDNI00000020	AUGUSTUS	exon	7809	8131	.	-	.	ID=jg45123.t1.exon1;Parent=D.long039695.01;Parent_Accession=GWHTBDNI000072;;transl_table=1
GWHBDNI00000020	AUGUSTUS	CDS	8318	8834	0.69	-	0	ID=jg45123.t1.CDS2;Parent=D.long039695.01;Parent_Accession=GWHTBDNI000072;Protein_Accession=GWHPBDNI000072;;transl_table=1
GWHBDNI00000020	AUGUSTUS	exon	8318	8834	.	-	.	ID=jg45123.t1.exon2;Parent=D.long039695.01;Parent_Accession=GWHTBDNI000072;;transl_table=1
GWHBDNI00000020	AUGUSTUS	gene	8871	9688	.	-	.	ID=D.long039696;Accession=GWHGBDNI000073;Name=;Alias=jg45124;;transl_table=1
GWHBDNI00000020	AUGUSTUS	mRNA	8871	9688	.	-	.	ID=D.long039696.01;Accession=GWHTBDNI000073;Parent=D.long039696;Parent_Accession=GWHGBDNI000073;Name=;Alias=jg45124.t1;;transl_table=1
GWHBDNI00000020	AUGUSTUS	CDS	8871	9123	0.61	-	1	ID=jg45124.t1.CDS1;Parent=D.long039696.01;Parent_Accession=GWHTBDNI000073;Protein_Accession=GWHPBDNI000073;;transl_table=1
GWHBDNI00000020	AUGUSTUS	exon	8871	9123	.	-	.	ID=jg45124.t1.exon1;Parent=D.long039696.01;Parent_Accession=GWHTBDNI000073;;transl_table=1
GWHBDNI00000020	AUGUSTUS	CDS	9522	9688	0.97	-	0	ID=jg45124.t1.CDS2;Parent=D.long039696.01;Parent_Accession=GWHTBDNI000073;Protein_Accession=GWHPBDNI000073;;transl_table=1
GWHBDNI00000020	AUGUSTUS	exon	9522	9688	.	-	.	ID=jg45124.t1.exon2;Parent=D.long039696.01;Parent_Accession=GWHTBDNI000073;;transl_table=1
GWHBDNI00000020	AUGUSTUS	gene	9818	10379	.	-	.	ID=D.long039697;Accession=GWHGBDNI000074;Name=;Alias=jg45125;;transl_table=1
GWHBDNI00000020	AUGUSTUS	mRNA	9818	10379	.	-	.	ID=D.long039697.01;Accession=GWHTBDNI000074;Parent=D.long039697;Parent_Accession=GWHGBDNI000074;Name=;Alias=jg45125.t1;;transl_table=1
GWHBDNI00000020	AUGUSTUS	CDS	9818	10053	0.49	-	2	ID=jg45125.t1.CDS1;Parent=D.long039697.01;Parent_Accession=GWHTBDNI000074;Protein_Accession=GWHPBDNI000074;;transl_table=1
GWHBDNI00000020	AUGUSTUS	exon	9818	10053	.	-	.	ID=jg45125.t1.exon1;Parent=D.long039697.01;Parent_Accession=GWHTBDNI000074;;transl_table=1
GWHBDNI00000020	AUGUSTUS	CDS	10202	10379	0.68	-	0	ID=jg45125.t1.CDS2;Parent=D.long039697.01;Parent_Accession=GWHTBDNI000074;Protein_Accession=GWHPBDNI000074;;transl_table=1
GWHBDNI00000020	AUGUSTUS	exon	10202	10379	.	-	.	ID=jg45125.t1.exon2;Parent=D.long039697.01;Parent_Accession=GWHTBDNI000074;;transl_table=1
GWHBDNI00000020	AUGUSTUS	gene	10913	11887	.	+	.	ID=D.long039698;Accession=GWHGBDNI000075;Name=;Alias=jg45127;;transl_table=1
GWHBDNI00000020	AUGUSTUS	mRNA	10913	11887	.	+	.	ID=D.long039698.01;Accession=GWHTBDNI000075;Parent=D.long039698;Parent_Accession=GWHGBDNI000075;Name=;Alias=jg45127.t1;;transl_table=1
GWHBDNI00000020	AUGUSTUS	CDS	10913	11887	0.91	+	0	ID=jg45127.t1.CDS1;Parent=D.long039698.01;Parent_Accession=GWHTBDNI000075;Protein_Accession=GWHPBDNI000075;;transl_table=1
GWHBDNI00000020	AUGUSTUS	exon	10913	11887	.	+	.	ID=jg45127.t1.exon1;Parent=D.long039698.01;Parent_Accession=GWHTBDNI000075;;transl_table=1
GWHBDNI00000020	AUGUSTUS	gene	12442	13148	.	+	.	ID=D.long039699;Accession=GWHGBDNI000076;Name=;Alias=jg45129;;transl_table=1
GWHBDNI00000020	AUGUSTUS	mRNA	12442	13148	.	+	.	ID=D.long039699.01;Accession=GWHTBDNI000076;Parent=D.long039699;Parent_Accession=GWHGBDNI000076;Name=;Alias=jg45129.t1;;transl_table=1
GWHBDNI00000020	AUGUSTUS	CDS	12442	12658	0.9	+	0	ID=jg45129.t1.CDS1;Parent=D.long039699.01;Parent_Accession=GWHTBDNI000076;Protein_Accession=GWHPBDNI000076;;transl_table=1
GWHBDNI00000020	AUGUSTUS	exon	12442	12658	.	+	.	ID=jg45129.t1.exon1;Parent=D.long039699.01;Parent_Accession=GWHTBDNI000076;;transl_table=1
GWHBDNI00000020	AUGUSTUS	CDS	12760	12825	0.93	+	2	ID=jg45129.t1.CDS2;Parent=D.long039699.01;Parent_Accession=GWHTBDNI000076;Protein_Accession=GWHPBDNI000076;;transl_table=1
GWHBDNI00000020	AUGUSTUS	exon	12760	12825	.	+	.	ID=jg45129.t1.exon2;Parent=D.long039699.01;Parent_Accession=GWHTBDNI000076;;transl_table=1
GWHBDNI00000020	AUGUSTUS	CDS	12888	13083	1	+	2	ID=jg45129.t1.CDS3;Parent=D.long039699.01;Parent_Accession=GWHTBDNI000076;Protein_Accession=GWHPBDNI000076;;transl_table=1
GWHBDNI00000020	AUGUSTUS	exon	12888	13083	.	+	.	ID=jg45129.t1.exon3;Parent=D.long039699.01;Parent_Accession=GWHTBDNI000076;;transl_table=1
GWHBDNI00000020	AUGUSTUS	CDS	13130	13148	0.99	+	1	ID=jg45129.t1.CDS4;Parent=D.long039699.01;Parent_Accession=GWHTBDNI000076;Protein_Accession=GWHPBDNI000076;;transl_table=1
GWHBDNI00000020	AUGUSTUS	exon	13130	13148	.	+	.	ID=jg45129.t1.exon4;Parent=D.long039699.01;Parent_Accession=GWHTBDNI000076;;transl_table=1
GWHBDNI00000020	AUGUSTUS	gene	13918	15149	.	-	.	ID=D.long039700;Accession=GWHGBDNI000077;Name=;Alias=jg45130;;transl_table=1
GWHBDNI00000020	AUGUSTUS	mRNA	13918	15149	.	-	.	ID=D.long039700.01;Accession=GWHTBDNI000077;Parent=D.long039700;Parent_Accession=GWHGBDNI000077;Name=;Alias=jg45130.t1;;transl_table=1
GWHBDNI00000020	AUGUSTUS	CDS	13918	14412	0.86	-	0	ID=jg45130.t1.CDS1;Parent=D.long039700.01;Parent_Accession=GWHTBDNI000077;Protein_Accession=GWHPBDNI000077;;transl_table=1
GWHBDNI00000020	AUGUSTUS	exon	13918	14412	.	-	.	ID=jg45130.t1.exon1;Parent=D.long039700.01;Parent_Accession=GWHTBDNI000077;;transl_table=1
GWHBDNI00000020	AUGUSTUS	CDS	14509	14700	0.57	-	0	ID=jg45130.t1.CDS2;Parent=D.long039700.01;Parent_Accession=GWHTBDNI000077;Protein_Accession=GWHPBDNI000077;;transl_table=1
GWHBDNI00000020	AUGUSTUS	exon	14509	14700	.	-	.	ID=jg45130.t1.exon2;Parent=D.long039700.01;Parent_Accession=GWHTBDNI000077;;transl_table=1
GWHBDNI00000020	AUGUSTUS	CDS	14871	15149	0.99	-	0	ID=jg45130.t1.CDS3;Parent=D.long039700.01;Parent_Accession=GWHTBDNI000077;Protein_Accession=GWHPBDNI000077;;transl_table=1
GWHBDNI00000020	AUGUSTUS	exon	14871	15149	.	-	.	ID=jg45130.t1.exon3;Parent=D.long039700.01;Parent_Accession=GWHTBDNI000077;;transl_table=1
GWHBDNI00000020	AUGUSTUS	gene	15201	15847	.	+	.	ID=D.long039701;Accession=GWHGBDNI000078;Name=;Alias=jg45131;;transl_table=1
GWHBDNI00000020	AUGUSTUS	mRNA	15201	15847	.	+	.	ID=D.long039701.01;Accession=GWHTBDNI000078;Parent=D.long039701;Parent_Accession=GWHGBDNI000078;Name=;Alias=jg45131.t1;;transl_table=1
GWHBDNI00000020	AUGUSTUS	CDS	15201	15421	1	+	0	ID=jg45131.t1.CDS1;Parent=D.long039701.01;Parent_Accession=GWHTBDNI000078;Protein_Accession=GWHPBDNI000078;;transl_table=1
GWHBDNI00000020	AUGUSTUS	exon	15201	15421	.	+	.	ID=jg45131.t1.exon1;Parent=D.long039701.01;Parent_Accession=GWHTBDNI000078;;transl_table=1
GWHBDNI00000020	AUGUSTUS	CDS	15541	15847	0.99	+	1	ID=jg45131.t1.CDS2;Parent=D.long039701.01;Parent_Accession=GWHTBDNI000078;Protein_Accession=GWHPBDNI000078;;transl_table=1
GWHBDNI00000020	AUGUSTUS	exon	15541	15847	.	+	.	ID=jg45131.t1.exon2;Parent=D.long039701.01;Parent_Accession=GWHTBDNI000078;;transl_table=1
GWHBDNI00000020	AUGUSTUS	gene	15864	16667	.	-	.	ID=D.long039702;Accession=GWHGBDNI000079;Name=;Alias=jg45132;;transl_table=1
GWHBDNI00000020	AUGUSTUS	mRNA	15864	16667	.	-	.	ID=D.long039702.01;Accession=GWHTBDNI000079;Parent=D.long039702;Parent_Accession=GWHGBDNI000079;Name=;Alias=jg45132.t1;;transl_table=1
GWHBDNI00000020	AUGUSTUS	CDS	15864	16235	0.91	-	0	ID=jg45132.t1.CDS1;Parent=D.long039702.01;Parent_Accession=GWHTBDNI000079;Protein_Accession=GWHPBDNI000079;;transl_table=1
GWHBDNI00000020	AUGUSTUS	exon	15864	16235	.	-	.	ID=jg45132.t1.exon1;Parent=D.long039702.01;Parent_Accession=GWHTBDNI000079;;transl_table=1
GWHBDNI00000020	AUGUSTUS	CDS	16443	16667	0.85	-	0	ID=jg45132.t1.CDS2;Parent=D.long039702.01;Parent_Accession=GWHTBDNI000079;Protein_Accession=GWHPBDNI000079;;transl_table=1
GWHBDNI00000020	AUGUSTUS	exon	16443	16667	.	-	.	ID=jg45132.t1.exon2;Parent=D.long039702.01;Parent_Accession=GWHTBDNI000079;;transl_table=1
GWHBDNI00000020	AUGUSTUS	gene	16181	16698	.	+	.	ID=D.long039703;Accession=GWHGBDNI000080;Name=;Alias=jg45133;;transl_table=1
GWHBDNI00000020	AUGUSTUS	mRNA	16181	16698	.	+	.	ID=D.long039703.01;Accession=GWHTBDNI000080;Parent=D.long039703;Parent_Accession=GWHGBDNI000080;Name=;Alias=jg45133.t1;;transl_table=1
GWHBDNI00000020	AUGUSTUS	CDS	16181	16359	0.42	+	0	ID=jg45133.t1.CDS1;Parent=D.long039703.01;Parent_Accession=GWHTBDNI000080;Protein_Accession=GWHPBDNI000080;;transl_table=1
GWHBDNI00000020	AUGUSTUS	exon	16181	16359	.	+	.	ID=jg45133.t1.exon1;Parent=D.long039703.01;Parent_Accession=GWHTBDNI000080;;transl_table=1
GWHBDNI00000020	AUGUSTUS	CDS	16485	16698	0.55	+	1	ID=jg45133.t1.CDS2;Parent=D.long039703.01;Parent_Accession=GWHTBDNI000080;Protein_Accession=GWHPBDNI000080;;transl_table=1
GWHBDNI00000020	AUGUSTUS	exon	16485	16698	.	+	.	ID=jg45133.t1.exon2;Parent=D.long039703.01;Parent_Accession=GWHTBDNI000080;;transl_table=1
GWHBDNI00000020	AUGUSTUS	gene	17268	18044	.	+	.	ID=D.long039704;Accession=GWHGBDNI000081;Name=;Alias=jg45135;;transl_table=1
GWHBDNI00000020	AUGUSTUS	mRNA	17268	18044	.	+	.	ID=D.long039704.01;Accession=GWHTBDNI000081;Parent=D.long039704;Parent_Accession=GWHGBDNI000081;Name=;Alias=jg45135.t1;;transl_table=1
GWHBDNI00000020	AUGUSTUS	CDS	17268	18044	0.64	+	0	ID=jg45135.t1.CDS1;Parent=D.long039704.01;Parent_Accession=GWHTBDNI000081;Protein_Accession=GWHPBDNI000081;;transl_table=1
GWHBDNI00000020	AUGUSTUS	exon	17268	18044	.	+	.	ID=jg45135.t1.exon1;Parent=D.long039704.01;Parent_Accession=GWHTBDNI000081;;transl_table=1
GWHBDNI00000020	AUGUSTUS	gene	18155	18604	.	-	.	ID=D.long039705;Accession=GWHGBDNI000082;Name=;Alias=jg45136;;transl_table=1
GWHBDNI00000020	AUGUSTUS	mRNA	18155	18604	.	-	.	ID=D.long039705.01;Accession=GWHTBDNI000082;Parent=D.long039705;Parent_Accession=GWHGBDNI000082;Name=;Alias=jg45136.t1;;transl_table=1
GWHBDNI00000020	AUGUSTUS	CDS	18155	18604	0.85	-	0	ID=jg45136.t1.CDS1;Parent=D.long039705.01;Parent_Accession=GWHTBDNI000082;Protein_Accession=GWHPBDNI000082;;transl_table=1
GWHBDNI00000020	AUGUSTUS	exon	18155	18604	.	-	.	ID=jg45136.t1.exon1;Parent=D.long039705.01;Parent_Accession=GWHTBDNI000082;;transl_table=1
GWHBDNI00000020	AUGUSTUS	gene	18702	19280	.	-	.	ID=D.long039706;Accession=GWHGBDNI000083;Name=;Alias=jg45137;;transl_table=1
GWHBDNI00000020	AUGUSTUS	mRNA	18702	19280	.	-	.	ID=D.long039706.01;Accession=GWHTBDNI000083;Parent=D.long039706;Parent_Accession=GWHGBDNI000083;Name=;Alias=jg45137.t1;;transl_table=1
GWHBDNI00000020	AUGUSTUS	CDS	18702	19280	1	-	0	ID=jg45137.t1.CDS1;Parent=D.long039706.01;Parent_Accession=GWHTBDNI000083;Protein_Accession=GWHPBDNI000083;;transl_table=1
GWHBDNI00000020	AUGUSTUS	exon	18702	19280	.	-	.	ID=jg45137.t1.exon1;Parent=D.long039706.01;Parent_Accession=GWHTBDNI000083;;transl_table=1
GWHBDNI00000020	AUGUSTUS	gene	19765	20550	.	-	.	ID=D.long039707;Accession=GWHGBDNI000084;Name=;Alias=jg45138;;transl_table=1
GWHBDNI00000020	AUGUSTUS	mRNA	19765	20550	.	-	.	ID=D.long039707.01;Accession=GWHTBDNI000084;Parent=D.long039707;Parent_Accession=GWHGBDNI000084;Name=;Alias=jg45138.t1;;transl_table=1
GWHBDNI00000020	AUGUSTUS	CDS	19765	19961	0.34	-	2	ID=jg45138.t1.CDS1;Parent=D.long039707.01;Parent_Accession=GWHTBDNI000084;Protein_Accession=GWHPBDNI000084;;transl_table=1
GWHBDNI00000020	AUGUSTUS	exon	19765	19961	.	-	.	ID=jg45138.t1.exon1;Parent=D.long039707.01;Parent_Accession=GWHTBDNI000084;;transl_table=1
GWHBDNI00000020	AUGUSTUS	CDS	20049	20274	0.42	-	0	ID=jg45138.t1.CDS2;Parent=D.long039707.01;Parent_Accession=GWHTBDNI000084;Protein_Accession=GWHPBDNI000084;;transl_table=1
GWHBDNI00000020	AUGUSTUS	exon	20049	20274	.	-	.	ID=jg45138.t1.exon2;Parent=D.long039707.01;Parent_Accession=GWHTBDNI000084;;transl_table=1
GWHBDNI00000020	AUGUSTUS	CDS	20368	20550	0.81	-	0	ID=jg45138.t1.CDS3;Parent=D.long039707.01;Parent_Accession=GWHTBDNI000084;Protein_Accession=GWHPBDNI000084;;transl_table=1
GWHBDNI00000020	AUGUSTUS	exon	20368	20550	.	-	.	ID=jg45138.t1.exon3;Parent=D.long039707.01;Parent_Accession=GWHTBDNI000084;;transl_table=1
GWHBDNI00000020	AUGUSTUS	gene	21275	22374	.	+	.	ID=D.long039708;Accession=GWHGBDNI000085;Name=;Alias=jg45140;;transl_table=1
GWHBDNI00000020	AUGUSTUS	mRNA	21275	22374	.	+	.	ID=D.long039708.01;Accession=GWHTBDNI000085;Parent=D.long039708;Parent_Accession=GWHGBDNI000085;Name=;Alias=jg45140.t1;;transl_table=1
GWHBDNI00000020	AUGUSTUS	CDS	21275	21454	0.59	+	0	ID=jg45140.t1.CDS1;Parent=D.long039708.01;Parent_Accession=GWHTBDNI000085;Protein_Accession=GWHPBDNI000085;;transl_table=1
GWHBDNI00000020	AUGUSTUS	exon	21275	21454	.	+	.	ID=jg45140.t1.exon1;Parent=D.long039708.01;Parent_Accession=GWHTBDNI000085;;transl_table=1
GWHBDNI00000020	AUGUSTUS	CDS	21577	22089	0.41	+	0	ID=jg45140.t1.CDS2;Parent=D.long039708.01;Parent_Accession=GWHTBDNI000085;Protein_Accession=GWHPBDNI000085;;transl_table=1
GWHBDNI00000020	AUGUSTUS	exon	21577	22089	.	+	.	ID=jg45140.t1.exon2;Parent=D.long039708.01;Parent_Accession=GWHTBDNI000085;;transl_table=1
GWHBDNI00000020	AUGUSTUS	CDS	22204	22374	0.77	+	0	ID=jg45140.t1.CDS3;Parent=D.long039708.01;Parent_Accession=GWHTBDNI000085;Protein_Accession=GWHPBDNI000085;;transl_table=1
GWHBDNI00000020	AUGUSTUS	exon	22204	22374	.	+	.	ID=jg45140.t1.exon3;Parent=D.long039708.01;Parent_Accession=GWHTBDNI000085;;transl_table=1
GWHBDNI00000020	AUGUSTUS	gene	22498	22951	.	-	.	ID=D.long039709;Accession=GWHGBDNI000086;Name=;Alias=jg45141;;transl_table=1
GWHBDNI00000020	AUGUSTUS	mRNA	22498	22951	.	-	.	ID=D.long039709.01;Accession=GWHTBDNI000086;Parent=D.long039709;Parent_Accession=GWHGBDNI000086;Name=;Alias=jg45141.t1;;transl_table=1
GWHBDNI00000020	AUGUSTUS	CDS	22498	22701	0.28	-	0	ID=jg45141.t1.CDS1;Parent=D.long039709.01;Parent_Accession=GWHTBDNI000086;Protein_Accession=GWHPBDNI000086;;transl_table=1
GWHBDNI00000020	AUGUSTUS	exon	22498	22701	.	-	.	ID=jg45141.t1.exon1;Parent=D.long039709.01;Parent_Accession=GWHTBDNI000086;;transl_table=1
GWHBDNI00000020	AUGUSTUS	CDS	22778	22951	0.55	-	0	ID=jg45141.t1.CDS2;Parent=D.long039709.01;Parent_Accession=GWHTBDNI000086;Protein_Accession=GWHPBDNI000086;;transl_table=1
GWHBDNI00000020	AUGUSTUS	exon	22778	22951	.	-	.	ID=jg45141.t1.exon2;Parent=D.long039709.01;Parent_Accession=GWHTBDNI000086;;transl_table=1
GWHBDNI00000020	AUGUSTUS	gene	23089	23457	.	+	.	ID=D.long039710;Accession=GWHGBDNI000087;Name=;Alias=jg45142;;transl_table=1
GWHBDNI00000020	AUGUSTUS	mRNA	23089	23457	.	+	.	ID=D.long039710.01;Accession=GWHTBDNI000087;Parent=D.long039710;Parent_Accession=GWHGBDNI000087;Name=;Alias=jg45142.t1;;transl_table=1
GWHBDNI00000020	AUGUSTUS	CDS	23089	23457	0.67	+	0	ID=jg45142.t1.CDS1;Parent=D.long039710.01;Parent_Accession=GWHTBDNI000087;Protein_Accession=GWHPBDNI000087;;transl_table=1
GWHBDNI00000020	AUGUSTUS	exon	23089	23457	.	+	.	ID=jg45142.t1.exon1;Parent=D.long039710.01;Parent_Accession=GWHTBDNI000087;;transl_table=1
GWHBDNI00000020	AUGUSTUS	gene	23727	26125	.	+	.	ID=D.long039711;Accession=GWHGBDNI000088;Name=;Alias=jg45143;;transl_table=1
GWHBDNI00000020	AUGUSTUS	mRNA	23727	26125	.	+	.	ID=D.long039711.01;Accession=GWHTBDNI000088;Parent=D.long039711;Parent_Accession=GWHGBDNI000088;Name=;Alias=jg45143.t1;;transl_table=1
GWHBDNI00000020	AUGUSTUS	CDS	23727	24030	0.9	+	0	ID=jg45143.t1.CDS1;Parent=D.long039711.01;Parent_Accession=GWHTBDNI000088;Protein_Accession=GWHPBDNI000088;;transl_table=1
GWHBDNI00000020	AUGUSTUS	exon	23727	24030	.	+	.	ID=jg45143.t1.exon1;Parent=D.long039711.01;Parent_Accession=GWHTBDNI000088;;transl_table=1
GWHBDNI00000020	AUGUSTUS	CDS	24400	24544	0.91	+	2	ID=jg45143.t1.CDS2;Parent=D.long039711.01;Parent_Accession=GWHTBDNI000088;Protein_Accession=GWHPBDNI000088;;transl_table=1
GWHBDNI00000020	AUGUSTUS	exon	24400	24544	.	+	.	ID=jg45143.t1.exon2;Parent=D.long039711.01;Parent_Accession=GWHTBDNI000088;;transl_table=1
GWHBDNI00000020	AUGUSTUS	CDS	24661	24778	0.86	+	1	ID=jg45143.t1.CDS3;Parent=D.long039711.01;Parent_Accession=GWHTBDNI000088;Protein_Accession=GWHPBDNI000088;;transl_table=1
GWHBDNI00000020	AUGUSTUS	exon	24661	24778	.	+	.	ID=jg45143.t1.exon3;Parent=D.long039711.01;Parent_Accession=GWHTBDNI000088;;transl_table=1
GWHBDNI00000020	AUGUSTUS	CDS	24858	24954	0.95	+	0	ID=jg45143.t1.CDS4;Parent=D.long039711.01;Parent_Accession=GWHTBDNI000088;Protein_Accession=GWHPBDNI000088;;transl_table=1
GWHBDNI00000020	AUGUSTUS	exon	24858	24954	.	+	.	ID=jg45143.t1.exon4;Parent=D.long039711.01;Parent_Accession=GWHTBDNI000088;;transl_table=1
GWHBDNI00000020	AUGUSTUS	CDS	25207	25510	0.41	+	2	ID=jg45143.t1.CDS5;Parent=D.long039711.01;Parent_Accession=GWHTBDNI000088;Protein_Accession=GWHPBDNI000088;;transl_table=1
GWHBDNI00000020	AUGUSTUS	exon	25207	25510	.	+	.	ID=jg45143.t1.exon5;Parent=D.long039711.01;Parent_Accession=GWHTBDNI000088;;transl_table=1
GWHBDNI00000020	AUGUSTUS	CDS	25594	26125	0.35	+	1	ID=jg45143.t1.CDS6;Parent=D.long039711.01;Parent_Accession=GWHTBDNI000088;Protein_Accession=GWHPBDNI000088;;transl_table=1
GWHBDNI00000020	AUGUSTUS	exon	25594	26125	.	+	.	ID=jg45143.t1.exon6;Parent=D.long039711.01;Parent_Accession=GWHTBDNI000088;;transl_table=1
GWHBDNI00000020	AUGUSTUS	gene	26469	28982	.	+	.	ID=D.long039712;Accession=GWHGBDNI000089;Name=;Alias=jg45144;;transl_table=1
GWHBDNI00000020	AUGUSTUS	mRNA	26469	28982	.	+	.	ID=D.long039712.01;Accession=GWHTBDNI000089;Parent=D.long039712;Parent_Accession=GWHGBDNI000089;Name=;Alias=jg45144.t1;;transl_table=1
GWHBDNI00000020	AUGUSTUS	CDS	26469	26606	0.22	+	0	ID=jg45144.t1.CDS1;Parent=D.long039712.01;Parent_Accession=GWHTBDNI000089;Protein_Accession=GWHPBDNI000089;;transl_table=1
GWHBDNI00000020	AUGUSTUS	exon	26469	26606	.	+	.	ID=jg45144.t1.exon1;Parent=D.long039712.01;Parent_Accession=GWHTBDNI000089;;transl_table=1
GWHBDNI00000020	AUGUSTUS	CDS	27252	27547	0.38	+	0	ID=jg45144.t1.CDS2;Parent=D.long039712.01;Parent_Accession=GWHTBDNI000089;Protein_Accession=GWHPBDNI000089;;transl_table=1
GWHBDNI00000020	AUGUSTUS	exon	27252	27547	.	+	.	ID=jg45144.t1.exon2;Parent=D.long039712.01;Parent_Accession=GWHTBDNI000089;;transl_table=1
GWHBDNI00000020	AUGUSTUS	CDS	27811	28586	0.63	+	1	ID=jg45144.t1.CDS3;Parent=D.long039712.01;Parent_Accession=GWHTBDNI000089;Protein_Accession=GWHPBDNI000089;;transl_table=1
GWHBDNI00000020	AUGUSTUS	exon	27811	28586	.	+	.	ID=jg45144.t1.exon3;Parent=D.long039712.01;Parent_Accession=GWHTBDNI000089;;transl_table=1
GWHBDNI00000020	AUGUSTUS	CDS	28696	28982	0.35	+	2	ID=jg45144.t1.CDS4;Parent=D.long039712.01;Parent_Accession=GWHTBDNI000089;Protein_Accession=GWHPBDNI000089;;transl_table=1
GWHBDNI00000020	AUGUSTUS	exon	28696	28982	.	+	.	ID=jg45144.t1.exon4;Parent=D.long039712.01;Parent_Accession=GWHTBDNI000089;;transl_table=1
GWHBDNI00000020	AUGUSTUS	gene	29519	30696	.	+	.	ID=D.long039713;Accession=GWHGBDNI000090;Name=;Alias=jg45145;;transl_table=1
GWHBDNI00000020	AUGUSTUS	mRNA	29519	30696	.	+	.	ID=D.long039713.01;Accession=GWHTBDNI000090;Parent=D.long039713;Parent_Accession=GWHGBDNI000090;Name=;Alias=jg45145.t1;;transl_table=1
GWHBDNI00000020	AUGUSTUS	CDS	29519	29855	0.91	+	0	ID=jg45145.t1.CDS1;Parent=D.long039713.01;Parent_Accession=GWHTBDNI000090;Protein_Accession=GWHPBDNI000090;;transl_table=1
GWHBDNI00000020	AUGUSTUS	exon	29519	29855	.	+	.	ID=jg45145.t1.exon1;Parent=D.long039713.01;Parent_Accession=GWHTBDNI000090;;transl_table=1
GWHBDNI00000020	AUGUSTUS	CDS	30038	30391	0.29	+	2	ID=jg45145.t1.CDS2;Parent=D.long039713.01;Parent_Accession=GWHTBDNI000090;Protein_Accession=GWHPBDNI000090;;transl_table=1
GWHBDNI00000020	AUGUSTUS	exon	30038	30391	.	+	.	ID=jg45145.t1.exon2;Parent=D.long039713.01;Parent_Accession=GWHTBDNI000090;;transl_table=1
GWHBDNI00000020	AUGUSTUS	CDS	30539	30696	1	+	2	ID=jg45145.t1.CDS3;Parent=D.long039713.01;Parent_Accession=GWHTBDNI000090;Protein_Accession=GWHPBDNI000090;;transl_table=1
GWHBDNI00000020	AUGUSTUS	exon	30539	30696	.	+	.	ID=jg45145.t1.exon3;Parent=D.long039713.01;Parent_Accession=GWHTBDNI000090;;transl_table=1
GWHBDNI00000020	AUGUSTUS	gene	31144	33112	.	-	.	ID=D.long039714;Accession=GWHGBDNI000091;Name=;Alias=jg45146;;transl_table=1
GWHBDNI00000020	AUGUSTUS	mRNA	31144	33112	.	-	.	ID=D.long039714.01;Accession=GWHTBDNI000091;Parent=D.long039714;Parent_Accession=GWHGBDNI000091;Name=;Alias=jg45146.t1;;transl_table=1
GWHBDNI00000020	AUGUSTUS	CDS	31144	31539	0.51	-	0	ID=jg45146.t1.CDS1;Parent=D.long039714.01;Parent_Accession=GWHTBDNI000091;Protein_Accession=GWHPBDNI000091;;transl_table=1
GWHBDNI00000020	AUGUSTUS	exon	31144	31539	.	-	.	ID=jg45146.t1.exon1;Parent=D.long039714.01;Parent_Accession=GWHTBDNI000091;;transl_table=1
GWHBDNI00000020	AUGUSTUS	CDS	31839	32140	0.38	-	2	ID=jg45146.t1.CDS2;Parent=D.long039714.01;Parent_Accession=GWHTBDNI000091;Protein_Accession=GWHPBDNI000091;;transl_table=1
GWHBDNI00000020	AUGUSTUS	exon	31839	32140	.	-	.	ID=jg45146.t1.exon2;Parent=D.long039714.01;Parent_Accession=GWHTBDNI000091;;transl_table=1
GWHBDNI00000020	AUGUSTUS	CDS	32214	32510	1	-	2	ID=jg45146.t1.CDS3;Parent=D.long039714.01;Parent_Accession=GWHTBDNI000091;Protein_Accession=GWHPBDNI000091;;transl_table=1
GWHBDNI00000020	AUGUSTUS	exon	32214	32510	.	-	.	ID=jg45146.t1.exon3;Parent=D.long039714.01;Parent_Accession=GWHTBDNI000091;;transl_table=1
GWHBDNI00000020	AUGUSTUS	CDS	32602	32828	0.59	-	1	ID=jg45146.t1.CDS4;Parent=D.long039714.01;Parent_Accession=GWHTBDNI000091;Protein_Accession=GWHPBDNI000091;;transl_table=1
GWHBDNI00000020	AUGUSTUS	exon	32602	32828	.	-	.	ID=jg45146.t1.exon4;Parent=D.long039714.01;Parent_Accession=GWHTBDNI000091;;transl_table=1
GWHBDNI00000020	AUGUSTUS	CDS	32910	33112	0.97	-	0	ID=jg45146.t1.CDS5;Parent=D.long039714.01;Parent_Accession=GWHTBDNI000091;Protein_Accession=GWHPBDNI000091;;transl_table=1
GWHBDNI00000020	AUGUSTUS	exon	32910	33112	.	-	.	ID=jg45146.t1.exon5;Parent=D.long039714.01;Parent_Accession=GWHTBDNI000091;;transl_table=1
GWHBDNI00000020	AUGUSTUS	gene	33505	34974	.	+	.	ID=D.long039715;Accession=GWHGBDNI000092;Name=;Alias=jg45147;;transl_table=1
GWHBDNI00000020	AUGUSTUS	mRNA	33505	34974	.	+	.	ID=D.long039715.01;Accession=GWHTBDNI000092;Parent=D.long039715;Parent_Accession=GWHGBDNI000092;Name=;Alias=jg45147.t1;;transl_table=1
GWHBDNI00000020	AUGUSTUS	CDS	33505	33552	1	+	0	ID=jg45147.t1.CDS1;Parent=D.long039715.01;Parent_Accession=GWHTBDNI000092;Protein_Accession=GWHPBDNI000092;;transl_table=1
GWHBDNI00000020	AUGUSTUS	exon	33505	33552	.	+	.	ID=jg45147.t1.exon1;Parent=D.long039715.01;Parent_Accession=GWHTBDNI000092;;transl_table=1
GWHBDNI00000020	AUGUSTUS	CDS	33602	33951	0.7	+	0	ID=jg45147.t1.CDS2;Parent=D.long039715.01;Parent_Accession=GWHTBDNI000092;Protein_Accession=GWHPBDNI000092;;transl_table=1
GWHBDNI00000020	AUGUSTUS	exon	33602	33951	.	+	.	ID=jg45147.t1.exon2;Parent=D.long039715.01;Parent_Accession=GWHTBDNI000092;;transl_table=1
GWHBDNI00000020	AUGUSTUS	CDS	34104	34261	0.66	+	1	ID=jg45147.t1.CDS3;Parent=D.long039715.01;Parent_Accession=GWHTBDNI000092;Protein_Accession=GWHPBDNI000092;;transl_table=1
GWHBDNI00000020	AUGUSTUS	exon	34104	34261	.	+	.	ID=jg45147.t1.exon3;Parent=D.long039715.01;Parent_Accession=GWHTBDNI000092;;transl_table=1
GWHBDNI00000020	AUGUSTUS	CDS	34379	34611	0.68	+	2	ID=jg45147.t1.CDS4;Parent=D.long039715.01;Parent_Accession=GWHTBDNI000092;Protein_Accession=GWHPBDNI000092;;transl_table=1
GWHBDNI00000020	AUGUSTUS	exon	34379	34611	.	+	.	ID=jg45147.t1.exon4;Parent=D.long039715.01;Parent_Accession=GWHTBDNI000092;;transl_table=1
GWHBDNI00000020	AUGUSTUS	CDS	34693	34974	0.9	+	0	ID=jg45147.t1.CDS5;Parent=D.long039715.01;Parent_Accession=GWHTBDNI000092;Protein_Accession=GWHPBDNI000092;;transl_table=1
GWHBDNI00000020	AUGUSTUS	exon	34693	34974	.	+	.	ID=jg45147.t1.exon5;Parent=D.long039715.01;Parent_Accession=GWHTBDNI000092;;transl_table=1
GWHBDNI00000020	AUGUSTUS	gene	35419	37515	.	+	.	ID=D.long039716;Accession=GWHGBDNI000093;Name=;Alias=jg45149;;transl_table=1
GWHBDNI00000020	AUGUSTUS	mRNA	35419	37515	.	+	.	ID=D.long039716.01;Accession=GWHTBDNI000093;Parent=D.long039716;Parent_Accession=GWHGBDNI000093;Name=;Alias=jg45149.t1;;transl_table=1
GWHBDNI00000020	AUGUSTUS	CDS	35419	35885	0.89	+	0	ID=jg45149.t1.CDS1;Parent=D.long039716.01;Parent_Accession=GWHTBDNI000093;Protein_Accession=GWHPBDNI000093;;transl_table=1
GWHBDNI00000020	AUGUSTUS	exon	35419	35885	.	+	.	ID=jg45149.t1.exon1;Parent=D.long039716.01;Parent_Accession=GWHTBDNI000093;;transl_table=1
GWHBDNI00000020	AUGUSTUS	CDS	35989	36044	1	+	1	ID=jg45149.t1.CDS2;Parent=D.long039716.01;Parent_Accession=GWHTBDNI000093;Protein_Accession=GWHPBDNI000093;;transl_table=1
GWHBDNI00000020	AUGUSTUS	exon	35989	36044	.	+	.	ID=jg45149.t1.exon2;Parent=D.long039716.01;Parent_Accession=GWHTBDNI000093;;transl_table=1
GWHBDNI00000020	AUGUSTUS	CDS	36092	36952	0.48	+	2	ID=jg45149.t1.CDS3;Parent=D.long039716.01;Parent_Accession=GWHTBDNI000093;Protein_Accession=GWHPBDNI000093;;transl_table=1
GWHBDNI00000020	AUGUSTUS	exon	36092	36952	.	+	.	ID=jg45149.t1.exon3;Parent=D.long039716.01;Parent_Accession=GWHTBDNI000093;;transl_table=1
GWHBDNI00000020	AUGUSTUS	CDS	37025	37515	0.84	+	2	ID=jg45149.t1.CDS4;Parent=D.long039716.01;Parent_Accession=GWHTBDNI000093;Protein_Accession=GWHPBDNI000093;;transl_table=1
GWHBDNI00000020	AUGUSTUS	exon	37025	37515	.	+	.	ID=jg45149.t1.exon4;Parent=D.long039716.01;Parent_Accession=GWHTBDNI000093;;transl_table=1
GWHBDNI00000020	AUGUSTUS	gene	38166	38684	.	-	.	ID=D.long039717;Accession=GWHGBDNI000094;Name=;Alias=jg45151;;transl_table=1
GWHBDNI00000020	AUGUSTUS	mRNA	38166	38684	.	-	.	ID=D.long039717.01;Accession=GWHTBDNI000094;Parent=D.long039717;Parent_Accession=GWHGBDNI000094;Name=;Alias=jg45151.t1;;transl_table=1
GWHBDNI00000020	AUGUSTUS	CDS	38166	38684	0.72	-	0	ID=jg45151.t1.CDS1;Parent=D.long039717.01;Parent_Accession=GWHTBDNI000094;Protein_Accession=GWHPBDNI000094;;transl_table=1
GWHBDNI00000020	AUGUSTUS	exon	38166	38684	.	-	.	ID=jg45151.t1.exon1;Parent=D.long039717.01;Parent_Accession=GWHTBDNI000094;;transl_table=1
#OriSeqID=HiC_scaffold_21	Accession=GWHBDNI00000021
GWHBDNI00000021	AUGUSTUS	gene	2089	2610	.	-	.	ID=D.long039664;Accession=GWHGBDNI000095;Name=;Alias=jg289;;transl_table=1
GWHBDNI00000021	AUGUSTUS	mRNA	2089	2610	.	-	.	ID=D.long039664.01;Accession=GWHTBDNI000095;Parent=D.long039664;Parent_Accession=GWHGBDNI000095;Name=;Alias=jg289.t1;;transl_table=1
GWHBDNI00000021	AUGUSTUS	CDS	2089	2181	0.56	-	0	ID=jg289.t1.CDS1;Parent=D.long039664.01;Parent_Accession=GWHTBDNI000095;Protein_Accession=GWHPBDNI000095;;transl_table=1
GWHBDNI00000021	AUGUSTUS	exon	2089	2181	.	-	.	ID=jg289.t1.exon1;Parent=D.long039664.01;Parent_Accession=GWHTBDNI000095;;transl_table=1
GWHBDNI00000021	AUGUSTUS	CDS	2275	2610	0.45	-	0	ID=jg289.t1.CDS2;Parent=D.long039664.01;Parent_Accession=GWHTBDNI000095;Protein_Accession=GWHPBDNI000095;;transl_table=1
GWHBDNI00000021	AUGUSTUS	exon	2275	2610	.	-	.	ID=jg289.t1.exon2;Parent=D.long039664.01;Parent_Accession=GWHTBDNI000095;;transl_table=1
GWHBDNI00000021	AUGUSTUS	gene	2794	3533	.	-	.	ID=D.long039665;Accession=GWHGBDNI000096;Name=;Alias=jg290;;transl_table=1
GWHBDNI00000021	AUGUSTUS	mRNA	2794	3533	.	-	.	ID=D.long039665.01;Accession=GWHTBDNI000096;Parent=D.long039665;Parent_Accession=GWHGBDNI000096;Name=;Alias=jg290.t1;;transl_table=1
GWHBDNI00000021	AUGUSTUS	CDS	2794	2991	0.69	-	0	ID=jg290.t1.CDS1;Parent=D.long039665.01;Parent_Accession=GWHTBDNI000096;Protein_Accession=GWHPBDNI000096;;transl_table=1
GWHBDNI00000021	AUGUSTUS	exon	2794	2991	.	-	.	ID=jg290.t1.exon1;Parent=D.long039665.01;Parent_Accession=GWHTBDNI000096;;transl_table=1
GWHBDNI00000021	AUGUSTUS	CDS	3198	3533	0.67	-	0	ID=jg290.t1.CDS2;Parent=D.long039665.01;Parent_Accession=GWHTBDNI000096;Protein_Accession=GWHPBDNI000096;;transl_table=1
GWHBDNI00000021	AUGUSTUS	exon	3198	3533	.	-	.	ID=jg290.t1.exon2;Parent=D.long039665.01;Parent_Accession=GWHTBDNI000096;;transl_table=1
GWHBDNI00000021	AUGUSTUS	gene	3816	5242	.	-	.	ID=D.long039666;Accession=GWHGBDNI000097;Name=;Alias=jg291;;transl_table=1
GWHBDNI00000021	AUGUSTUS	mRNA	3816	5242	.	-	.	ID=D.long039666.01;Accession=GWHTBDNI000097;Parent=D.long039666;Parent_Accession=GWHGBDNI000097;Name=;Alias=jg291.t1;;transl_table=1
GWHBDNI00000021	AUGUSTUS	CDS	3816	3907	0.41	-	2	ID=jg291.t1.CDS1;Parent=D.long039666.01;Parent_Accession=GWHTBDNI000097;Protein_Accession=GWHPBDNI000097;;transl_table=1
GWHBDNI00000021	AUGUSTUS	exon	3816	3907	.	-	.	ID=jg291.t1.exon1;Parent=D.long039666.01;Parent_Accession=GWHTBDNI000097;;transl_table=1
GWHBDNI00000021	AUGUSTUS	CDS	4034	4215	0.41	-	1	ID=jg291.t1.CDS2;Parent=D.long039666.01;Parent_Accession=GWHTBDNI000097;Protein_Accession=GWHPBDNI000097;;transl_table=1
GWHBDNI00000021	AUGUSTUS	exon	4034	4215	.	-	.	ID=jg291.t1.exon2;Parent=D.long039666.01;Parent_Accession=GWHTBDNI000097;;transl_table=1
GWHBDNI00000021	AUGUSTUS	CDS	4409	4456	0.35	-	1	ID=jg291.t1.CDS3;Parent=D.long039666.01;Parent_Accession=GWHTBDNI000097;Protein_Accession=GWHPBDNI000097;;transl_table=1
GWHBDNI00000021	AUGUSTUS	exon	4409	4456	.	-	.	ID=jg291.t1.exon3;Parent=D.long039666.01;Parent_Accession=GWHTBDNI000097;;transl_table=1
GWHBDNI00000021	AUGUSTUS	CDS	4539	5242	0.99	-	0	ID=jg291.t1.CDS4;Parent=D.long039666.01;Parent_Accession=GWHTBDNI000097;Protein_Accession=GWHPBDNI000097;;transl_table=1
GWHBDNI00000021	AUGUSTUS	exon	4539	5242	.	-	.	ID=jg291.t1.exon4;Parent=D.long039666.01;Parent_Accession=GWHTBDNI000097;;transl_table=1
GWHBDNI00000021	AUGUSTUS	gene	5805	6579	.	+	.	ID=D.long039667;Accession=GWHGBDNI000098;Name=;Alias=jg293;;transl_table=1
GWHBDNI00000021	AUGUSTUS	mRNA	5805	6579	.	+	.	ID=D.long039667.01;Accession=GWHTBDNI000098;Parent=D.long039667;Parent_Accession=GWHGBDNI000098;Name=;Alias=jg293.t1;;transl_table=1
GWHBDNI00000021	AUGUSTUS	CDS	5805	5914	0.88	+	0	ID=jg293.t1.CDS1;Parent=D.long039667.01;Parent_Accession=GWHTBDNI000098;Protein_Accession=GWHPBDNI000098;;transl_table=1
GWHBDNI00000021	AUGUSTUS	exon	5805	5914	.	+	.	ID=jg293.t1.exon1;Parent=D.long039667.01;Parent_Accession=GWHTBDNI000098;;transl_table=1
GWHBDNI00000021	AUGUSTUS	CDS	6122	6309	0.74	+	1	ID=jg293.t1.CDS2;Parent=D.long039667.01;Parent_Accession=GWHTBDNI000098;Protein_Accession=GWHPBDNI000098;;transl_table=1
GWHBDNI00000021	AUGUSTUS	exon	6122	6309	.	+	.	ID=jg293.t1.exon2;Parent=D.long039667.01;Parent_Accession=GWHTBDNI000098;;transl_table=1
GWHBDNI00000021	AUGUSTUS	CDS	6392	6579	0.52	+	2	ID=jg293.t1.CDS3;Parent=D.long039667.01;Parent_Accession=GWHTBDNI000098;Protein_Accession=GWHPBDNI000098;;transl_table=1
GWHBDNI00000021	AUGUSTUS	exon	6392	6579	.	+	.	ID=jg293.t1.exon3;Parent=D.long039667.01;Parent_Accession=GWHTBDNI000098;;transl_table=1
GWHBDNI00000021	AUGUSTUS	gene	8152	9550	.	-	.	ID=D.long039668;Accession=GWHGBDNI000099;Name=;Alias=jg296;;transl_table=1
GWHBDNI00000021	AUGUSTUS	mRNA	8152	9550	.	-	.	ID=D.long039668.01;Accession=GWHTBDNI000099;Parent=D.long039668;Parent_Accession=GWHGBDNI000099;Name=;Alias=jg296.t1;;transl_table=1
GWHBDNI00000021	AUGUSTUS	CDS	8152	8479	0.76	-	1	ID=jg296.t1.CDS1;Parent=D.long039668.01;Parent_Accession=GWHTBDNI000099;Protein_Accession=GWHPBDNI000099;;transl_table=1
GWHBDNI00000021	AUGUSTUS	exon	8152	8479	.	-	.	ID=jg296.t1.exon1;Parent=D.long039668.01;Parent_Accession=GWHTBDNI000099;;transl_table=1
GWHBDNI00000021	AUGUSTUS	CDS	8573	9028	0.74	-	1	ID=jg296.t1.CDS2;Parent=D.long039668.01;Parent_Accession=GWHTBDNI000099;Protein_Accession=GWHPBDNI000099;;transl_table=1
GWHBDNI00000021	AUGUSTUS	exon	8573	9028	.	-	.	ID=jg296.t1.exon2;Parent=D.long039668.01;Parent_Accession=GWHTBDNI000099;;transl_table=1
GWHBDNI00000021	AUGUSTUS	CDS	9273	9550	0.71	-	0	ID=jg296.t1.CDS3;Parent=D.long039668.01;Parent_Accession=GWHTBDNI000099;Protein_Accession=GWHPBDNI000099;;transl_table=1
GWHBDNI00000021	AUGUSTUS	exon	9273	9550	.	-	.	ID=jg296.t1.exon3;Parent=D.long039668.01;Parent_Accession=GWHTBDNI000099;;transl_table=1
GWHBDNI00000021	AUGUSTUS	gene	9710	10871	.	+	.	ID=D.long039669;Accession=GWHGBDNI000100;Name=;Alias=jg297;;transl_table=1
GWHBDNI00000021	AUGUSTUS	mRNA	9710	10871	.	+	.	ID=D.long039669.01;Accession=GWHTBDNI000100;Parent=D.long039669;Parent_Accession=GWHGBDNI000100;Name=;Alias=jg297.t1;;transl_table=1
GWHBDNI00000021	AUGUSTUS	CDS	9710	9757	0.48	+	0	ID=jg297.t1.CDS1;Parent=D.long039669.01;Parent_Accession=GWHTBDNI000100;Protein_Accession=GWHPBDNI000100;;transl_table=1
GWHBDNI00000021	AUGUSTUS	exon	9710	9757	.	+	.	ID=jg297.t1.exon1;Parent=D.long039669.01;Parent_Accession=GWHTBDNI000100;;transl_table=1
GWHBDNI00000021	AUGUSTUS	CDS	10220	10463	0.61	+	0	ID=jg297.t1.CDS2;Parent=D.long039669.01;Parent_Accession=GWHTBDNI000100;Protein_Accession=GWHPBDNI000100;;transl_table=1
GWHBDNI00000021	AUGUSTUS	exon	10220	10463	.	+	.	ID=jg297.t1.exon2;Parent=D.long039669.01;Parent_Accession=GWHTBDNI000100;;transl_table=1
GWHBDNI00000021	AUGUSTUS	CDS	10555	10871	0.7	+	2	ID=jg297.t1.CDS3;Parent=D.long039669.01;Parent_Accession=GWHTBDNI000100;Protein_Accession=GWHPBDNI000100;;transl_table=1
GWHBDNI00000021	AUGUSTUS	exon	10555	10871	.	+	.	ID=jg297.t1.exon3;Parent=D.long039669.01;Parent_Accession=GWHTBDNI000100;;transl_table=1
GWHBDNI00000021	AUGUSTUS	gene	11045	11479	.	+	.	ID=D.long039670;Accession=GWHGBDNI000101;Name=;Alias=jg298;;transl_table=1
GWHBDNI00000021	AUGUSTUS	mRNA	11045	11479	.	+	.	ID=D.long039670.01;Accession=GWHTBDNI000101;Parent=D.long039670;Parent_Accession=GWHGBDNI000101;Name=;Alias=jg298.t1;;transl_table=1
GWHBDNI00000021	AUGUSTUS	CDS	11045	11479	1	+	0	ID=jg298.t1.CDS1;Parent=D.long039670.01;Parent_Accession=GWHTBDNI000101;Protein_Accession=GWHPBDNI000101;;transl_table=1
GWHBDNI00000021	AUGUSTUS	exon	11045	11479	.	+	.	ID=jg298.t1.exon1;Parent=D.long039670.01;Parent_Accession=GWHTBDNI000101;;transl_table=1
GWHBDNI00000021	AUGUSTUS	gene	11986	12969	.	-	.	ID=D.long039671;Accession=GWHGBDNI000102;Name=;Alias=jg300;;transl_table=1
GWHBDNI00000021	AUGUSTUS	mRNA	11986	12969	.	-	.	ID=D.long039671.01;Accession=GWHTBDNI000102;Parent=D.long039671;Parent_Accession=GWHGBDNI000102;Name=;Alias=jg300.t1;;transl_table=1
GWHBDNI00000021	AUGUSTUS	CDS	11986	12546	0.54	-	0	ID=jg300.t1.CDS1;Parent=D.long039671.01;Parent_Accession=GWHTBDNI000102;Protein_Accession=GWHPBDNI000102;;transl_table=1
GWHBDNI00000021	AUGUSTUS	exon	11986	12546	.	-	.	ID=jg300.t1.exon1;Parent=D.long039671.01;Parent_Accession=GWHTBDNI000102;;transl_table=1
GWHBDNI00000021	AUGUSTUS	CDS	12663	12876	1	-	1	ID=jg300.t1.CDS2;Parent=D.long039671.01;Parent_Accession=GWHTBDNI000102;Protein_Accession=GWHPBDNI000102;;transl_table=1
GWHBDNI00000021	AUGUSTUS	exon	12663	12876	.	-	.	ID=jg300.t1.exon2;Parent=D.long039671.01;Parent_Accession=GWHTBDNI000102;;transl_table=1
GWHBDNI00000021	AUGUSTUS	CDS	12935	12969	0.82	-	0	ID=jg300.t1.CDS3;Parent=D.long039671.01;Parent_Accession=GWHTBDNI000102;Protein_Accession=GWHPBDNI000102;;transl_table=1
GWHBDNI00000021	AUGUSTUS	exon	12935	12969	.	-	.	ID=jg300.t1.exon3;Parent=D.long039671.01;Parent_Accession=GWHTBDNI000102;;transl_table=1
GWHBDNI00000021	AUGUSTUS	gene	13040	13772	.	-	.	ID=D.long039672;Accession=GWHGBDNI000103;Name=;Alias=jg301;;transl_table=1
GWHBDNI00000021	AUGUSTUS	mRNA	13040	13772	.	-	.	ID=D.long039672.01;Accession=GWHTBDNI000103;Parent=D.long039672;Parent_Accession=GWHGBDNI000103;Name=;Alias=jg301.t1;;transl_table=1
GWHBDNI00000021	AUGUSTUS	CDS	13040	13396	1	-	0	ID=jg301.t1.CDS1;Parent=D.long039672.01;Parent_Accession=GWHTBDNI000103;Protein_Accession=GWHPBDNI000103;;transl_table=1
GWHBDNI00000021	AUGUSTUS	exon	13040	13396	.	-	.	ID=jg301.t1.exon1;Parent=D.long039672.01;Parent_Accession=GWHTBDNI000103;;transl_table=1
GWHBDNI00000021	AUGUSTUS	CDS	13471	13598	1	-	2	ID=jg301.t1.CDS2;Parent=D.long039672.01;Parent_Accession=GWHTBDNI000103;Protein_Accession=GWHPBDNI000103;;transl_table=1
GWHBDNI00000021	AUGUSTUS	exon	13471	13598	.	-	.	ID=jg301.t1.exon2;Parent=D.long039672.01;Parent_Accession=GWHTBDNI000103;;transl_table=1
GWHBDNI00000021	AUGUSTUS	CDS	13658	13772	1	-	0	ID=jg301.t1.CDS3;Parent=D.long039672.01;Parent_Accession=GWHTBDNI000103;Protein_Accession=GWHPBDNI000103;;transl_table=1
GWHBDNI00000021	AUGUSTUS	exon	13658	13772	.	-	.	ID=jg301.t1.exon3;Parent=D.long039672.01;Parent_Accession=GWHTBDNI000103;;transl_table=1
GWHBDNI00000021	AUGUSTUS	gene	14371	15260	.	+	.	ID=D.long039673;Accession=GWHGBDNI000104;Name=;Alias=jg303;;transl_table=1
GWHBDNI00000021	AUGUSTUS	mRNA	14371	15260	.	+	.	ID=D.long039673.01;Accession=GWHTBDNI000104;Parent=D.long039673;Parent_Accession=GWHGBDNI000104;Name=;Alias=jg303.t1;;transl_table=1
GWHBDNI00000021	AUGUSTUS	CDS	14371	14641	0.8	+	0	ID=jg303.t1.CDS1;Parent=D.long039673.01;Parent_Accession=GWHTBDNI000104;Protein_Accession=GWHPBDNI000104;;transl_table=1
GWHBDNI00000021	AUGUSTUS	exon	14371	14641	.	+	.	ID=jg303.t1.exon1;Parent=D.long039673.01;Parent_Accession=GWHTBDNI000104;;transl_table=1
GWHBDNI00000021	AUGUSTUS	CDS	14851	14871	0.89	+	2	ID=jg303.t1.CDS2;Parent=D.long039673.01;Parent_Accession=GWHTBDNI000104;Protein_Accession=GWHPBDNI000104;;transl_table=1
GWHBDNI00000021	AUGUSTUS	exon	14851	14871	.	+	.	ID=jg303.t1.exon2;Parent=D.long039673.01;Parent_Accession=GWHTBDNI000104;;transl_table=1
GWHBDNI00000021	AUGUSTUS	CDS	14913	15037	0.89	+	2	ID=jg303.t1.CDS3;Parent=D.long039673.01;Parent_Accession=GWHTBDNI000104;Protein_Accession=GWHPBDNI000104;;transl_table=1
GWHBDNI00000021	AUGUSTUS	exon	14913	15037	.	+	.	ID=jg303.t1.exon3;Parent=D.long039673.01;Parent_Accession=GWHTBDNI000104;;transl_table=1
GWHBDNI00000021	AUGUSTUS	CDS	15105	15260	0.92	+	0	ID=jg303.t1.CDS4;Parent=D.long039673.01;Parent_Accession=GWHTBDNI000104;Protein_Accession=GWHPBDNI000104;;transl_table=1
GWHBDNI00000021	AUGUSTUS	exon	15105	15260	.	+	.	ID=jg303.t1.exon4;Parent=D.long039673.01;Parent_Accession=GWHTBDNI000104;;transl_table=1
GWHBDNI00000021	AUGUSTUS	gene	15564	17645	.	+	.	ID=D.long039674;Accession=GWHGBDNI000105;Name=;Alias=jg304;;transl_table=1
GWHBDNI00000021	AUGUSTUS	mRNA	15564	17645	.	+	.	ID=D.long039674.01;Accession=GWHTBDNI000105;Parent=D.long039674;Parent_Accession=GWHGBDNI000105;Name=;Alias=jg304.t1;;transl_table=1
GWHBDNI00000021	AUGUSTUS	CDS	15564	15681	0.4	+	0	ID=jg304.t1.CDS1;Parent=D.long039674.01;Parent_Accession=GWHTBDNI000105;Protein_Accession=GWHPBDNI000105;;transl_table=1
GWHBDNI00000021	AUGUSTUS	exon	15564	15681	.	+	.	ID=jg304.t1.exon1;Parent=D.long039674.01;Parent_Accession=GWHTBDNI000105;;transl_table=1
GWHBDNI00000021	AUGUSTUS	CDS	15988	16111	0.53	+	2	ID=jg304.t1.CDS2;Parent=D.long039674.01;Parent_Accession=GWHTBDNI000105;Protein_Accession=GWHPBDNI000105;;transl_table=1
GWHBDNI00000021	AUGUSTUS	exon	15988	16111	.	+	.	ID=jg304.t1.exon2;Parent=D.long039674.01;Parent_Accession=GWHTBDNI000105;;transl_table=1
GWHBDNI00000021	AUGUSTUS	CDS	16637	17327	0.41	+	1	ID=jg304.t1.CDS3;Parent=D.long039674.01;Parent_Accession=GWHTBDNI000105;Protein_Accession=GWHPBDNI000105;;transl_table=1
GWHBDNI00000021	AUGUSTUS	exon	16637	17327	.	+	.	ID=jg304.t1.exon3;Parent=D.long039674.01;Parent_Accession=GWHTBDNI000105;;transl_table=1
GWHBDNI00000021	AUGUSTUS	CDS	17370	17645	1	+	0	ID=jg304.t1.CDS4;Parent=D.long039674.01;Parent_Accession=GWHTBDNI000105;Protein_Accession=GWHPBDNI000105;;transl_table=1
GWHBDNI00000021	AUGUSTUS	exon	17370	17645	.	+	.	ID=jg304.t1.exon4;Parent=D.long039674.01;Parent_Accession=GWHTBDNI000105;;transl_table=1
GWHBDNI00000021	AUGUSTUS	gene	17820	18585	.	-	.	ID=D.long039675;Accession=GWHGBDNI000106;Name=;Alias=jg305;;transl_table=1
GWHBDNI00000021	AUGUSTUS	mRNA	17820	18585	.	-	.	ID=D.long039675.01;Accession=GWHTBDNI000106;Parent=D.long039675;Parent_Accession=GWHGBDNI000106;Name=;Alias=jg305.t1;;transl_table=1
GWHBDNI00000021	AUGUSTUS	CDS	17820	18041	0.99	-	0	ID=jg305.t1.CDS1;Parent=D.long039675.01;Parent_Accession=GWHTBDNI000106;Protein_Accession=GWHPBDNI000106;;transl_table=1
GWHBDNI00000021	AUGUSTUS	exon	17820	18041	.	-	.	ID=jg305.t1.exon1;Parent=D.long039675.01;Parent_Accession=GWHTBDNI000106;;transl_table=1
GWHBDNI00000021	AUGUSTUS	CDS	18121	18585	0.73	-	0	ID=jg305.t1.CDS2;Parent=D.long039675.01;Parent_Accession=GWHTBDNI000106;Protein_Accession=GWHPBDNI000106;;transl_table=1
GWHBDNI00000021	AUGUSTUS	exon	18121	18585	.	-	.	ID=jg305.t1.exon2;Parent=D.long039675.01;Parent_Accession=GWHTBDNI000106;;transl_table=1
GWHBDNI00000021	AUGUSTUS	gene	18729	19448	.	-	.	ID=D.long039676;Accession=GWHGBDNI000107;Name=;Alias=jg306;;transl_table=1
GWHBDNI00000021	AUGUSTUS	mRNA	18729	19448	.	-	.	ID=D.long039676.01;Accession=GWHTBDNI000107;Parent=D.long039676;Parent_Accession=GWHGBDNI000107;Name=;Alias=jg306.t1;;transl_table=1
GWHBDNI00000021	AUGUSTUS	CDS	18729	19448	0.92	-	0	ID=jg306.t1.CDS1;Parent=D.long039676.01;Parent_Accession=GWHTBDNI000107;Protein_Accession=GWHPBDNI000107;;transl_table=1
GWHBDNI00000021	AUGUSTUS	exon	18729	19448	.	-	.	ID=jg306.t1.exon1;Parent=D.long039676.01;Parent_Accession=GWHTBDNI000107;;transl_table=1
GWHBDNI00000021	AUGUSTUS	gene	19798	22502	.	+	.	ID=D.long039677;Accession=GWHGBDNI000108;Name=;Alias=jg308;;transl_table=1
GWHBDNI00000021	AUGUSTUS	mRNA	19798	22502	.	+	.	ID=D.long039677.01;Accession=GWHTBDNI000108;Parent=D.long039677;Parent_Accession=GWHGBDNI000108;Name=;Alias=jg308.t1;;transl_table=1
GWHBDNI00000021	AUGUSTUS	CDS	19798	19895	0.98	+	0	ID=jg308.t1.CDS1;Parent=D.long039677.01;Parent_Accession=GWHTBDNI000108;Protein_Accession=GWHPBDNI000108;;transl_table=1
GWHBDNI00000021	AUGUSTUS	exon	19798	19895	.	+	.	ID=jg308.t1.exon1;Parent=D.long039677.01;Parent_Accession=GWHTBDNI000108;;transl_table=1
GWHBDNI00000021	AUGUSTUS	CDS	20021	20283	0.85	+	1	ID=jg308.t1.CDS2;Parent=D.long039677.01;Parent_Accession=GWHTBDNI000108;Protein_Accession=GWHPBDNI000108;;transl_table=1
GWHBDNI00000021	AUGUSTUS	exon	20021	20283	.	+	.	ID=jg308.t1.exon2;Parent=D.long039677.01;Parent_Accession=GWHTBDNI000108;;transl_table=1
GWHBDNI00000021	AUGUSTUS	CDS	20447	20564	0.52	+	2	ID=jg308.t1.CDS3;Parent=D.long039677.01;Parent_Accession=GWHTBDNI000108;Protein_Accession=GWHPBDNI000108;;transl_table=1
GWHBDNI00000021	AUGUSTUS	exon	20447	20564	.	+	.	ID=jg308.t1.exon3;Parent=D.long039677.01;Parent_Accession=GWHTBDNI000108;;transl_table=1
GWHBDNI00000021	AUGUSTUS	CDS	21619	21825	0.79	+	1	ID=jg308.t1.CDS4;Parent=D.long039677.01;Parent_Accession=GWHTBDNI000108;Protein_Accession=GWHPBDNI000108;;transl_table=1
GWHBDNI00000021	AUGUSTUS	exon	21619	21825	.	+	.	ID=jg308.t1.exon4;Parent=D.long039677.01;Parent_Accession=GWHTBDNI000108;;transl_table=1
GWHBDNI00000021	AUGUSTUS	CDS	21932	22144	0.91	+	1	ID=jg308.t1.CDS5;Parent=D.long039677.01;Parent_Accession=GWHTBDNI000108;Protein_Accession=GWHPBDNI000108;;transl_table=1
GWHBDNI00000021	AUGUSTUS	exon	21932	22144	.	+	.	ID=jg308.t1.exon5;Parent=D.long039677.01;Parent_Accession=GWHTBDNI000108;;transl_table=1
GWHBDNI00000021	AUGUSTUS	CDS	22247	22502	0.61	+	1	ID=jg308.t1.CDS6;Parent=D.long039677.01;Parent_Accession=GWHTBDNI000108;Protein_Accession=GWHPBDNI000108;;transl_table=1
GWHBDNI00000021	AUGUSTUS	exon	22247	22502	.	+	.	ID=jg308.t1.exon6;Parent=D.long039677.01;Parent_Accession=GWHTBDNI000108;;transl_table=1
GWHBDNI00000021	AUGUSTUS	gene	22647	23916	.	-	.	ID=D.long039678;Accession=GWHGBDNI000109;Name=;Alias=jg309;;transl_table=1
GWHBDNI00000021	AUGUSTUS	mRNA	22647	23916	.	-	.	ID=D.long039678.01;Accession=GWHTBDNI000109;Parent=D.long039678;Parent_Accession=GWHGBDNI000109;Name=;Alias=jg309.t1;;transl_table=1
GWHBDNI00000021	AUGUSTUS	CDS	22647	23007	0.99	-	1	ID=jg309.t1.CDS1;Parent=D.long039678.01;Parent_Accession=GWHTBDNI000109;Protein_Accession=GWHPBDNI000109;;transl_table=1
GWHBDNI00000021	AUGUSTUS	exon	22647	23007	.	-	.	ID=jg309.t1.exon1;Parent=D.long039678.01;Parent_Accession=GWHTBDNI000109;;transl_table=1
GWHBDNI00000021	AUGUSTUS	CDS	23067	23221	0.93	-	0	ID=jg309.t1.CDS2;Parent=D.long039678.01;Parent_Accession=GWHTBDNI000109;Protein_Accession=GWHPBDNI000109;;transl_table=1
GWHBDNI00000021	AUGUSTUS	exon	23067	23221	.	-	.	ID=jg309.t1.exon2;Parent=D.long039678.01;Parent_Accession=GWHTBDNI000109;;transl_table=1
GWHBDNI00000021	AUGUSTUS	CDS	23367	23513	0.49	-	0	ID=jg309.t1.CDS3;Parent=D.long039678.01;Parent_Accession=GWHTBDNI000109;Protein_Accession=GWHPBDNI000109;;transl_table=1
GWHBDNI00000021	AUGUSTUS	exon	23367	23513	.	-	.	ID=jg309.t1.exon3;Parent=D.long039678.01;Parent_Accession=GWHTBDNI000109;;transl_table=1
GWHBDNI00000021	AUGUSTUS	CDS	23593	23916	0.69	-	0	ID=jg309.t1.CDS4;Parent=D.long039678.01;Parent_Accession=GWHTBDNI000109;Protein_Accession=GWHPBDNI000109;;transl_table=1
GWHBDNI00000021	AUGUSTUS	exon	23593	23916	.	-	.	ID=jg309.t1.exon4;Parent=D.long039678.01;Parent_Accession=GWHTBDNI000109;;transl_table=1
GWHBDNI00000021	AUGUSTUS	gene	24041	24876	.	-	.	ID=D.long039679;Accession=GWHGBDNI000110;Name=;Alias=jg310;;transl_table=1
GWHBDNI00000021	AUGUSTUS	mRNA	24041	24876	.	-	.	ID=D.long039679.01;Accession=GWHTBDNI000110;Parent=D.long039679;Parent_Accession=GWHGBDNI000110;Name=;Alias=jg310.t1;;transl_table=1
GWHBDNI00000021	AUGUSTUS	CDS	24041	24408	0.73	-	2	ID=jg310.t1.CDS1;Parent=D.long039679.01;Parent_Accession=GWHTBDNI000110;Protein_Accession=GWHPBDNI000110;;transl_table=1
GWHBDNI00000021	AUGUSTUS	exon	24041	24408	.	-	.	ID=jg310.t1.exon1;Parent=D.long039679.01;Parent_Accession=GWHTBDNI000110;;transl_table=1
GWHBDNI00000021	AUGUSTUS	CDS	24515	24616	0.97	-	2	ID=jg310.t1.CDS2;Parent=D.long039679.01;Parent_Accession=GWHTBDNI000110;Protein_Accession=GWHPBDNI000110;;transl_table=1
GWHBDNI00000021	AUGUSTUS	exon	24515	24616	.	-	.	ID=jg310.t1.exon2;Parent=D.long039679.01;Parent_Accession=GWHTBDNI000110;;transl_table=1
GWHBDNI00000021	AUGUSTUS	CDS	24690	24876	0.65	-	0	ID=jg310.t1.CDS3;Parent=D.long039679.01;Parent_Accession=GWHTBDNI000110;Protein_Accession=GWHPBDNI000110;;transl_table=1
GWHBDNI00000021	AUGUSTUS	exon	24690	24876	.	-	.	ID=jg310.t1.exon3;Parent=D.long039679.01;Parent_Accession=GWHTBDNI000110;;transl_table=1
GWHBDNI00000021	AUGUSTUS	gene	25156	25853	.	+	.	ID=D.long039680;Accession=GWHGBDNI000111;Name=;Alias=jg311;;transl_table=1
GWHBDNI00000021	AUGUSTUS	mRNA	25156	25853	.	+	.	ID=D.long039680.01;Accession=GWHTBDNI000111;Parent=D.long039680;Parent_Accession=GWHGBDNI000111;Name=;Alias=jg311.t1;;transl_table=1
GWHBDNI00000021	AUGUSTUS	CDS	25156	25487	0.98	+	0	ID=jg311.t1.CDS1;Parent=D.long039680.01;Parent_Accession=GWHTBDNI000111;Protein_Accession=GWHPBDNI000111;;transl_table=1
GWHBDNI00000021	AUGUSTUS	exon	25156	25487	.	+	.	ID=jg311.t1.exon1;Parent=D.long039680.01;Parent_Accession=GWHTBDNI000111;;transl_table=1
GWHBDNI00000021	AUGUSTUS	CDS	25556	25853	1	+	1	ID=jg311.t1.CDS2;Parent=D.long039680.01;Parent_Accession=GWHTBDNI000111;Protein_Accession=GWHPBDNI000111;;transl_table=1
GWHBDNI00000021	AUGUSTUS	exon	25556	25853	.	+	.	ID=jg311.t1.exon2;Parent=D.long039680.01;Parent_Accession=GWHTBDNI000111;;transl_table=1
GWHBDNI00000021	AUGUSTUS	gene	25862	26449	.	-	.	ID=D.long039681;Accession=GWHGBDNI000112;Name=;Alias=jg312;;transl_table=1
GWHBDNI00000021	AUGUSTUS	mRNA	25862	26449	.	-	.	ID=D.long039681.01;Accession=GWHTBDNI000112;Parent=D.long039681;Parent_Accession=GWHGBDNI000112;Name=;Alias=jg312.t1;;transl_table=1
GWHBDNI00000021	AUGUSTUS	CDS	25862	26449	0.92	-	0	ID=jg312.t1.CDS1;Parent=D.long039681.01;Parent_Accession=GWHTBDNI000112;Protein_Accession=GWHPBDNI000112;;transl_table=1
GWHBDNI00000021	AUGUSTUS	exon	25862	26449	.	-	.	ID=jg312.t1.exon1;Parent=D.long039681.01;Parent_Accession=GWHTBDNI000112;;transl_table=1
GWHBDNI00000021	AUGUSTUS	gene	26656	27704	.	-	.	ID=D.long039682;Accession=GWHGBDNI000113;Name=;Alias=jg313;;transl_table=1
GWHBDNI00000021	AUGUSTUS	mRNA	26656	27704	.	-	.	ID=D.long039682.01;Accession=GWHTBDNI000113;Parent=D.long039682;Parent_Accession=GWHGBDNI000113;Name=;Alias=jg313.t1;;transl_table=1
GWHBDNI00000021	AUGUSTUS	CDS	26656	26985	0.65	-	0	ID=jg313.t1.CDS1;Parent=D.long039682.01;Parent_Accession=GWHTBDNI000113;Protein_Accession=GWHPBDNI000113;;transl_table=1
GWHBDNI00000021	AUGUSTUS	exon	26656	26985	.	-	.	ID=jg313.t1.exon1;Parent=D.long039682.01;Parent_Accession=GWHTBDNI000113;;transl_table=1
GWHBDNI00000021	AUGUSTUS	CDS	27174	27425	0.52	-	0	ID=jg313.t1.CDS2;Parent=D.long039682.01;Parent_Accession=GWHTBDNI000113;Protein_Accession=GWHPBDNI000113;;transl_table=1
GWHBDNI00000021	AUGUSTUS	exon	27174	27425	.	-	.	ID=jg313.t1.exon2;Parent=D.long039682.01;Parent_Accession=GWHTBDNI000113;;transl_table=1
GWHBDNI00000021	AUGUSTUS	CDS	27552	27704	0.9	-	0	ID=jg313.t1.CDS3;Parent=D.long039682.01;Parent_Accession=GWHTBDNI000113;Protein_Accession=GWHPBDNI000113;;transl_table=1
GWHBDNI00000021	AUGUSTUS	exon	27552	27704	.	-	.	ID=jg313.t1.exon3;Parent=D.long039682.01;Parent_Accession=GWHTBDNI000113;;transl_table=1
GWHBDNI00000021	AUGUSTUS	gene	27770	28799	.	+	.	ID=D.long039683;Accession=GWHGBDNI000114;Name=;Alias=jg314;;transl_table=1
GWHBDNI00000021	AUGUSTUS	mRNA	27770	28799	.	+	.	ID=D.long039683.01;Accession=GWHTBDNI000114;Parent=D.long039683;Parent_Accession=GWHGBDNI000114;Name=;Alias=jg314.t1;;transl_table=1
GWHBDNI00000021	AUGUSTUS	CDS	27770	28125	0.88	+	0	ID=jg314.t1.CDS1;Parent=D.long039683.01;Parent_Accession=GWHTBDNI000114;Protein_Accession=GWHPBDNI000114;;transl_table=1
GWHBDNI00000021	AUGUSTUS	exon	27770	28125	.	+	.	ID=jg314.t1.exon1;Parent=D.long039683.01;Parent_Accession=GWHTBDNI000114;;transl_table=1
GWHBDNI00000021	AUGUSTUS	CDS	28319	28799	1	+	1	ID=jg314.t1.CDS2;Parent=D.long039683.01;Parent_Accession=GWHTBDNI000114;Protein_Accession=GWHPBDNI000114;;transl_table=1
GWHBDNI00000021	AUGUSTUS	exon	28319	28799	.	+	.	ID=jg314.t1.exon2;Parent=D.long039683.01;Parent_Accession=GWHTBDNI000114;;transl_table=1
GWHBDNI00000021	AUGUSTUS	gene	28984	29785	.	-	.	ID=D.long039684;Accession=GWHGBDNI000115;Name=;Alias=jg315;;transl_table=1
GWHBDNI00000021	AUGUSTUS	mRNA	28984	29785	.	-	.	ID=D.long039684.01;Accession=GWHTBDNI000115;Parent=D.long039684;Parent_Accession=GWHGBDNI000115;Name=;Alias=jg315.t1;;transl_table=1
GWHBDNI00000021	AUGUSTUS	CDS	28984	29252	1	-	2	ID=jg315.t1.CDS1;Parent=D.long039684.01;Parent_Accession=GWHTBDNI000115;Protein_Accession=GWHPBDNI000115;;transl_table=1
GWHBDNI00000021	AUGUSTUS	exon	28984	29252	.	-	.	ID=jg315.t1.exon1;Parent=D.long039684.01;Parent_Accession=GWHTBDNI000115;;transl_table=1
GWHBDNI00000021	AUGUSTUS	CDS	29473	29785	0.66	-	0	ID=jg315.t1.CDS2;Parent=D.long039684.01;Parent_Accession=GWHTBDNI000115;Protein_Accession=GWHPBDNI000115;;transl_table=1
GWHBDNI00000021	AUGUSTUS	exon	29473	29785	.	-	.	ID=jg315.t1.exon2;Parent=D.long039684.01;Parent_Accession=GWHTBDNI000115;;transl_table=1
GWHBDNI00000021	AUGUSTUS	gene	29962	30911	.	+	.	ID=D.long039685;Accession=GWHGBDNI000116;Name=;Alias=jg316;;transl_table=1
GWHBDNI00000021	AUGUSTUS	mRNA	29962	30911	.	+	.	ID=D.long039685.01;Accession=GWHTBDNI000116;Parent=D.long039685;Parent_Accession=GWHGBDNI000116;Name=;Alias=jg316.t1;;transl_table=1
GWHBDNI00000021	AUGUSTUS	CDS	29962	30037	0.97	+	0	ID=jg316.t1.CDS1;Parent=D.long039685.01;Parent_Accession=GWHTBDNI000116;Protein_Accession=GWHPBDNI000116;;transl_table=1
GWHBDNI00000021	AUGUSTUS	exon	29962	30037	.	+	.	ID=jg316.t1.exon1;Parent=D.long039685.01;Parent_Accession=GWHTBDNI000116;;transl_table=1
GWHBDNI00000021	AUGUSTUS	CDS	30128	30268	0.59	+	2	ID=jg316.t1.CDS2;Parent=D.long039685.01;Parent_Accession=GWHTBDNI000116;Protein_Accession=GWHPBDNI000116;;transl_table=1
GWHBDNI00000021	AUGUSTUS	exon	30128	30268	.	+	.	ID=jg316.t1.exon2;Parent=D.long039685.01;Parent_Accession=GWHTBDNI000116;;transl_table=1
GWHBDNI00000021	AUGUSTUS	CDS	30441	30535	0.95	+	2	ID=jg316.t1.CDS3;Parent=D.long039685.01;Parent_Accession=GWHTBDNI000116;Protein_Accession=GWHPBDNI000116;;transl_table=1
GWHBDNI00000021	AUGUSTUS	exon	30441	30535	.	+	.	ID=jg316.t1.exon3;Parent=D.long039685.01;Parent_Accession=GWHTBDNI000116;;transl_table=1
GWHBDNI00000021	AUGUSTUS	CDS	30693	30911	0.99	+	0	ID=jg316.t1.CDS4;Parent=D.long039685.01;Parent_Accession=GWHTBDNI000116;Protein_Accession=GWHPBDNI000116;;transl_table=1
GWHBDNI00000021	AUGUSTUS	exon	30693	30911	.	+	.	ID=jg316.t1.exon4;Parent=D.long039685.01;Parent_Accession=GWHTBDNI000116;;transl_table=1
GWHBDNI00000021	AUGUSTUS	gene	31509	32381	.	-	.	ID=D.long039686;Accession=GWHGBDNI000117;Name=;Alias=jg317;;transl_table=1
GWHBDNI00000021	AUGUSTUS	mRNA	31509	32381	.	-	.	ID=D.long039686.01;Accession=GWHTBDNI000117;Parent=D.long039686;Parent_Accession=GWHGBDNI000117;Name=;Alias=jg317.t1;;transl_table=1
GWHBDNI00000021	AUGUSTUS	CDS	31509	31692	1	-	1	ID=jg317.t1.CDS1;Parent=D.long039686.01;Parent_Accession=GWHTBDNI000117;Protein_Accession=GWHPBDNI000117;;transl_table=1
GWHBDNI00000021	AUGUSTUS	exon	31509	31692	.	-	.	ID=jg317.t1.exon1;Parent=D.long039686.01;Parent_Accession=GWHTBDNI000117;;transl_table=1
GWHBDNI00000021	AUGUSTUS	CDS	31775	31916	1	-	2	ID=jg317.t1.CDS2;Parent=D.long039686.01;Parent_Accession=GWHTBDNI000117;Protein_Accession=GWHPBDNI000117;;transl_table=1
GWHBDNI00000021	AUGUSTUS	exon	31775	31916	.	-	.	ID=jg317.t1.exon2;Parent=D.long039686.01;Parent_Accession=GWHTBDNI000117;;transl_table=1
GWHBDNI00000021	AUGUSTUS	CDS	32033	32381	0.68	-	0	ID=jg317.t1.CDS3;Parent=D.long039686.01;Parent_Accession=GWHTBDNI000117;Protein_Accession=GWHPBDNI000117;;transl_table=1
GWHBDNI00000021	AUGUSTUS	exon	32033	32381	.	-	.	ID=jg317.t1.exon3;Parent=D.long039686.01;Parent_Accession=GWHTBDNI000117;;transl_table=1
GWHBDNI00000021	AUGUSTUS	gene	32431	33173	.	-	.	ID=D.long039687;Accession=GWHGBDNI000118;Name=;Alias=jg318;;transl_table=1
GWHBDNI00000021	AUGUSTUS	mRNA	32431	33173	.	-	.	ID=D.long039687.01;Accession=GWHTBDNI000118;Parent=D.long039687;Parent_Accession=GWHGBDNI000118;Name=;Alias=jg318.t1;;transl_table=1
GWHBDNI00000021	AUGUSTUS	CDS	32431	32924	0.58	-	2	ID=jg318.t1.CDS1;Parent=D.long039687.01;Parent_Accession=GWHTBDNI000118;Protein_Accession=GWHPBDNI000118;;transl_table=1
GWHBDNI00000021	AUGUSTUS	exon	32431	32924	.	-	.	ID=jg318.t1.exon1;Parent=D.long039687.01;Parent_Accession=GWHTBDNI000118;;transl_table=1
GWHBDNI00000021	AUGUSTUS	CDS	33119	33173	0.39	-	0	ID=jg318.t1.CDS2;Parent=D.long039687.01;Parent_Accession=GWHTBDNI000118;Protein_Accession=GWHPBDNI000118;;transl_table=1
GWHBDNI00000021	AUGUSTUS	exon	33119	33173	.	-	.	ID=jg318.t1.exon2;Parent=D.long039687.01;Parent_Accession=GWHTBDNI000118;;transl_table=1
GWHBDNI00000021	AUGUSTUS	gene	33284	34175	.	-	.	ID=D.long039688;Accession=GWHGBDNI000119;Name=;Alias=jg319;;transl_table=1
GWHBDNI00000021	AUGUSTUS	mRNA	33284	34175	.	-	.	ID=D.long039688.01;Accession=GWHTBDNI000119;Parent=D.long039688;Parent_Accession=GWHGBDNI000119;Name=;Alias=jg319.t1;;transl_table=1
GWHBDNI00000021	AUGUSTUS	CDS	33284	33584	0.58	-	1	ID=jg319.t1.CDS1;Parent=D.long039688.01;Parent_Accession=GWHTBDNI000119;Protein_Accession=GWHPBDNI000119;;transl_table=1
GWHBDNI00000021	AUGUSTUS	exon	33284	33584	.	-	.	ID=jg319.t1.exon1;Parent=D.long039688.01;Parent_Accession=GWHTBDNI000119;;transl_table=1
GWHBDNI00000021	AUGUSTUS	CDS	33679	34175	0.59	-	0	ID=jg319.t1.CDS2;Parent=D.long039688.01;Parent_Accession=GWHTBDNI000119;Protein_Accession=GWHPBDNI000119;;transl_table=1
GWHBDNI00000021	AUGUSTUS	exon	33679	34175	.	-	.	ID=jg319.t1.exon2;Parent=D.long039688.01;Parent_Accession=GWHTBDNI000119;;transl_table=1
GWHBDNI00000021	AUGUSTUS	gene	34619	35422	.	-	.	ID=D.long039689;Accession=GWHGBDNI000120;Name=;Alias=jg321;;transl_table=1
GWHBDNI00000021	AUGUSTUS	mRNA	34619	35422	.	-	.	ID=D.long039689.01;Accession=GWHTBDNI000120;Parent=D.long039689;Parent_Accession=GWHGBDNI000120;Name=;Alias=jg321.t1;;transl_table=1
GWHBDNI00000021	AUGUSTUS	CDS	34619	35235	0.99	-	2	ID=jg321.t1.CDS1;Parent=D.long039689.01;Parent_Accession=GWHTBDNI000120;Protein_Accession=GWHPBDNI000120;;transl_table=1
GWHBDNI00000021	AUGUSTUS	exon	34619	35235	.	-	.	ID=jg321.t1.exon1;Parent=D.long039689.01;Parent_Accession=GWHTBDNI000120;;transl_table=1
GWHBDNI00000021	AUGUSTUS	CDS	35347	35422	0.99	-	0	ID=jg321.t1.CDS2;Parent=D.long039689.01;Parent_Accession=GWHTBDNI000120;Protein_Accession=GWHPBDNI000120;;transl_table=1
GWHBDNI00000021	AUGUSTUS	exon	35347	35422	.	-	.	ID=jg321.t1.exon2;Parent=D.long039689.01;Parent_Accession=GWHTBDNI000120;;transl_table=1
#OriSeqID=HiC_scaffold_22	Accession=GWHBDNI00000022
GWHBDNI00000022	AUGUSTUS	gene	73	834	.	+	.	ID=D.long039741;Accession=GWHGBDNI000121;Name=;Alias=jg44705;;transl_table=1
GWHBDNI00000022	AUGUSTUS	mRNA	73	834	.	+	.	ID=D.long039741.01;Accession=GWHTBDNI000121;Parent=D.long039741;Parent_Accession=GWHGBDNI000121;Name=;Alias=jg44705.t1;;transl_table=1
GWHBDNI00000022	AUGUSTUS	CDS	73	834	0.53	+	0	ID=jg44705.t1.CDS1;Parent=D.long039741.01;Parent_Accession=GWHTBDNI000121;Protein_Accession=GWHPBDNI000121;;transl_table=1
GWHBDNI00000022	AUGUSTUS	exon	73	834	.	+	.	ID=jg44705.t1.exon1;Parent=D.long039741.01;Parent_Accession=GWHTBDNI000121;;transl_table=1
GWHBDNI00000022	AUGUSTUS	gene	928	1744	.	+	.	ID=D.long039742;Accession=GWHGBDNI000122;Name=;Alias=jg44706;;transl_table=1
GWHBDNI00000022	AUGUSTUS	mRNA	928	1744	.	+	.	ID=D.long039742.01;Accession=GWHTBDNI000122;Parent=D.long039742;Parent_Accession=GWHGBDNI000122;Name=;Alias=jg44706.t1;;transl_table=1
GWHBDNI00000022	AUGUSTUS	CDS	928	1187	0.45	+	0	ID=jg44706.t1.CDS1;Parent=D.long039742.01;Parent_Accession=GWHTBDNI000122;Protein_Accession=GWHPBDNI000122;;transl_table=1
GWHBDNI00000022	AUGUSTUS	exon	928	1187	.	+	.	ID=jg44706.t1.exon1;Parent=D.long039742.01;Parent_Accession=GWHTBDNI000122;;transl_table=1
GWHBDNI00000022	AUGUSTUS	CDS	1261	1744	0.48	+	1	ID=jg44706.t1.CDS2;Parent=D.long039742.01;Parent_Accession=GWHTBDNI000122;Protein_Accession=GWHPBDNI000122;;transl_table=1
GWHBDNI00000022	AUGUSTUS	exon	1261	1744	.	+	.	ID=jg44706.t1.exon2;Parent=D.long039742.01;Parent_Accession=GWHTBDNI000122;;transl_table=1
GWHBDNI00000022	AUGUSTUS	gene	1755	2427	.	-	.	ID=D.long039743;Accession=GWHGBDNI000123;Name=;Alias=jg44707;;transl_table=1
GWHBDNI00000022	AUGUSTUS	mRNA	1755	2427	.	-	.	ID=D.long039743.01;Accession=GWHTBDNI000123;Parent=D.long039743;Parent_Accession=GWHGBDNI000123;Name=;Alias=jg44707.t1;;transl_table=1
GWHBDNI00000022	AUGUSTUS	CDS	1755	2319	0.86	-	1	ID=jg44707.t1.CDS1;Parent=D.long039743.01;Parent_Accession=GWHTBDNI000123;Protein_Accession=GWHPBDNI000123;;transl_table=1
GWHBDNI00000022	AUGUSTUS	exon	1755	2319	.	-	.	ID=jg44707.t1.exon1;Parent=D.long039743.01;Parent_Accession=GWHTBDNI000123;;transl_table=1
GWHBDNI00000022	AUGUSTUS	CDS	2399	2427	0.85	-	0	ID=jg44707.t1.CDS2;Parent=D.long039743.01;Parent_Accession=GWHTBDNI000123;Protein_Accession=GWHPBDNI000123;;transl_table=1
GWHBDNI00000022	AUGUSTUS	exon	2399	2427	.	-	.	ID=jg44707.t1.exon2;Parent=D.long039743.01;Parent_Accession=GWHTBDNI000123;;transl_table=1
GWHBDNI00000022	AUGUSTUS	gene	2884	4110	.	-	.	ID=D.long039744;Accession=GWHGBDNI000124;Name=;Alias=jg44709;;transl_table=1
GWHBDNI00000022	AUGUSTUS	mRNA	2884	4110	.	-	.	ID=D.long039744.01;Accession=GWHTBDNI000124;Parent=D.long039744;Parent_Accession=GWHGBDNI000124;Name=;Alias=jg44709.t1;;transl_table=1
GWHBDNI00000022	AUGUSTUS	CDS	2884	3304	1	-	1	ID=jg44709.t1.CDS1;Parent=D.long039744.01;Parent_Accession=GWHTBDNI000124;Protein_Accession=GWHPBDNI000124;;transl_table=1
GWHBDNI00000022	AUGUSTUS	exon	2884	3304	.	-	.	ID=jg44709.t1.exon1;Parent=D.long039744.01;Parent_Accession=GWHTBDNI000124;;transl_table=1
GWHBDNI00000022	AUGUSTUS	CDS	3392	4110	1	-	0	ID=jg44709.t1.CDS2;Parent=D.long039744.01;Parent_Accession=GWHTBDNI000124;Protein_Accession=GWHPBDNI000124;;transl_table=1
GWHBDNI00000022	AUGUSTUS	exon	3392	4110	.	-	.	ID=jg44709.t1.exon2;Parent=D.long039744.01;Parent_Accession=GWHTBDNI000124;;transl_table=1
GWHBDNI00000022	AUGUSTUS	gene	4334	5474	.	-	.	ID=D.long039745;Accession=GWHGBDNI000125;Name=;Alias=jg44710;;transl_table=1
GWHBDNI00000022	AUGUSTUS	mRNA	4334	5474	.	-	.	ID=D.long039745.01;Accession=GWHTBDNI000125;Parent=D.long039745;Parent_Accession=GWHGBDNI000125;Name=;Alias=jg44710.t1;;transl_table=1
GWHBDNI00000022	AUGUSTUS	CDS	4334	5134	0.55	-	0	ID=jg44710.t1.CDS1;Parent=D.long039745.01;Parent_Accession=GWHTBDNI000125;Protein_Accession=GWHPBDNI000125;;transl_table=1
GWHBDNI00000022	AUGUSTUS	exon	4334	5134	.	-	.	ID=jg44710.t1.exon1;Parent=D.long039745.01;Parent_Accession=GWHTBDNI000125;;transl_table=1
GWHBDNI00000022	AUGUSTUS	CDS	5313	5474	0.64	-	0	ID=jg44710.t1.CDS2;Parent=D.long039745.01;Parent_Accession=GWHTBDNI000125;Protein_Accession=GWHPBDNI000125;;transl_table=1
GWHBDNI00000022	AUGUSTUS	exon	5313	5474	.	-	.	ID=jg44710.t1.exon2;Parent=D.long039745.01;Parent_Accession=GWHTBDNI000125;;transl_table=1
GWHBDNI00000022	AUGUSTUS	gene	5586	7416	.	-	.	ID=D.long039746;Accession=GWHGBDNI000126;Name=;Alias=jg44711;;transl_table=1
GWHBDNI00000022	AUGUSTUS	mRNA	5586	7416	.	-	.	ID=D.long039746.01;Accession=GWHTBDNI000126;Parent=D.long039746;Parent_Accession=GWHGBDNI000126;Name=;Alias=jg44711.t1;;transl_table=1
GWHBDNI00000022	AUGUSTUS	CDS	5586	5947	0.44	-	2	ID=jg44711.t1.CDS1;Parent=D.long039746.01;Parent_Accession=GWHTBDNI000126;Protein_Accession=GWHPBDNI000126;;transl_table=1
GWHBDNI00000022	AUGUSTUS	exon	5586	5947	.	-	.	ID=jg44711.t1.exon1;Parent=D.long039746.01;Parent_Accession=GWHTBDNI000126;;transl_table=1
GWHBDNI00000022	AUGUSTUS	CDS	6028	6303	0.33	-	2	ID=jg44711.t1.CDS2;Parent=D.long039746.01;Parent_Accession=GWHTBDNI000126;Protein_Accession=GWHPBDNI000126;;transl_table=1
GWHBDNI00000022	AUGUSTUS	exon	6028	6303	.	-	.	ID=jg44711.t1.exon2;Parent=D.long039746.01;Parent_Accession=GWHTBDNI000126;;transl_table=1
GWHBDNI00000022	AUGUSTUS	CDS	6577	6738	0.48	-	2	ID=jg44711.t1.CDS3;Parent=D.long039746.01;Parent_Accession=GWHTBDNI000126;Protein_Accession=GWHPBDNI000126;;transl_table=1
GWHBDNI00000022	AUGUSTUS	exon	6577	6738	.	-	.	ID=jg44711.t1.exon3;Parent=D.long039746.01;Parent_Accession=GWHTBDNI000126;;transl_table=1
GWHBDNI00000022	AUGUSTUS	CDS	6837	7416	0.59	-	0	ID=jg44711.t1.CDS4;Parent=D.long039746.01;Parent_Accession=GWHTBDNI000126;Protein_Accession=GWHPBDNI000126;;transl_table=1
GWHBDNI00000022	AUGUSTUS	exon	6837	7416	.	-	.	ID=jg44711.t1.exon4;Parent=D.long039746.01;Parent_Accession=GWHTBDNI000126;;transl_table=1
GWHBDNI00000022	AUGUSTUS	gene	7663	8187	.	-	.	ID=D.long039747;Accession=GWHGBDNI000127;Name=;Alias=jg44712;;transl_table=1
GWHBDNI00000022	AUGUSTUS	mRNA	7663	8187	.	-	.	ID=D.long039747.01;Accession=GWHTBDNI000127;Parent=D.long039747;Parent_Accession=GWHGBDNI000127;Name=;Alias=jg44712.t1;;transl_table=1
GWHBDNI00000022	AUGUSTUS	CDS	7663	8187	1	-	0	ID=jg44712.t1.CDS1;Parent=D.long039747.01;Parent_Accession=GWHTBDNI000127;Protein_Accession=GWHPBDNI000127;;transl_table=1
GWHBDNI00000022	AUGUSTUS	exon	7663	8187	.	-	.	ID=jg44712.t1.exon1;Parent=D.long039747.01;Parent_Accession=GWHTBDNI000127;;transl_table=1
GWHBDNI00000022	AUGUSTUS	gene	8268	8786	.	+	.	ID=D.long039748;Accession=GWHGBDNI000128;Name=;Alias=jg44713;;transl_table=1
GWHBDNI00000022	AUGUSTUS	mRNA	8268	8786	.	+	.	ID=D.long039748.01;Accession=GWHTBDNI000128;Parent=D.long039748;Parent_Accession=GWHGBDNI000128;Name=;Alias=jg44713.t1;;transl_table=1
GWHBDNI00000022	AUGUSTUS	CDS	8268	8786	0.97	+	0	ID=jg44713.t1.CDS1;Parent=D.long039748.01;Parent_Accession=GWHTBDNI000128;Protein_Accession=GWHPBDNI000128;;transl_table=1
GWHBDNI00000022	AUGUSTUS	exon	8268	8786	.	+	.	ID=jg44713.t1.exon1;Parent=D.long039748.01;Parent_Accession=GWHTBDNI000128;;transl_table=1
GWHBDNI00000022	AUGUSTUS	gene	8853	9433	.	-	.	ID=D.long039749;Accession=GWHGBDNI000129;Name=;Alias=jg44714;;transl_table=1
GWHBDNI00000022	AUGUSTUS	mRNA	8853	9433	.	-	.	ID=D.long039749.01;Accession=GWHTBDNI000129;Parent=D.long039749;Parent_Accession=GWHGBDNI000129;Name=;Alias=jg44714.t1;;transl_table=1
GWHBDNI00000022	AUGUSTUS	CDS	8853	9088	0.59	-	2	ID=jg44714.t1.CDS1;Parent=D.long039749.01;Parent_Accession=GWHTBDNI000129;Protein_Accession=GWHPBDNI000129;;transl_table=1
GWHBDNI00000022	AUGUSTUS	exon	8853	9088	.	-	.	ID=jg44714.t1.exon1;Parent=D.long039749.01;Parent_Accession=GWHTBDNI000129;;transl_table=1
GWHBDNI00000022	AUGUSTUS	CDS	9244	9433	0.94	-	0	ID=jg44714.t1.CDS2;Parent=D.long039749.01;Parent_Accession=GWHTBDNI000129;Protein_Accession=GWHPBDNI000129;;transl_table=1
GWHBDNI00000022	AUGUSTUS	exon	9244	9433	.	-	.	ID=jg44714.t1.exon2;Parent=D.long039749.01;Parent_Accession=GWHTBDNI000129;;transl_table=1
GWHBDNI00000022	AUGUSTUS	gene	9480	10196	.	-	.	ID=D.long039750;Accession=GWHGBDNI000130;Name=;Alias=jg44715;;transl_table=1
GWHBDNI00000022	AUGUSTUS	mRNA	9480	10196	.	-	.	ID=D.long039750.01;Accession=GWHTBDNI000130;Parent=D.long039750;Parent_Accession=GWHGBDNI000130;Name=;Alias=jg44715.t1;;transl_table=1
GWHBDNI00000022	AUGUSTUS	CDS	9480	10196	0.58	-	0	ID=jg44715.t1.CDS1;Parent=D.long039750.01;Parent_Accession=GWHTBDNI000130;Protein_Accession=GWHPBDNI000130;;transl_table=1
GWHBDNI00000022	AUGUSTUS	exon	9480	10196	.	-	.	ID=jg44715.t1.exon1;Parent=D.long039750.01;Parent_Accession=GWHTBDNI000130;;transl_table=1
GWHBDNI00000022	AUGUSTUS	gene	10411	14137	.	-	.	ID=D.long039751;Accession=GWHGBDNI000131;Name=;Alias=jg44716;;transl_table=1
GWHBDNI00000022	AUGUSTUS	mRNA	10411	14137	.	-	.	ID=D.long039751.01;Accession=GWHTBDNI000131;Parent=D.long039751;Parent_Accession=GWHGBDNI000131;Name=;Alias=jg44716.t1;;transl_table=1
GWHBDNI00000022	AUGUSTUS	CDS	10411	10963	0.87	-	1	ID=jg44716.t1.CDS1;Parent=D.long039751.01;Parent_Accession=GWHTBDNI000131;Protein_Accession=GWHPBDNI000131;;transl_table=1
GWHBDNI00000022	AUGUSTUS	exon	10411	10963	.	-	.	ID=jg44716.t1.exon1;Parent=D.long039751.01;Parent_Accession=GWHTBDNI000131;;transl_table=1
GWHBDNI00000022	AUGUSTUS	CDS	11257	11531	0.74	-	0	ID=jg44716.t1.CDS2;Parent=D.long039751.01;Parent_Accession=GWHTBDNI000131;Protein_Accession=GWHPBDNI000131;;transl_table=1
GWHBDNI00000022	AUGUSTUS	exon	11257	11531	.	-	.	ID=jg44716.t1.exon2;Parent=D.long039751.01;Parent_Accession=GWHTBDNI000131;;transl_table=1
GWHBDNI00000022	AUGUSTUS	CDS	11758	12072	0.76	-	0	ID=jg44716.t1.CDS3;Parent=D.long039751.01;Parent_Accession=GWHTBDNI000131;Protein_Accession=GWHPBDNI000131;;transl_table=1
GWHBDNI00000022	AUGUSTUS	exon	11758	12072	.	-	.	ID=jg44716.t1.exon3;Parent=D.long039751.01;Parent_Accession=GWHTBDNI000131;;transl_table=1
GWHBDNI00000022	AUGUSTUS	CDS	12198	13162	0.8	-	2	ID=jg44716.t1.CDS4;Parent=D.long039751.01;Parent_Accession=GWHTBDNI000131;Protein_Accession=GWHPBDNI000131;;transl_table=1
GWHBDNI00000022	AUGUSTUS	exon	12198	13162	.	-	.	ID=jg44716.t1.exon4;Parent=D.long039751.01;Parent_Accession=GWHTBDNI000131;;transl_table=1
GWHBDNI00000022	AUGUSTUS	CDS	13534	14137	0.65	-	0	ID=jg44716.t1.CDS5;Parent=D.long039751.01;Parent_Accession=GWHTBDNI000131;Protein_Accession=GWHPBDNI000131;;transl_table=1
GWHBDNI00000022	AUGUSTUS	exon	13534	14137	.	-	.	ID=jg44716.t1.exon5;Parent=D.long039751.01;Parent_Accession=GWHTBDNI000131;;transl_table=1
GWHBDNI00000022	AUGUSTUS	gene	14470	15294	.	+	.	ID=D.long039752;Accession=GWHGBDNI000132;Name=;Alias=jg44717;;transl_table=1
GWHBDNI00000022	AUGUSTUS	mRNA	14470	15294	.	+	.	ID=D.long039752.01;Accession=GWHTBDNI000132;Parent=D.long039752;Parent_Accession=GWHGBDNI000132;Name=;Alias=jg44717.t1;;transl_table=1
GWHBDNI00000022	AUGUSTUS	CDS	14470	15294	0.77	+	0	ID=jg44717.t1.CDS1;Parent=D.long039752.01;Parent_Accession=GWHTBDNI000132;Protein_Accession=GWHPBDNI000132;;transl_table=1
GWHBDNI00000022	AUGUSTUS	exon	14470	15294	.	+	.	ID=jg44717.t1.exon1;Parent=D.long039752.01;Parent_Accession=GWHTBDNI000132;;transl_table=1
GWHBDNI00000022	AUGUSTUS	gene	15709	16722	.	-	.	ID=D.long039753;Accession=GWHGBDNI000133;Name=;Alias=jg44718;;transl_table=1
GWHBDNI00000022	AUGUSTUS	mRNA	15709	16722	.	-	.	ID=D.long039753.01;Accession=GWHTBDNI000133;Parent=D.long039753;Parent_Accession=GWHGBDNI000133;Name=;Alias=jg44718.t1;;transl_table=1
GWHBDNI00000022	AUGUSTUS	CDS	15709	16722	0.8	-	0	ID=jg44718.t1.CDS1;Parent=D.long039753.01;Parent_Accession=GWHTBDNI000133;Protein_Accession=GWHPBDNI000133;;transl_table=1
GWHBDNI00000022	AUGUSTUS	exon	15709	16722	.	-	.	ID=jg44718.t1.exon1;Parent=D.long039753.01;Parent_Accession=GWHTBDNI000133;;transl_table=1
GWHBDNI00000022	AUGUSTUS	gene	16812	18474	.	-	.	ID=D.long039754;Accession=GWHGBDNI000134;Name=;Alias=jg44719;;transl_table=1
GWHBDNI00000022	AUGUSTUS	mRNA	16812	18474	.	-	.	ID=D.long039754.01;Accession=GWHTBDNI000134;Parent=D.long039754;Parent_Accession=GWHGBDNI000134;Name=;Alias=jg44719.t1;;transl_table=1
GWHBDNI00000022	AUGUSTUS	CDS	16812	17817	0.96	-	1	ID=jg44719.t1.CDS1;Parent=D.long039754.01;Parent_Accession=GWHTBDNI000134;Protein_Accession=GWHPBDNI000134;;transl_table=1
GWHBDNI00000022	AUGUSTUS	exon	16812	17817	.	-	.	ID=jg44719.t1.exon1;Parent=D.long039754.01;Parent_Accession=GWHTBDNI000134;;transl_table=1
GWHBDNI00000022	AUGUSTUS	CDS	17909	18474	0.72	-	0	ID=jg44719.t1.CDS2;Parent=D.long039754.01;Parent_Accession=GWHTBDNI000134;Protein_Accession=GWHPBDNI000134;;transl_table=1
GWHBDNI00000022	AUGUSTUS	exon	17909	18474	.	-	.	ID=jg44719.t1.exon2;Parent=D.long039754.01;Parent_Accession=GWHTBDNI000134;;transl_table=1
GWHBDNI00000022	AUGUSTUS	gene	19253	20115	.	+	.	ID=D.long039755;Accession=GWHGBDNI000135;Name=;Alias=jg44722;;transl_table=1
GWHBDNI00000022	AUGUSTUS	mRNA	19253	20115	.	+	.	ID=D.long039755.01;Accession=GWHTBDNI000135;Parent=D.long039755;Parent_Accession=GWHGBDNI000135;Name=;Alias=jg44722.t1;;transl_table=1
GWHBDNI00000022	AUGUSTUS	CDS	19253	19412	1	+	0	ID=jg44722.t1.CDS1;Parent=D.long039755.01;Parent_Accession=GWHTBDNI000135;Protein_Accession=GWHPBDNI000135;;transl_table=1
GWHBDNI00000022	AUGUSTUS	exon	19253	19412	.	+	.	ID=jg44722.t1.exon1;Parent=D.long039755.01;Parent_Accession=GWHTBDNI000135;;transl_table=1
GWHBDNI00000022	AUGUSTUS	CDS	19472	20115	0.99	+	2	ID=jg44722.t1.CDS2;Parent=D.long039755.01;Parent_Accession=GWHTBDNI000135;Protein_Accession=GWHPBDNI000135;;transl_table=1
GWHBDNI00000022	AUGUSTUS	exon	19472	20115	.	+	.	ID=jg44722.t1.exon2;Parent=D.long039755.01;Parent_Accession=GWHTBDNI000135;;transl_table=1
GWHBDNI00000022	AUGUSTUS	gene	20242	20789	.	-	.	ID=D.long039756;Accession=GWHGBDNI000136;Name=;Alias=jg44723;;transl_table=1
GWHBDNI00000022	AUGUSTUS	mRNA	20242	20789	.	-	.	ID=D.long039756.01;Accession=GWHTBDNI000136;Parent=D.long039756;Parent_Accession=GWHGBDNI000136;Name=;Alias=jg44723.t1;;transl_table=1
GWHBDNI00000022	AUGUSTUS	CDS	20242	20565	0.87	-	0	ID=jg44723.t1.CDS1;Parent=D.long039756.01;Parent_Accession=GWHTBDNI000136;Protein_Accession=GWHPBDNI000136;;transl_table=1
GWHBDNI00000022	AUGUSTUS	exon	20242	20565	.	-	.	ID=jg44723.t1.exon1;Parent=D.long039756.01;Parent_Accession=GWHTBDNI000136;;transl_table=1
GWHBDNI00000022	AUGUSTUS	CDS	20652	20789	0.85	-	0	ID=jg44723.t1.CDS2;Parent=D.long039756.01;Parent_Accession=GWHTBDNI000136;Protein_Accession=GWHPBDNI000136;;transl_table=1
GWHBDNI00000022	AUGUSTUS	exon	20652	20789	.	-	.	ID=jg44723.t1.exon2;Parent=D.long039756.01;Parent_Accession=GWHTBDNI000136;;transl_table=1
GWHBDNI00000022	AUGUSTUS	gene	20905	22444	.	+	.	ID=D.long039757;Accession=GWHGBDNI000137;Name=;Alias=jg44724;;transl_table=1
GWHBDNI00000022	AUGUSTUS	mRNA	20905	22444	.	+	.	ID=D.long039757.01;Accession=GWHTBDNI000137;Parent=D.long039757;Parent_Accession=GWHGBDNI000137;Name=;Alias=jg44724.t1;;transl_table=1
GWHBDNI00000022	AUGUSTUS	CDS	20905	21320	0.67	+	0	ID=jg44724.t1.CDS1;Parent=D.long039757.01;Parent_Accession=GWHTBDNI000137;Protein_Accession=GWHPBDNI000137;;transl_table=1
GWHBDNI00000022	AUGUSTUS	exon	20905	21320	.	+	.	ID=jg44724.t1.exon1;Parent=D.long039757.01;Parent_Accession=GWHTBDNI000137;;transl_table=1
GWHBDNI00000022	AUGUSTUS	CDS	21423	21737	0.92	+	1	ID=jg44724.t1.CDS2;Parent=D.long039757.01;Parent_Accession=GWHTBDNI000137;Protein_Accession=GWHPBDNI000137;;transl_table=1
GWHBDNI00000022	AUGUSTUS	exon	21423	21737	.	+	.	ID=jg44724.t1.exon2;Parent=D.long039757.01;Parent_Accession=GWHTBDNI000137;;transl_table=1
GWHBDNI00000022	AUGUSTUS	CDS	21899	21989	0.94	+	1	ID=jg44724.t1.CDS3;Parent=D.long039757.01;Parent_Accession=GWHTBDNI000137;Protein_Accession=GWHPBDNI000137;;transl_table=1
GWHBDNI00000022	AUGUSTUS	exon	21899	21989	.	+	.	ID=jg44724.t1.exon3;Parent=D.long039757.01;Parent_Accession=GWHTBDNI000137;;transl_table=1
GWHBDNI00000022	AUGUSTUS	CDS	22073	22444	0.6	+	0	ID=jg44724.t1.CDS4;Parent=D.long039757.01;Parent_Accession=GWHTBDNI000137;Protein_Accession=GWHPBDNI000137;;transl_table=1
GWHBDNI00000022	AUGUSTUS	exon	22073	22444	.	+	.	ID=jg44724.t1.exon4;Parent=D.long039757.01;Parent_Accession=GWHTBDNI000137;;transl_table=1
GWHBDNI00000022	AUGUSTUS	gene	22475	23654	.	+	.	ID=D.long039758;Accession=GWHGBDNI000138;Name=;Alias=jg44725;;transl_table=1
GWHBDNI00000022	AUGUSTUS	mRNA	22475	23654	.	+	.	ID=D.long039758.01;Accession=GWHTBDNI000138;Parent=D.long039758;Parent_Accession=GWHGBDNI000138;Name=;Alias=jg44725.t1;;transl_table=1
GWHBDNI00000022	AUGUSTUS	CDS	22475	22976	0.34	+	0	ID=jg44725.t1.CDS1;Parent=D.long039758.01;Parent_Accession=GWHTBDNI000138;Protein_Accession=GWHPBDNI000138;;transl_table=1
GWHBDNI00000022	AUGUSTUS	exon	22475	22976	.	+	.	ID=jg44725.t1.exon1;Parent=D.long039758.01;Parent_Accession=GWHTBDNI000138;;transl_table=1
GWHBDNI00000022	AUGUSTUS	CDS	23074	23654	0.75	+	2	ID=jg44725.t1.CDS2;Parent=D.long039758.01;Parent_Accession=GWHTBDNI000138;Protein_Accession=GWHPBDNI000138;;transl_table=1
GWHBDNI00000022	AUGUSTUS	exon	23074	23654	.	+	.	ID=jg44725.t1.exon2;Parent=D.long039758.01;Parent_Accession=GWHTBDNI000138;;transl_table=1
GWHBDNI00000022	AUGUSTUS	gene	23747	24112	.	-	.	ID=D.long039759;Accession=GWHGBDNI000139;Name=;Alias=jg44726;;transl_table=1
GWHBDNI00000022	AUGUSTUS	mRNA	23747	24112	.	-	.	ID=D.long039759.01;Accession=GWHTBDNI000139;Parent=D.long039759;Parent_Accession=GWHGBDNI000139;Name=;Alias=jg44726.t1;;transl_table=1
GWHBDNI00000022	AUGUSTUS	CDS	23747	24112	1	-	0	ID=jg44726.t1.CDS1;Parent=D.long039759.01;Parent_Accession=GWHTBDNI000139;Protein_Accession=GWHPBDNI000139;;transl_table=1
GWHBDNI00000022	AUGUSTUS	exon	23747	24112	.	-	.	ID=jg44726.t1.exon1;Parent=D.long039759.01;Parent_Accession=GWHTBDNI000139;;transl_table=1
GWHBDNI00000022	AUGUSTUS	gene	24150	25869	.	-	.	ID=D.long039760;Accession=GWHGBDNI000140;Name=;Alias=jg44727;;transl_table=1
GWHBDNI00000022	AUGUSTUS	mRNA	24150	25869	.	-	.	ID=D.long039760.01;Accession=GWHTBDNI000140;Parent=D.long039760;Parent_Accession=GWHGBDNI000140;Name=;Alias=jg44727.t1;;transl_table=1
GWHBDNI00000022	AUGUSTUS	CDS	24150	24458	1	-	0	ID=jg44727.t1.CDS1;Parent=D.long039760.01;Parent_Accession=GWHTBDNI000140;Protein_Accession=GWHPBDNI000140;;transl_table=1
GWHBDNI00000022	AUGUSTUS	exon	24150	24458	.	-	.	ID=jg44727.t1.exon1;Parent=D.long039760.01;Parent_Accession=GWHTBDNI000140;;transl_table=1
GWHBDNI00000022	AUGUSTUS	CDS	24715	25219	0.51	-	1	ID=jg44727.t1.CDS2;Parent=D.long039760.01;Parent_Accession=GWHTBDNI000140;Protein_Accession=GWHPBDNI000140;;transl_table=1
GWHBDNI00000022	AUGUSTUS	exon	24715	25219	.	-	.	ID=jg44727.t1.exon2;Parent=D.long039760.01;Parent_Accession=GWHTBDNI000140;;transl_table=1
GWHBDNI00000022	AUGUSTUS	CDS	25286	25869	0.48	-	0	ID=jg44727.t1.CDS3;Parent=D.long039760.01;Parent_Accession=GWHTBDNI000140;Protein_Accession=GWHPBDNI000140;;transl_table=1
GWHBDNI00000022	AUGUSTUS	exon	25286	25869	.	-	.	ID=jg44727.t1.exon3;Parent=D.long039760.01;Parent_Accession=GWHTBDNI000140;;transl_table=1
GWHBDNI00000022	AUGUSTUS	gene	26037	26414	.	+	.	ID=D.long039761;Accession=GWHGBDNI000141;Name=;Alias=jg44728;;transl_table=1
GWHBDNI00000022	AUGUSTUS	mRNA	26037	26414	.	+	.	ID=D.long039761.01;Accession=GWHTBDNI000141;Parent=D.long039761;Parent_Accession=GWHGBDNI000141;Name=;Alias=jg44728.t1;;transl_table=1
GWHBDNI00000022	AUGUSTUS	CDS	26037	26414	0.62	+	0	ID=jg44728.t1.CDS1;Parent=D.long039761.01;Parent_Accession=GWHTBDNI000141;Protein_Accession=GWHPBDNI000141;;transl_table=1
GWHBDNI00000022	AUGUSTUS	exon	26037	26414	.	+	.	ID=jg44728.t1.exon1;Parent=D.long039761.01;Parent_Accession=GWHTBDNI000141;;transl_table=1
GWHBDNI00000022	AUGUSTUS	gene	26619	28076	.	+	.	ID=D.long039762;Accession=GWHGBDNI000142;Name=;Alias=jg44729;;transl_table=1
GWHBDNI00000022	AUGUSTUS	mRNA	26619	28076	.	+	.	ID=D.long039762.01;Accession=GWHTBDNI000142;Parent=D.long039762;Parent_Accession=GWHGBDNI000142;Name=;Alias=jg44729.t1;;transl_table=1
GWHBDNI00000022	AUGUSTUS	CDS	26619	27561	0.59	+	0	ID=jg44729.t1.CDS1;Parent=D.long039762.01;Parent_Accession=GWHTBDNI000142;Protein_Accession=GWHPBDNI000142;;transl_table=1
GWHBDNI00000022	AUGUSTUS	exon	26619	27561	.	+	.	ID=jg44729.t1.exon1;Parent=D.long039762.01;Parent_Accession=GWHTBDNI000142;;transl_table=1
GWHBDNI00000022	AUGUSTUS	CDS	27625	28076	0.98	+	2	ID=jg44729.t1.CDS2;Parent=D.long039762.01;Parent_Accession=GWHTBDNI000142;Protein_Accession=GWHPBDNI000142;;transl_table=1
GWHBDNI00000022	AUGUSTUS	exon	27625	28076	.	+	.	ID=jg44729.t1.exon2;Parent=D.long039762.01;Parent_Accession=GWHTBDNI000142;;transl_table=1
GWHBDNI00000022	AUGUSTUS	gene	28493	29576	.	-	.	ID=D.long039763;Accession=GWHGBDNI000143;Name=;Alias=jg44731;;transl_table=1
GWHBDNI00000022	AUGUSTUS	mRNA	28493	29576	.	-	.	ID=D.long039763.01;Accession=GWHTBDNI000143;Parent=D.long039763;Parent_Accession=GWHGBDNI000143;Name=;Alias=jg44731.t1;;transl_table=1
GWHBDNI00000022	AUGUSTUS	CDS	28493	29130	1	-	2	ID=jg44731.t1.CDS1;Parent=D.long039763.01;Parent_Accession=GWHTBDNI000143;Protein_Accession=GWHPBDNI000143;;transl_table=1
GWHBDNI00000022	AUGUSTUS	exon	28493	29130	.	-	.	ID=jg44731.t1.exon1;Parent=D.long039763.01;Parent_Accession=GWHTBDNI000143;;transl_table=1
GWHBDNI00000022	AUGUSTUS	CDS	29303	29576	0.98	-	0	ID=jg44731.t1.CDS2;Parent=D.long039763.01;Parent_Accession=GWHTBDNI000143;Protein_Accession=GWHPBDNI000143;;transl_table=1
GWHBDNI00000022	AUGUSTUS	exon	29303	29576	.	-	.	ID=jg44731.t1.exon2;Parent=D.long039763.01;Parent_Accession=GWHTBDNI000143;;transl_table=1
GWHBDNI00000022	AUGUSTUS	gene	29713	31032	.	+	.	ID=D.long039764;Accession=GWHGBDNI000144;Name=;Alias=jg44732;;transl_table=1
GWHBDNI00000022	AUGUSTUS	mRNA	29713	31032	.	+	.	ID=D.long039764.01;Accession=GWHTBDNI000144;Parent=D.long039764;Parent_Accession=GWHGBDNI000144;Name=;Alias=jg44732.t1;;transl_table=1
GWHBDNI00000022	AUGUSTUS	CDS	29713	30496	0.93	+	0	ID=jg44732.t1.CDS1;Parent=D.long039764.01;Parent_Accession=GWHTBDNI000144;Protein_Accession=GWHPBDNI000144;;transl_table=1
GWHBDNI00000022	AUGUSTUS	exon	29713	30496	.	+	.	ID=jg44732.t1.exon1;Parent=D.long039764.01;Parent_Accession=GWHTBDNI000144;;transl_table=1
GWHBDNI00000022	AUGUSTUS	CDS	30635	31032	0.86	+	2	ID=jg44732.t1.CDS2;Parent=D.long039764.01;Parent_Accession=GWHTBDNI000144;Protein_Accession=GWHPBDNI000144;;transl_table=1
GWHBDNI00000022	AUGUSTUS	exon	30635	31032	.	+	.	ID=jg44732.t1.exon2;Parent=D.long039764.01;Parent_Accession=GWHTBDNI000144;;transl_table=1
GWHBDNI00000022	AUGUSTUS	gene	31098	31611	.	+	.	ID=D.long039765;Accession=GWHGBDNI000145;Name=;Alias=jg44733;;transl_table=1
GWHBDNI00000022	AUGUSTUS	mRNA	31098	31611	.	+	.	ID=D.long039765.01;Accession=GWHTBDNI000145;Parent=D.long039765;Parent_Accession=GWHGBDNI000145;Name=;Alias=jg44733.t1;;transl_table=1
GWHBDNI00000022	AUGUSTUS	CDS	31098	31224	0.99	+	0	ID=jg44733.t1.CDS1;Parent=D.long039765.01;Parent_Accession=GWHTBDNI000145;Protein_Accession=GWHPBDNI000145;;transl_table=1
GWHBDNI00000022	AUGUSTUS	exon	31098	31224	.	+	.	ID=jg44733.t1.exon1;Parent=D.long039765.01;Parent_Accession=GWHTBDNI000145;;transl_table=1
GWHBDNI00000022	AUGUSTUS	CDS	31364	31611	0.99	+	2	ID=jg44733.t1.CDS2;Parent=D.long039765.01;Parent_Accession=GWHTBDNI000145;Protein_Accession=GWHPBDNI000145;;transl_table=1
GWHBDNI00000022	AUGUSTUS	exon	31364	31611	.	+	.	ID=jg44733.t1.exon2;Parent=D.long039765.01;Parent_Accession=GWHTBDNI000145;;transl_table=1
GWHBDNI00000022	AUGUSTUS	gene	31660	32232	.	+	.	ID=D.long039766;Accession=GWHGBDNI000146;Name=;Alias=jg44734;;transl_table=1
GWHBDNI00000022	AUGUSTUS	mRNA	31660	32232	.	+	.	ID=D.long039766.01;Accession=GWHTBDNI000146;Parent=D.long039766;Parent_Accession=GWHGBDNI000146;Name=;Alias=jg44734.t1;;transl_table=1
GWHBDNI00000022	AUGUSTUS	CDS	31660	32232	0.84	+	0	ID=jg44734.t1.CDS1;Parent=D.long039766.01;Parent_Accession=GWHTBDNI000146;Protein_Accession=GWHPBDNI000146;;transl_table=1
GWHBDNI00000022	AUGUSTUS	exon	31660	32232	.	+	.	ID=jg44734.t1.exon1;Parent=D.long039766.01;Parent_Accession=GWHTBDNI000146;;transl_table=1
GWHBDNI00000022	AUGUSTUS	gene	32666	34540	.	-	.	ID=D.long039767;Accession=GWHGBDNI000147;Name=;Alias=jg44736;;transl_table=1
GWHBDNI00000022	AUGUSTUS	mRNA	32666	34540	.	-	.	ID=D.long039767.01;Accession=GWHTBDNI000147;Parent=D.long039767;Parent_Accession=GWHGBDNI000147;Name=;Alias=jg44736.t1;;transl_table=1
GWHBDNI00000022	AUGUSTUS	CDS	32666	33688	0.9	-	0	ID=jg44736.t1.CDS1;Parent=D.long039767.01;Parent_Accession=GWHTBDNI000147;Protein_Accession=GWHPBDNI000147;;transl_table=1
GWHBDNI00000022	AUGUSTUS	exon	32666	33688	.	-	.	ID=jg44736.t1.exon1;Parent=D.long039767.01;Parent_Accession=GWHTBDNI000147;;transl_table=1
GWHBDNI00000022	AUGUSTUS	CDS	33880	34093	0.87	-	1	ID=jg44736.t1.CDS2;Parent=D.long039767.01;Parent_Accession=GWHTBDNI000147;Protein_Accession=GWHPBDNI000147;;transl_table=1
GWHBDNI00000022	AUGUSTUS	exon	33880	34093	.	-	.	ID=jg44736.t1.exon2;Parent=D.long039767.01;Parent_Accession=GWHTBDNI000147;;transl_table=1
GWHBDNI00000022	AUGUSTUS	CDS	34194	34540	0.52	-	0	ID=jg44736.t1.CDS3;Parent=D.long039767.01;Parent_Accession=GWHTBDNI000147;Protein_Accession=GWHPBDNI000147;;transl_table=1
GWHBDNI00000022	AUGUSTUS	exon	34194	34540	.	-	.	ID=jg44736.t1.exon3;Parent=D.long039767.01;Parent_Accession=GWHTBDNI000147;;transl_table=1
#OriSeqID=HiC_scaffold_23	Accession=GWHBDNI00000023
GWHBDNI00000023	AUGUSTUS	gene	607	1095	.	+	.	ID=D.long039770;Accession=GWHGBDNI000148;Name=;Alias=jg222;;transl_table=1
GWHBDNI00000023	AUGUSTUS	mRNA	607	1095	.	+	.	ID=D.long039770.01;Accession=GWHTBDNI000148;Parent=D.long039770;Parent_Accession=GWHGBDNI000148;Name=;Alias=jg222.t1;;transl_table=1
GWHBDNI00000023	AUGUSTUS	CDS	607	1095	0.87	+	0	ID=jg222.t1.CDS1;Parent=D.long039770.01;Parent_Accession=GWHTBDNI000148;Protein_Accession=GWHPBDNI000148;;transl_table=1
GWHBDNI00000023	AUGUSTUS	exon	607	1095	.	+	.	ID=jg222.t1.exon1;Parent=D.long039770.01;Parent_Accession=GWHTBDNI000148;;transl_table=1
GWHBDNI00000023	AUGUSTUS	gene	1201	2053	.	-	.	ID=D.long039771;Accession=GWHGBDNI000149;Name=;Alias=jg223;;transl_table=1
GWHBDNI00000023	AUGUSTUS	mRNA	1201	2053	.	-	.	ID=D.long039771.01;Accession=GWHTBDNI000149;Parent=D.long039771;Parent_Accession=GWHGBDNI000149;Name=;Alias=jg223.t1;;transl_table=1
GWHBDNI00000023	AUGUSTUS	CDS	1201	1563	0.44	-	0	ID=jg223.t1.CDS1;Parent=D.long039771.01;Parent_Accession=GWHTBDNI000149;Protein_Accession=GWHPBDNI000149;;transl_table=1
GWHBDNI00000023	AUGUSTUS	exon	1201	1563	.	-	.	ID=jg223.t1.exon1;Parent=D.long039771.01;Parent_Accession=GWHTBDNI000149;;transl_table=1
GWHBDNI00000023	AUGUSTUS	CDS	1679	2053	0.85	-	0	ID=jg223.t1.CDS2;Parent=D.long039771.01;Parent_Accession=GWHTBDNI000149;Protein_Accession=GWHPBDNI000149;;transl_table=1
GWHBDNI00000023	AUGUSTUS	exon	1679	2053	.	-	.	ID=jg223.t1.exon2;Parent=D.long039771.01;Parent_Accession=GWHTBDNI000149;;transl_table=1
GWHBDNI00000023	AUGUSTUS	gene	2296	2883	.	-	.	ID=D.long039772;Accession=GWHGBDNI000150;Name=;Alias=jg224;;transl_table=1
GWHBDNI00000023	AUGUSTUS	mRNA	2296	2883	.	-	.	ID=D.long039772.01;Accession=GWHTBDNI000150;Parent=D.long039772;Parent_Accession=GWHGBDNI000150;Name=;Alias=jg224.t1;;transl_table=1
GWHBDNI00000023	AUGUSTUS	CDS	2296	2883	0.98	-	0	ID=jg224.t1.CDS1;Parent=D.long039772.01;Parent_Accession=GWHTBDNI000150;Protein_Accession=GWHPBDNI000150;;transl_table=1
GWHBDNI00000023	AUGUSTUS	exon	2296	2883	.	-	.	ID=jg224.t1.exon1;Parent=D.long039772.01;Parent_Accession=GWHTBDNI000150;;transl_table=1
GWHBDNI00000023	AUGUSTUS	gene	2974	3402	.	+	.	ID=D.long039773;Accession=GWHGBDNI000151;Name=;Alias=jg225;;transl_table=1
GWHBDNI00000023	AUGUSTUS	mRNA	2974	3402	.	+	.	ID=D.long039773.01;Accession=GWHTBDNI000151;Parent=D.long039773;Parent_Accession=GWHGBDNI000151;Name=;Alias=jg225.t1;;transl_table=1
GWHBDNI00000023	AUGUSTUS	CDS	2974	3402	0.96	+	0	ID=jg225.t1.CDS1;Parent=D.long039773.01;Parent_Accession=GWHTBDNI000151;Protein_Accession=GWHPBDNI000151;;transl_table=1
GWHBDNI00000023	AUGUSTUS	exon	2974	3402	.	+	.	ID=jg225.t1.exon1;Parent=D.long039773.01;Parent_Accession=GWHTBDNI000151;;transl_table=1
GWHBDNI00000023	AUGUSTUS	gene	3716	4547	.	-	.	ID=D.long039774;Accession=GWHGBDNI000152;Name=;Alias=jg227;;transl_table=1
GWHBDNI00000023	AUGUSTUS	mRNA	3716	4547	.	-	.	ID=D.long039774.01;Accession=GWHTBDNI000152;Parent=D.long039774;Parent_Accession=GWHGBDNI000152;Name=;Alias=jg227.t1;;transl_table=1
GWHBDNI00000023	AUGUSTUS	CDS	3716	4185	0.99	-	2	ID=jg227.t1.CDS1;Parent=D.long039774.01;Parent_Accession=GWHTBDNI000152;Protein_Accession=GWHPBDNI000152;;transl_table=1
GWHBDNI00000023	AUGUSTUS	exon	3716	4185	.	-	.	ID=jg227.t1.exon1;Parent=D.long039774.01;Parent_Accession=GWHTBDNI000152;;transl_table=1
GWHBDNI00000023	AUGUSTUS	CDS	4340	4547	0.98	-	0	ID=jg227.t1.CDS2;Parent=D.long039774.01;Parent_Accession=GWHTBDNI000152;Protein_Accession=GWHPBDNI000152;;transl_table=1
GWHBDNI00000023	AUGUSTUS	exon	4340	4547	.	-	.	ID=jg227.t1.exon2;Parent=D.long039774.01;Parent_Accession=GWHTBDNI000152;;transl_table=1
GWHBDNI00000023	AUGUSTUS	gene	4790	5734	.	-	.	ID=D.long039775;Accession=GWHGBDNI000153;Name=;Alias=jg228;;transl_table=1
GWHBDNI00000023	AUGUSTUS	mRNA	4790	5734	.	-	.	ID=D.long039775.01;Accession=GWHTBDNI000153;Parent=D.long039775;Parent_Accession=GWHGBDNI000153;Name=;Alias=jg228.t1;;transl_table=1
GWHBDNI00000023	AUGUSTUS	CDS	4790	5182	0.95	-	0	ID=jg228.t1.CDS1;Parent=D.long039775.01;Parent_Accession=GWHTBDNI000153;Protein_Accession=GWHPBDNI000153;;transl_table=1
GWHBDNI00000023	AUGUSTUS	exon	4790	5182	.	-	.	ID=jg228.t1.exon1;Parent=D.long039775.01;Parent_Accession=GWHTBDNI000153;;transl_table=1
GWHBDNI00000023	AUGUSTUS	CDS	5264	5734	0.63	-	0	ID=jg228.t1.CDS2;Parent=D.long039775.01;Parent_Accession=GWHTBDNI000153;Protein_Accession=GWHPBDNI000153;;transl_table=1
GWHBDNI00000023	AUGUSTUS	exon	5264	5734	.	-	.	ID=jg228.t1.exon2;Parent=D.long039775.01;Parent_Accession=GWHTBDNI000153;;transl_table=1
GWHBDNI00000023	AUGUSTUS	gene	6710	7953	.	+	.	ID=D.long039776;Accession=GWHGBDNI000154;Name=;Alias=jg230;;transl_table=1
GWHBDNI00000023	AUGUSTUS	mRNA	6710	7953	.	+	.	ID=D.long039776.01;Accession=GWHTBDNI000154;Parent=D.long039776;Parent_Accession=GWHGBDNI000154;Name=;Alias=jg230.t1;;transl_table=1
GWHBDNI00000023	AUGUSTUS	CDS	6710	6812	0.39	+	0	ID=jg230.t1.CDS1;Parent=D.long039776.01;Parent_Accession=GWHTBDNI000154;Protein_Accession=GWHPBDNI000154;;transl_table=1
GWHBDNI00000023	AUGUSTUS	exon	6710	6812	.	+	.	ID=jg230.t1.exon1;Parent=D.long039776.01;Parent_Accession=GWHTBDNI000154;;transl_table=1
GWHBDNI00000023	AUGUSTUS	CDS	6908	7953	0.41	+	2	ID=jg230.t1.CDS2;Parent=D.long039776.01;Parent_Accession=GWHTBDNI000154;Protein_Accession=GWHPBDNI000154;;transl_table=1
GWHBDNI00000023	AUGUSTUS	exon	6908	7953	.	+	.	ID=jg230.t1.exon2;Parent=D.long039776.01;Parent_Accession=GWHTBDNI000154;;transl_table=1
GWHBDNI00000023	AUGUSTUS	gene	8108	8482	.	+	.	ID=D.long039777;Accession=GWHGBDNI000155;Name=;Alias=jg231;;transl_table=1
GWHBDNI00000023	AUGUSTUS	mRNA	8108	8482	.	+	.	ID=D.long039777.01;Accession=GWHTBDNI000155;Parent=D.long039777;Parent_Accession=GWHGBDNI000155;Name=;Alias=jg231.t1;;transl_table=1
GWHBDNI00000023	AUGUSTUS	CDS	8108	8482	0.85	+	0	ID=jg231.t1.CDS1;Parent=D.long039777.01;Parent_Accession=GWHTBDNI000155;Protein_Accession=GWHPBDNI000155;;transl_table=1
GWHBDNI00000023	AUGUSTUS	exon	8108	8482	.	+	.	ID=jg231.t1.exon1;Parent=D.long039777.01;Parent_Accession=GWHTBDNI000155;;transl_table=1
GWHBDNI00000023	AUGUSTUS	gene	8490	9471	.	-	.	ID=D.long039778;Accession=GWHGBDNI000156;Name=;Alias=jg232;;transl_table=1
GWHBDNI00000023	AUGUSTUS	mRNA	8490	9471	.	-	.	ID=D.long039778.01;Accession=GWHTBDNI000156;Parent=D.long039778;Parent_Accession=GWHGBDNI000156;Name=;Alias=jg232.t1;;transl_table=1
GWHBDNI00000023	AUGUSTUS	CDS	8490	9002	0.43	-	0	ID=jg232.t1.CDS1;Parent=D.long039778.01;Parent_Accession=GWHTBDNI000156;Protein_Accession=GWHPBDNI000156;;transl_table=1
GWHBDNI00000023	AUGUSTUS	exon	8490	9002	.	-	.	ID=jg232.t1.exon1;Parent=D.long039778.01;Parent_Accession=GWHTBDNI000156;;transl_table=1
GWHBDNI00000023	AUGUSTUS	CDS	9081	9279	0.76	-	1	ID=jg232.t1.CDS2;Parent=D.long039778.01;Parent_Accession=GWHTBDNI000156;Protein_Accession=GWHPBDNI000156;;transl_table=1
GWHBDNI00000023	AUGUSTUS	exon	9081	9279	.	-	.	ID=jg232.t1.exon2;Parent=D.long039778.01;Parent_Accession=GWHTBDNI000156;;transl_table=1
GWHBDNI00000023	AUGUSTUS	CDS	9362	9471	0.76	-	0	ID=jg232.t1.CDS3;Parent=D.long039778.01;Parent_Accession=GWHTBDNI000156;Protein_Accession=GWHPBDNI000156;;transl_table=1
GWHBDNI00000023	AUGUSTUS	exon	9362	9471	.	-	.	ID=jg232.t1.exon3;Parent=D.long039778.01;Parent_Accession=GWHTBDNI000156;;transl_table=1
GWHBDNI00000023	AUGUSTUS	gene	9561	10491	.	+	.	ID=D.long039779;Accession=GWHGBDNI000157;Name=;Alias=jg233;;transl_table=1
GWHBDNI00000023	AUGUSTUS	mRNA	9561	10491	.	+	.	ID=D.long039779.01;Accession=GWHTBDNI000157;Parent=D.long039779;Parent_Accession=GWHGBDNI000157;Name=;Alias=jg233.t1;;transl_table=1
GWHBDNI00000023	AUGUSTUS	CDS	9561	9979	0.79	+	0	ID=jg233.t1.CDS1;Parent=D.long039779.01;Parent_Accession=GWHTBDNI000157;Protein_Accession=GWHPBDNI000157;;transl_table=1
GWHBDNI00000023	AUGUSTUS	exon	9561	9979	.	+	.	ID=jg233.t1.exon1;Parent=D.long039779.01;Parent_Accession=GWHTBDNI000157;;transl_table=1
GWHBDNI00000023	AUGUSTUS	CDS	10110	10491	0.93	+	1	ID=jg233.t1.CDS2;Parent=D.long039779.01;Parent_Accession=GWHTBDNI000157;Protein_Accession=GWHPBDNI000157;;transl_table=1
GWHBDNI00000023	AUGUSTUS	exon	10110	10491	.	+	.	ID=jg233.t1.exon2;Parent=D.long039779.01;Parent_Accession=GWHTBDNI000157;;transl_table=1
GWHBDNI00000023	AUGUSTUS	gene	10551	11928	.	+	.	ID=D.long039780;Accession=GWHGBDNI000158;Name=;Alias=jg234;;transl_table=1
GWHBDNI00000023	AUGUSTUS	mRNA	10551	11928	.	+	.	ID=D.long039780.01;Accession=GWHTBDNI000158;Parent=D.long039780;Parent_Accession=GWHGBDNI000158;Name=;Alias=jg234.t1;;transl_table=1
GWHBDNI00000023	AUGUSTUS	CDS	10551	10742	0.6	+	0	ID=jg234.t1.CDS1;Parent=D.long039780.01;Parent_Accession=GWHTBDNI000158;Protein_Accession=GWHPBDNI000158;;transl_table=1
GWHBDNI00000023	AUGUSTUS	exon	10551	10742	.	+	.	ID=jg234.t1.exon1;Parent=D.long039780.01;Parent_Accession=GWHTBDNI000158;;transl_table=1
GWHBDNI00000023	AUGUSTUS	CDS	10890	11013	0.8	+	0	ID=jg234.t1.CDS2;Parent=D.long039780.01;Parent_Accession=GWHTBDNI000158;Protein_Accession=GWHPBDNI000158;;transl_table=1
GWHBDNI00000023	AUGUSTUS	exon	10890	11013	.	+	.	ID=jg234.t1.exon2;Parent=D.long039780.01;Parent_Accession=GWHTBDNI000158;;transl_table=1
GWHBDNI00000023	AUGUSTUS	CDS	11117	11928	0.23	+	2	ID=jg234.t1.CDS3;Parent=D.long039780.01;Parent_Accession=GWHTBDNI000158;Protein_Accession=GWHPBDNI000158;;transl_table=1
GWHBDNI00000023	AUGUSTUS	exon	11117	11928	.	+	.	ID=jg234.t1.exon3;Parent=D.long039780.01;Parent_Accession=GWHTBDNI000158;;transl_table=1
GWHBDNI00000023	AUGUSTUS	gene	12070	14298	.	+	.	ID=D.long039781;Accession=GWHGBDNI000159;Name=;Alias=jg235;;transl_table=1
GWHBDNI00000023	AUGUSTUS	mRNA	12070	14298	.	+	.	ID=D.long039781.01;Accession=GWHTBDNI000159;Parent=D.long039781;Parent_Accession=GWHGBDNI000159;Name=;Alias=jg235.t1;;transl_table=1
GWHBDNI00000023	AUGUSTUS	CDS	12070	12277	0.19	+	0	ID=jg235.t1.CDS1;Parent=D.long039781.01;Parent_Accession=GWHTBDNI000159;Protein_Accession=GWHPBDNI000159;;transl_table=1
GWHBDNI00000023	AUGUSTUS	exon	12070	12277	.	+	.	ID=jg235.t1.exon1;Parent=D.long039781.01;Parent_Accession=GWHTBDNI000159;;transl_table=1
GWHBDNI00000023	AUGUSTUS	CDS	12428	12792	0.83	+	2	ID=jg235.t1.CDS2;Parent=D.long039781.01;Parent_Accession=GWHTBDNI000159;Protein_Accession=GWHPBDNI000159;;transl_table=1
GWHBDNI00000023	AUGUSTUS	exon	12428	12792	.	+	.	ID=jg235.t1.exon2;Parent=D.long039781.01;Parent_Accession=GWHTBDNI000159;;transl_table=1
GWHBDNI00000023	AUGUSTUS	CDS	12899	13354	0.69	+	0	ID=jg235.t1.CDS3;Parent=D.long039781.01;Parent_Accession=GWHTBDNI000159;Protein_Accession=GWHPBDNI000159;;transl_table=1
GWHBDNI00000023	AUGUSTUS	exon	12899	13354	.	+	.	ID=jg235.t1.exon3;Parent=D.long039781.01;Parent_Accession=GWHTBDNI000159;;transl_table=1
GWHBDNI00000023	AUGUSTUS	CDS	13813	14298	0.35	+	0	ID=jg235.t1.CDS4;Parent=D.long039781.01;Parent_Accession=GWHTBDNI000159;Protein_Accession=GWHPBDNI000159;;transl_table=1
GWHBDNI00000023	AUGUSTUS	exon	13813	14298	.	+	.	ID=jg235.t1.exon4;Parent=D.long039781.01;Parent_Accession=GWHTBDNI000159;;transl_table=1
GWHBDNI00000023	AUGUSTUS	gene	14331	15315	.	-	.	ID=D.long039782;Accession=GWHGBDNI000160;Name=;Alias=jg236;;transl_table=1
GWHBDNI00000023	AUGUSTUS	mRNA	14331	15315	.	-	.	ID=D.long039782.01;Accession=GWHTBDNI000160;Parent=D.long039782;Parent_Accession=GWHGBDNI000160;Name=;Alias=jg236.t1;;transl_table=1
GWHBDNI00000023	AUGUSTUS	CDS	14331	14531	0.75	-	0	ID=jg236.t1.CDS1;Parent=D.long039782.01;Parent_Accession=GWHTBDNI000160;Protein_Accession=GWHPBDNI000160;;transl_table=1
GWHBDNI00000023	AUGUSTUS	exon	14331	14531	.	-	.	ID=jg236.t1.exon1;Parent=D.long039782.01;Parent_Accession=GWHTBDNI000160;;transl_table=1
GWHBDNI00000023	AUGUSTUS	CDS	14648	14858	0.75	-	1	ID=jg236.t1.CDS2;Parent=D.long039782.01;Parent_Accession=GWHTBDNI000160;Protein_Accession=GWHPBDNI000160;;transl_table=1
GWHBDNI00000023	AUGUSTUS	exon	14648	14858	.	-	.	ID=jg236.t1.exon2;Parent=D.long039782.01;Parent_Accession=GWHTBDNI000160;;transl_table=1
GWHBDNI00000023	AUGUSTUS	CDS	14930	15315	0.75	-	0	ID=jg236.t1.CDS3;Parent=D.long039782.01;Parent_Accession=GWHTBDNI000160;Protein_Accession=GWHPBDNI000160;;transl_table=1
GWHBDNI00000023	AUGUSTUS	exon	14930	15315	.	-	.	ID=jg236.t1.exon3;Parent=D.long039782.01;Parent_Accession=GWHTBDNI000160;;transl_table=1
GWHBDNI00000023	AUGUSTUS	gene	15368	15877	.	+	.	ID=D.long039783;Accession=GWHGBDNI000161;Name=;Alias=jg237;;transl_table=1
GWHBDNI00000023	AUGUSTUS	mRNA	15368	15877	.	+	.	ID=D.long039783.01;Accession=GWHTBDNI000161;Parent=D.long039783;Parent_Accession=GWHGBDNI000161;Name=;Alias=jg237.t1;;transl_table=1
GWHBDNI00000023	AUGUSTUS	CDS	15368	15877	0.99	+	0	ID=jg237.t1.CDS1;Parent=D.long039783.01;Parent_Accession=GWHTBDNI000161;Protein_Accession=GWHPBDNI000161;;transl_table=1
GWHBDNI00000023	AUGUSTUS	exon	15368	15877	.	+	.	ID=jg237.t1.exon1;Parent=D.long039783.01;Parent_Accession=GWHTBDNI000161;;transl_table=1
GWHBDNI00000023	AUGUSTUS	gene	16385	17170	.	+	.	ID=D.long039784;Accession=GWHGBDNI000162;Name=;Alias=jg239;;transl_table=1
GWHBDNI00000023	AUGUSTUS	mRNA	16385	17170	.	+	.	ID=D.long039784.01;Accession=GWHTBDNI000162;Parent=D.long039784;Parent_Accession=GWHGBDNI000162;Name=;Alias=jg239.t1;;transl_table=1
GWHBDNI00000023	AUGUSTUS	CDS	16385	16565	0.95	+	0	ID=jg239.t1.CDS1;Parent=D.long039784.01;Parent_Accession=GWHTBDNI000162;Protein_Accession=GWHPBDNI000162;;transl_table=1
GWHBDNI00000023	AUGUSTUS	exon	16385	16565	.	+	.	ID=jg239.t1.exon1;Parent=D.long039784.01;Parent_Accession=GWHTBDNI000162;;transl_table=1
GWHBDNI00000023	AUGUSTUS	CDS	16752	17170	0.89	+	2	ID=jg239.t1.CDS2;Parent=D.long039784.01;Parent_Accession=GWHTBDNI000162;Protein_Accession=GWHPBDNI000162;;transl_table=1
GWHBDNI00000023	AUGUSTUS	exon	16752	17170	.	+	.	ID=jg239.t1.exon2;Parent=D.long039784.01;Parent_Accession=GWHTBDNI000162;;transl_table=1
GWHBDNI00000023	AUGUSTUS	gene	17593	18532	.	-	.	ID=D.long039785;Accession=GWHGBDNI000163;Name=;Alias=jg241;;transl_table=1
GWHBDNI00000023	AUGUSTUS	mRNA	17593	18532	.	-	.	ID=D.long039785.01;Accession=GWHTBDNI000163;Parent=D.long039785;Parent_Accession=GWHGBDNI000163;Name=;Alias=jg241.t1;;transl_table=1
GWHBDNI00000023	AUGUSTUS	CDS	17593	17942	0.41	-	2	ID=jg241.t1.CDS1;Parent=D.long039785.01;Parent_Accession=GWHTBDNI000163;Protein_Accession=GWHPBDNI000163;;transl_table=1
GWHBDNI00000023	AUGUSTUS	exon	17593	17942	.	-	.	ID=jg241.t1.exon1;Parent=D.long039785.01;Parent_Accession=GWHTBDNI000163;;transl_table=1
GWHBDNI00000023	AUGUSTUS	CDS	18037	18532	0.58	-	0	ID=jg241.t1.CDS2;Parent=D.long039785.01;Parent_Accession=GWHTBDNI000163;Protein_Accession=GWHPBDNI000163;;transl_table=1
GWHBDNI00000023	AUGUSTUS	exon	18037	18532	.	-	.	ID=jg241.t1.exon2;Parent=D.long039785.01;Parent_Accession=GWHTBDNI000163;;transl_table=1
GWHBDNI00000023	AUGUSTUS	gene	19110	19628	.	-	.	ID=D.long039786;Accession=GWHGBDNI000164;Name=;Alias=jg243;;transl_table=1
GWHBDNI00000023	AUGUSTUS	mRNA	19110	19628	.	-	.	ID=D.long039786.01;Accession=GWHTBDNI000164;Parent=D.long039786;Parent_Accession=GWHGBDNI000164;Name=;Alias=jg243.t1;;transl_table=1
GWHBDNI00000023	AUGUSTUS	CDS	19110	19628	0.84	-	0	ID=jg243.t1.CDS1;Parent=D.long039786.01;Parent_Accession=GWHTBDNI000164;Protein_Accession=GWHPBDNI000164;;transl_table=1
GWHBDNI00000023	AUGUSTUS	exon	19110	19628	.	-	.	ID=jg243.t1.exon1;Parent=D.long039786.01;Parent_Accession=GWHTBDNI000164;;transl_table=1
GWHBDNI00000023	AUGUSTUS	gene	19736	21851	.	+	.	ID=D.long039787;Accession=GWHGBDNI000165;Name=;Alias=jg244;;transl_table=1
GWHBDNI00000023	AUGUSTUS	mRNA	19736	21851	.	+	.	ID=D.long039787.01;Accession=GWHTBDNI000165;Parent=D.long039787;Parent_Accession=GWHGBDNI000165;Name=;Alias=jg244.t1;;transl_table=1
GWHBDNI00000023	AUGUSTUS	CDS	19736	20327	1	+	0	ID=jg244.t1.CDS1;Parent=D.long039787.01;Parent_Accession=GWHTBDNI000165;Protein_Accession=GWHPBDNI000165;;transl_table=1
GWHBDNI00000023	AUGUSTUS	exon	19736	20327	.	+	.	ID=jg244.t1.exon1;Parent=D.long039787.01;Parent_Accession=GWHTBDNI000165;;transl_table=1
GWHBDNI00000023	AUGUSTUS	CDS	20431	21851	0.55	+	2	ID=jg244.t1.CDS2;Parent=D.long039787.01;Parent_Accession=GWHTBDNI000165;Protein_Accession=GWHPBDNI000165;;transl_table=1
GWHBDNI00000023	AUGUSTUS	exon	20431	21851	.	+	.	ID=jg244.t1.exon2;Parent=D.long039787.01;Parent_Accession=GWHTBDNI000165;;transl_table=1
GWHBDNI00000023	AUGUSTUS	gene	21913	23595	.	+	.	ID=D.long039788;Accession=GWHGBDNI000166;Name=;Alias=jg245;;transl_table=1
GWHBDNI00000023	AUGUSTUS	mRNA	21913	23595	.	+	.	ID=D.long039788.01;Accession=GWHTBDNI000166;Parent=D.long039788;Parent_Accession=GWHGBDNI000166;Name=;Alias=jg245.t1;;transl_table=1
GWHBDNI00000023	AUGUSTUS	CDS	21913	22072	0.73	+	0	ID=jg245.t1.CDS1;Parent=D.long039788.01;Parent_Accession=GWHTBDNI000166;Protein_Accession=GWHPBDNI000166;;transl_table=1
GWHBDNI00000023	AUGUSTUS	exon	21913	22072	.	+	.	ID=jg245.t1.exon1;Parent=D.long039788.01;Parent_Accession=GWHTBDNI000166;;transl_table=1
GWHBDNI00000023	AUGUSTUS	CDS	22306	22826	0.54	+	2	ID=jg245.t1.CDS2;Parent=D.long039788.01;Parent_Accession=GWHTBDNI000166;Protein_Accession=GWHPBDNI000166;;transl_table=1
GWHBDNI00000023	AUGUSTUS	exon	22306	22826	.	+	.	ID=jg245.t1.exon2;Parent=D.long039788.01;Parent_Accession=GWHTBDNI000166;;transl_table=1
GWHBDNI00000023	AUGUSTUS	CDS	22915	23595	0.72	+	0	ID=jg245.t1.CDS3;Parent=D.long039788.01;Parent_Accession=GWHTBDNI000166;Protein_Accession=GWHPBDNI000166;;transl_table=1
GWHBDNI00000023	AUGUSTUS	exon	22915	23595	.	+	.	ID=jg245.t1.exon3;Parent=D.long039788.01;Parent_Accession=GWHTBDNI000166;;transl_table=1
GWHBDNI00000023	AUGUSTUS	gene	23699	24235	.	+	.	ID=D.long039789;Accession=GWHGBDNI000167;Name=;Alias=jg246;;transl_table=1
GWHBDNI00000023	AUGUSTUS	mRNA	23699	24235	.	+	.	ID=D.long039789.01;Accession=GWHTBDNI000167;Parent=D.long039789;Parent_Accession=GWHGBDNI000167;Name=;Alias=jg246.t1;;transl_table=1
GWHBDNI00000023	AUGUSTUS	CDS	23699	24235	0.77	+	0	ID=jg246.t1.CDS1;Parent=D.long039789.01;Parent_Accession=GWHTBDNI000167;Protein_Accession=GWHPBDNI000167;;transl_table=1
GWHBDNI00000023	AUGUSTUS	exon	23699	24235	.	+	.	ID=jg246.t1.exon1;Parent=D.long039789.01;Parent_Accession=GWHTBDNI000167;;transl_table=1
GWHBDNI00000023	AUGUSTUS	gene	25115	26355	.	-	.	ID=D.long039790;Accession=GWHGBDNI000168;Name=;Alias=jg249;;transl_table=1
GWHBDNI00000023	AUGUSTUS	mRNA	25115	26355	.	-	.	ID=D.long039790.01;Accession=GWHTBDNI000168;Parent=D.long039790;Parent_Accession=GWHGBDNI000168;Name=;Alias=jg249.t1;;transl_table=1
GWHBDNI00000023	AUGUSTUS	CDS	25115	25715	0.99	-	1	ID=jg249.t1.CDS1;Parent=D.long039790.01;Parent_Accession=GWHTBDNI000168;Protein_Accession=GWHPBDNI000168;;transl_table=1
GWHBDNI00000023	AUGUSTUS	exon	25115	25715	.	-	.	ID=jg249.t1.exon1;Parent=D.long039790.01;Parent_Accession=GWHTBDNI000168;;transl_table=1
GWHBDNI00000023	AUGUSTUS	CDS	25805	26355	0.76	-	0	ID=jg249.t1.CDS2;Parent=D.long039790.01;Parent_Accession=GWHTBDNI000168;Protein_Accession=GWHPBDNI000168;;transl_table=1
GWHBDNI00000023	AUGUSTUS	exon	25805	26355	.	-	.	ID=jg249.t1.exon2;Parent=D.long039790.01;Parent_Accession=GWHTBDNI000168;;transl_table=1
GWHBDNI00000023	AUGUSTUS	gene	26397	28143	.	-	.	ID=D.long039791;Accession=GWHGBDNI000169;Name=;Alias=jg250;;transl_table=1
GWHBDNI00000023	AUGUSTUS	mRNA	26397	28143	.	-	.	ID=D.long039791.01;Accession=GWHTBDNI000169;Parent=D.long039791;Parent_Accession=GWHGBDNI000169;Name=;Alias=jg250.t1;;transl_table=1
GWHBDNI00000023	AUGUSTUS	CDS	26397	26795	0.88	-	0	ID=jg250.t1.CDS1;Parent=D.long039791.01;Parent_Accession=GWHTBDNI000169;Protein_Accession=GWHPBDNI000169;;transl_table=1
GWHBDNI00000023	AUGUSTUS	exon	26397	26795	.	-	.	ID=jg250.t1.exon1;Parent=D.long039791.01;Parent_Accession=GWHTBDNI000169;;transl_table=1
GWHBDNI00000023	AUGUSTUS	CDS	26938	27838	0.99	-	1	ID=jg250.t1.CDS2;Parent=D.long039791.01;Parent_Accession=GWHTBDNI000169;Protein_Accession=GWHPBDNI000169;;transl_table=1
GWHBDNI00000023	AUGUSTUS	exon	26938	27838	.	-	.	ID=jg250.t1.exon2;Parent=D.long039791.01;Parent_Accession=GWHTBDNI000169;;transl_table=1
GWHBDNI00000023	AUGUSTUS	CDS	27941	28143	1	-	0	ID=jg250.t1.CDS3;Parent=D.long039791.01;Parent_Accession=GWHTBDNI000169;Protein_Accession=GWHPBDNI000169;;transl_table=1
GWHBDNI00000023	AUGUSTUS	exon	27941	28143	.	-	.	ID=jg250.t1.exon3;Parent=D.long039791.01;Parent_Accession=GWHTBDNI000169;;transl_table=1
GWHBDNI00000023	AUGUSTUS	gene	28329	29730	.	-	.	ID=D.long039792;Accession=GWHGBDNI000170;Name=;Alias=jg251;;transl_table=1
GWHBDNI00000023	AUGUSTUS	mRNA	28329	29730	.	-	.	ID=D.long039792.01;Accession=GWHTBDNI000170;Parent=D.long039792;Parent_Accession=GWHGBDNI000170;Name=;Alias=jg251.t1;;transl_table=1
GWHBDNI00000023	AUGUSTUS	CDS	28329	29100	0.93	-	1	ID=jg251.t1.CDS1;Parent=D.long039792.01;Parent_Accession=GWHTBDNI000170;Protein_Accession=GWHPBDNI000170;;transl_table=1
GWHBDNI00000023	AUGUSTUS	exon	28329	29100	.	-	.	ID=jg251.t1.exon1;Parent=D.long039792.01;Parent_Accession=GWHTBDNI000170;;transl_table=1
GWHBDNI00000023	AUGUSTUS	CDS	29269	29606	0.66	-	0	ID=jg251.t1.CDS2;Parent=D.long039792.01;Parent_Accession=GWHTBDNI000170;Protein_Accession=GWHPBDNI000170;;transl_table=1
GWHBDNI00000023	AUGUSTUS	exon	29269	29606	.	-	.	ID=jg251.t1.exon2;Parent=D.long039792.01;Parent_Accession=GWHTBDNI000170;;transl_table=1
GWHBDNI00000023	AUGUSTUS	CDS	29680	29730	0.85	-	0	ID=jg251.t1.CDS3;Parent=D.long039792.01;Parent_Accession=GWHTBDNI000170;Protein_Accession=GWHPBDNI000170;;transl_table=1
GWHBDNI00000023	AUGUSTUS	exon	29680	29730	.	-	.	ID=jg251.t1.exon3;Parent=D.long039792.01;Parent_Accession=GWHTBDNI000170;;transl_table=1
GWHBDNI00000023	AUGUSTUS	gene	29862	32398	.	+	.	ID=D.long039793;Accession=GWHGBDNI000171;Name=;Alias=jg252;;transl_table=1
GWHBDNI00000023	AUGUSTUS	mRNA	29862	32398	.	+	.	ID=D.long039793.01;Accession=GWHTBDNI000171;Parent=D.long039793;Parent_Accession=GWHGBDNI000171;Name=;Alias=jg252.t1;;transl_table=1
GWHBDNI00000023	AUGUSTUS	CDS	29862	30109	0.96	+	0	ID=jg252.t1.CDS1;Parent=D.long039793.01;Parent_Accession=GWHTBDNI000171;Protein_Accession=GWHPBDNI000171;;transl_table=1
GWHBDNI00000023	AUGUSTUS	exon	29862	30109	.	+	.	ID=jg252.t1.exon1;Parent=D.long039793.01;Parent_Accession=GWHTBDNI000171;;transl_table=1
GWHBDNI00000023	AUGUSTUS	CDS	30472	31571	0.87	+	1	ID=jg252.t1.CDS2;Parent=D.long039793.01;Parent_Accession=GWHTBDNI000171;Protein_Accession=GWHPBDNI000171;;transl_table=1
GWHBDNI00000023	AUGUSTUS	exon	30472	31571	.	+	.	ID=jg252.t1.exon2;Parent=D.long039793.01;Parent_Accession=GWHTBDNI000171;;transl_table=1
GWHBDNI00000023	AUGUSTUS	CDS	31839	32398	0.97	+	2	ID=jg252.t1.CDS3;Parent=D.long039793.01;Parent_Accession=GWHTBDNI000171;Protein_Accession=GWHPBDNI000171;;transl_table=1
GWHBDNI00000023	AUGUSTUS	exon	31839	32398	.	+	.	ID=jg252.t1.exon3;Parent=D.long039793.01;Parent_Accession=GWHTBDNI000171;;transl_table=1
GWHBDNI00000023	AUGUSTUS	gene	32449	33018	.	+	.	ID=D.long039794;Accession=GWHGBDNI000172;Name=;Alias=jg253;;transl_table=1
GWHBDNI00000023	AUGUSTUS	mRNA	32449	33018	.	+	.	ID=D.long039794.01;Accession=GWHTBDNI000172;Parent=D.long039794;Parent_Accession=GWHGBDNI000172;Name=;Alias=jg253.t1;;transl_table=1
GWHBDNI00000023	AUGUSTUS	CDS	32449	33018	0.85	+	0	ID=jg253.t1.CDS1;Parent=D.long039794.01;Parent_Accession=GWHTBDNI000172;Protein_Accession=GWHPBDNI000172;;transl_table=1
GWHBDNI00000023	AUGUSTUS	exon	32449	33018	.	+	.	ID=jg253.t1.exon1;Parent=D.long039794.01;Parent_Accession=GWHTBDNI000172;;transl_table=1
GWHBDNI00000023	AUGUSTUS	gene	33742	34233	.	-	.	ID=D.long039795;Accession=GWHGBDNI000173;Name=;Alias=jg255;;transl_table=1
GWHBDNI00000023	AUGUSTUS	mRNA	33742	34233	.	-	.	ID=D.long039795.01;Accession=GWHTBDNI000173;Parent=D.long039795;Parent_Accession=GWHGBDNI000173;Name=;Alias=jg255.t1;;transl_table=1
GWHBDNI00000023	AUGUSTUS	CDS	33742	34233	0.59	-	0	ID=jg255.t1.CDS1;Parent=D.long039795.01;Parent_Accession=GWHTBDNI000173;Protein_Accession=GWHPBDNI000173;;transl_table=1
GWHBDNI00000023	AUGUSTUS	exon	33742	34233	.	-	.	ID=jg255.t1.exon1;Parent=D.long039795.01;Parent_Accession=GWHTBDNI000173;;transl_table=1
#OriSeqID=HiC_scaffold_24	Accession=GWHBDNI00000024
GWHBDNI00000024	AUGUSTUS	gene	43	732	.	+	.	ID=D.long040061;Accession=GWHGBDNI000174;Name=;Alias=jg41249;;transl_table=1
GWHBDNI00000024	AUGUSTUS	mRNA	43	732	.	+	.	ID=D.long040061.01;Accession=GWHTBDNI000174;Parent=D.long040061;Parent_Accession=GWHGBDNI000174;Name=;Alias=jg41249.t1;;transl_table=1
GWHBDNI00000024	AUGUSTUS	CDS	43	527	0.52	+	0	ID=jg41249.t1.CDS1;Parent=D.long040061.01;Parent_Accession=GWHTBDNI000174;Protein_Accession=GWHPBDNI000174;;transl_table=1
GWHBDNI00000024	AUGUSTUS	exon	43	527	.	+	.	ID=jg41249.t1.exon1;Parent=D.long040061.01;Parent_Accession=GWHTBDNI000174;;transl_table=1
GWHBDNI00000024	AUGUSTUS	CDS	642	732	0.99	+	1	ID=jg41249.t1.CDS2;Parent=D.long040061.01;Parent_Accession=GWHTBDNI000174;Protein_Accession=GWHPBDNI000174;;transl_table=1
GWHBDNI00000024	AUGUSTUS	exon	642	732	.	+	.	ID=jg41249.t1.exon2;Parent=D.long040061.01;Parent_Accession=GWHTBDNI000174;;transl_table=1
GWHBDNI00000024	AUGUSTUS	gene	760	1357	.	+	.	ID=D.long040062;Accession=GWHGBDNI000175;Name=;Alias=jg41250;;transl_table=1
GWHBDNI00000024	AUGUSTUS	mRNA	760	1357	.	+	.	ID=D.long040062.01;Accession=GWHTBDNI000175;Parent=D.long040062;Parent_Accession=GWHGBDNI000175;Name=;Alias=jg41250.t1;;transl_table=1
GWHBDNI00000024	AUGUSTUS	CDS	760	924	0.96	+	0	ID=jg41250.t1.CDS1;Parent=D.long040062.01;Parent_Accession=GWHTBDNI000175;Protein_Accession=GWHPBDNI000175;;transl_table=1
GWHBDNI00000024	AUGUSTUS	exon	760	924	.	+	.	ID=jg41250.t1.exon1;Parent=D.long040062.01;Parent_Accession=GWHTBDNI000175;;transl_table=1
GWHBDNI00000024	AUGUSTUS	CDS	1055	1357	0.97	+	0	ID=jg41250.t1.CDS2;Parent=D.long040062.01;Parent_Accession=GWHTBDNI000175;Protein_Accession=GWHPBDNI000175;;transl_table=1
GWHBDNI00000024	AUGUSTUS	exon	1055	1357	.	+	.	ID=jg41250.t1.exon2;Parent=D.long040062.01;Parent_Accession=GWHTBDNI000175;;transl_table=1
GWHBDNI00000024	AUGUSTUS	gene	2505	4399	.	+	.	ID=D.long040063;Accession=GWHGBDNI000176;Name=;Alias=jg41251;;transl_table=1
GWHBDNI00000024	AUGUSTUS	mRNA	2505	4399	.	+	.	ID=D.long040063.01;Accession=GWHTBDNI000176;Parent=D.long040063;Parent_Accession=GWHGBDNI000176;Name=;Alias=jg41251.t1;;transl_table=1
GWHBDNI00000024	AUGUSTUS	CDS	2505	2603	0.94	+	0	ID=jg41251.t1.CDS1;Parent=D.long040063.01;Parent_Accession=GWHTBDNI000176;Protein_Accession=GWHPBDNI000176;;transl_table=1
GWHBDNI00000024	AUGUSTUS	exon	2505	2603	.	+	.	ID=jg41251.t1.exon1;Parent=D.long040063.01;Parent_Accession=GWHTBDNI000176;;transl_table=1
GWHBDNI00000024	AUGUSTUS	CDS	2712	2832	0.37	+	0	ID=jg41251.t1.CDS2;Parent=D.long040063.01;Parent_Accession=GWHTBDNI000176;Protein_Accession=GWHPBDNI000176;;transl_table=1
GWHBDNI00000024	AUGUSTUS	exon	2712	2832	.	+	.	ID=jg41251.t1.exon2;Parent=D.long040063.01;Parent_Accession=GWHTBDNI000176;;transl_table=1
GWHBDNI00000024	AUGUSTUS	CDS	3746	3897	0.61	+	2	ID=jg41251.t1.CDS3;Parent=D.long040063.01;Parent_Accession=GWHTBDNI000176;Protein_Accession=GWHPBDNI000176;;transl_table=1
GWHBDNI00000024	AUGUSTUS	exon	3746	3897	.	+	.	ID=jg41251.t1.exon3;Parent=D.long040063.01;Parent_Accession=GWHTBDNI000176;;transl_table=1
GWHBDNI00000024	AUGUSTUS	CDS	4181	4399	0.73	+	0	ID=jg41251.t1.CDS4;Parent=D.long040063.01;Parent_Accession=GWHTBDNI000176;Protein_Accession=GWHPBDNI000176;;transl_table=1
GWHBDNI00000024	AUGUSTUS	exon	4181	4399	.	+	.	ID=jg41251.t1.exon4;Parent=D.long040063.01;Parent_Accession=GWHTBDNI000176;;transl_table=1
GWHBDNI00000024	AUGUSTUS	gene	4815	6031	.	+	.	ID=D.long040064;Accession=GWHGBDNI000177;Name=;Alias=jg41252;;transl_table=1
GWHBDNI00000024	AUGUSTUS	mRNA	4815	6031	.	+	.	ID=D.long040064.01;Accession=GWHTBDNI000177;Parent=D.long040064;Parent_Accession=GWHGBDNI000177;Name=;Alias=jg41252.t1;;transl_table=1
GWHBDNI00000024	AUGUSTUS	CDS	4815	5031	0.64	+	0	ID=jg41252.t1.CDS1;Parent=D.long040064.01;Parent_Accession=GWHTBDNI000177;Protein_Accession=GWHPBDNI000177;;transl_table=1
GWHBDNI00000024	AUGUSTUS	exon	4815	5031	.	+	.	ID=jg41252.t1.exon1;Parent=D.long040064.01;Parent_Accession=GWHTBDNI000177;;transl_table=1
GWHBDNI00000024	AUGUSTUS	CDS	5187	5231	0.3	+	2	ID=jg41252.t1.CDS2;Parent=D.long040064.01;Parent_Accession=GWHTBDNI000177;Protein_Accession=GWHPBDNI000177;;transl_table=1
GWHBDNI00000024	AUGUSTUS	exon	5187	5231	.	+	.	ID=jg41252.t1.exon2;Parent=D.long040064.01;Parent_Accession=GWHTBDNI000177;;transl_table=1
GWHBDNI00000024	AUGUSTUS	CDS	5460	5739	0.22	+	2	ID=jg41252.t1.CDS3;Parent=D.long040064.01;Parent_Accession=GWHTBDNI000177;Protein_Accession=GWHPBDNI000177;;transl_table=1
GWHBDNI00000024	AUGUSTUS	exon	5460	5739	.	+	.	ID=jg41252.t1.exon3;Parent=D.long040064.01;Parent_Accession=GWHTBDNI000177;;transl_table=1
GWHBDNI00000024	AUGUSTUS	CDS	5887	6031	0.29	+	1	ID=jg41252.t1.CDS4;Parent=D.long040064.01;Parent_Accession=GWHTBDNI000177;Protein_Accession=GWHPBDNI000177;;transl_table=1
GWHBDNI00000024	AUGUSTUS	exon	5887	6031	.	+	.	ID=jg41252.t1.exon4;Parent=D.long040064.01;Parent_Accession=GWHTBDNI000177;;transl_table=1
GWHBDNI00000024	AUGUSTUS	gene	7052	7907	.	+	.	ID=D.long040065;Accession=GWHGBDNI000178;Name=;Alias=jg41253;;transl_table=1
GWHBDNI00000024	AUGUSTUS	mRNA	7052	7907	.	+	.	ID=D.long040065.01;Accession=GWHTBDNI000178;Parent=D.long040065;Parent_Accession=GWHGBDNI000178;Name=;Alias=jg41253.t1;;transl_table=1
GWHBDNI00000024	AUGUSTUS	CDS	7052	7239	0.86	+	0	ID=jg41253.t1.CDS1;Parent=D.long040065.01;Parent_Accession=GWHTBDNI000178;Protein_Accession=GWHPBDNI000178;;transl_table=1
GWHBDNI00000024	AUGUSTUS	exon	7052	7239	.	+	.	ID=jg41253.t1.exon1;Parent=D.long040065.01;Parent_Accession=GWHTBDNI000178;;transl_table=1
GWHBDNI00000024	AUGUSTUS	CDS	7415	7907	0.75	+	1	ID=jg41253.t1.CDS2;Parent=D.long040065.01;Parent_Accession=GWHTBDNI000178;Protein_Accession=GWHPBDNI000178;;transl_table=1
GWHBDNI00000024	AUGUSTUS	exon	7415	7907	.	+	.	ID=jg41253.t1.exon2;Parent=D.long040065.01;Parent_Accession=GWHTBDNI000178;;transl_table=1
GWHBDNI00000024	AUGUSTUS	gene	8988	9353	.	+	.	ID=D.long040066;Accession=GWHGBDNI000179;Name=;Alias=jg41255;;transl_table=1
GWHBDNI00000024	AUGUSTUS	mRNA	8988	9353	.	+	.	ID=D.long040066.01;Accession=GWHTBDNI000179;Parent=D.long040066;Parent_Accession=GWHGBDNI000179;Name=;Alias=jg41255.t1;;transl_table=1
GWHBDNI00000024	AUGUSTUS	CDS	8988	9353	0.72	+	0	ID=jg41255.t1.CDS1;Parent=D.long040066.01;Parent_Accession=GWHTBDNI000179;Protein_Accession=GWHPBDNI000179;;transl_table=1
GWHBDNI00000024	AUGUSTUS	exon	8988	9353	.	+	.	ID=jg41255.t1.exon1;Parent=D.long040066.01;Parent_Accession=GWHTBDNI000179;;transl_table=1
GWHBDNI00000024	AUGUSTUS	gene	10088	11822	.	+	.	ID=D.long040067;Accession=GWHGBDNI000180;Name=;Alias=jg41256;;transl_table=1
GWHBDNI00000024	AUGUSTUS	mRNA	10088	11822	.	+	.	ID=D.long040067.01;Accession=GWHTBDNI000180;Parent=D.long040067;Parent_Accession=GWHGBDNI000180;Name=;Alias=jg41256.t1;;transl_table=1
GWHBDNI00000024	AUGUSTUS	CDS	10088	10248	0.69	+	0	ID=jg41256.t1.CDS1;Parent=D.long040067.01;Parent_Accession=GWHTBDNI000180;Protein_Accession=GWHPBDNI000180;;transl_table=1
GWHBDNI00000024	AUGUSTUS	exon	10088	10248	.	+	.	ID=jg41256.t1.exon1;Parent=D.long040067.01;Parent_Accession=GWHTBDNI000180;;transl_table=1
GWHBDNI00000024	AUGUSTUS	CDS	10353	10593	0.86	+	1	ID=jg41256.t1.CDS2;Parent=D.long040067.01;Parent_Accession=GWHTBDNI000180;Protein_Accession=GWHPBDNI000180;;transl_table=1
GWHBDNI00000024	AUGUSTUS	exon	10353	10593	.	+	.	ID=jg41256.t1.exon2;Parent=D.long040067.01;Parent_Accession=GWHTBDNI000180;;transl_table=1
GWHBDNI00000024	AUGUSTUS	CDS	10776	11822	0.62	+	0	ID=jg41256.t1.CDS3;Parent=D.long040067.01;Parent_Accession=GWHTBDNI000180;Protein_Accession=GWHPBDNI000180;;transl_table=1
GWHBDNI00000024	AUGUSTUS	exon	10776	11822	.	+	.	ID=jg41256.t1.exon3;Parent=D.long040067.01;Parent_Accession=GWHTBDNI000180;;transl_table=1
GWHBDNI00000024	AUGUSTUS	gene	11861	12594	.	+	.	ID=D.long040068;Accession=GWHGBDNI000181;Name=;Alias=jg41257;;transl_table=1
GWHBDNI00000024	AUGUSTUS	mRNA	11861	12594	.	+	.	ID=D.long040068.01;Accession=GWHTBDNI000181;Parent=D.long040068;Parent_Accession=GWHGBDNI000181;Name=;Alias=jg41257.t1;;transl_table=1
GWHBDNI00000024	AUGUSTUS	CDS	11861	12199	0.88	+	0	ID=jg41257.t1.CDS1;Parent=D.long040068.01;Parent_Accession=GWHTBDNI000181;Protein_Accession=GWHPBDNI000181;;transl_table=1
GWHBDNI00000024	AUGUSTUS	exon	11861	12199	.	+	.	ID=jg41257.t1.exon1;Parent=D.long040068.01;Parent_Accession=GWHTBDNI000181;;transl_table=1
GWHBDNI00000024	AUGUSTUS	CDS	12541	12594	0.74	+	0	ID=jg41257.t1.CDS2;Parent=D.long040068.01;Parent_Accession=GWHTBDNI000181;Protein_Accession=GWHPBDNI000181;;transl_table=1
GWHBDNI00000024	AUGUSTUS	exon	12541	12594	.	+	.	ID=jg41257.t1.exon2;Parent=D.long040068.01;Parent_Accession=GWHTBDNI000181;;transl_table=1
GWHBDNI00000024	AUGUSTUS	gene	12878	14519	.	-	.	ID=D.long040069;Accession=GWHGBDNI000182;Name=;Alias=jg41258;;transl_table=1
GWHBDNI00000024	AUGUSTUS	mRNA	12878	14519	.	-	.	ID=D.long040069.01;Accession=GWHTBDNI000182;Parent=D.long040069;Parent_Accession=GWHGBDNI000182;Name=;Alias=jg41258.t1;;transl_table=1
GWHBDNI00000024	AUGUSTUS	CDS	12878	13321	0.96	-	0	ID=jg41258.t1.CDS1;Parent=D.long040069.01;Parent_Accession=GWHTBDNI000182;Protein_Accession=GWHPBDNI000182;;transl_table=1
GWHBDNI00000024	AUGUSTUS	exon	12878	13321	.	-	.	ID=jg41258.t1.exon1;Parent=D.long040069.01;Parent_Accession=GWHTBDNI000182;;transl_table=1
GWHBDNI00000024	AUGUSTUS	CDS	13586	14004	0.87	-	2	ID=jg41258.t1.CDS2;Parent=D.long040069.01;Parent_Accession=GWHTBDNI000182;Protein_Accession=GWHPBDNI000182;;transl_table=1
GWHBDNI00000024	AUGUSTUS	exon	13586	14004	.	-	.	ID=jg41258.t1.exon2;Parent=D.long040069.01;Parent_Accession=GWHTBDNI000182;;transl_table=1
GWHBDNI00000024	AUGUSTUS	CDS	14108	14519	0.73	-	0	ID=jg41258.t1.CDS3;Parent=D.long040069.01;Parent_Accession=GWHTBDNI000182;Protein_Accession=GWHPBDNI000182;;transl_table=1
GWHBDNI00000024	AUGUSTUS	exon	14108	14519	.	-	.	ID=jg41258.t1.exon3;Parent=D.long040069.01;Parent_Accession=GWHTBDNI000182;;transl_table=1
GWHBDNI00000024	AUGUSTUS	gene	16812	21586	.	-	.	ID=D.long040070;Accession=GWHGBDNI000183;Name=;Alias=jg41259;;transl_table=1
GWHBDNI00000024	AUGUSTUS	mRNA	16812	21586	.	-	.	ID=D.long040070.01;Accession=GWHTBDNI000183;Parent=D.long040070;Parent_Accession=GWHGBDNI000183;Name=;Alias=jg41259.t1;;transl_table=1
GWHBDNI00000024	AUGUSTUS	CDS	16812	17560	1	-	2	ID=jg41259.t1.CDS1;Parent=D.long040070.01;Parent_Accession=GWHTBDNI000183;Protein_Accession=GWHPBDNI000183;;transl_table=1
GWHBDNI00000024	AUGUSTUS	exon	16812	17560	.	-	.	ID=jg41259.t1.exon1;Parent=D.long040070.01;Parent_Accession=GWHTBDNI000183;;transl_table=1
GWHBDNI00000024	AUGUSTUS	CDS	17636	17710	1	-	2	ID=jg41259.t1.CDS2;Parent=D.long040070.01;Parent_Accession=GWHTBDNI000183;Protein_Accession=GWHPBDNI000183;;transl_table=1
GWHBDNI00000024	AUGUSTUS	exon	17636	17710	.	-	.	ID=jg41259.t1.exon2;Parent=D.long040070.01;Parent_Accession=GWHTBDNI000183;;transl_table=1
GWHBDNI00000024	AUGUSTUS	CDS	17811	18303	0.54	-	0	ID=jg41259.t1.CDS3;Parent=D.long040070.01;Parent_Accession=GWHTBDNI000183;Protein_Accession=GWHPBDNI000183;;transl_table=1
GWHBDNI00000024	AUGUSTUS	exon	17811	18303	.	-	.	ID=jg41259.t1.exon3;Parent=D.long040070.01;Parent_Accession=GWHTBDNI000183;;transl_table=1
GWHBDNI00000024	AUGUSTUS	CDS	18345	18993	0.54	-	1	ID=jg41259.t1.CDS4;Parent=D.long040070.01;Parent_Accession=GWHTBDNI000183;Protein_Accession=GWHPBDNI000183;;transl_table=1
GWHBDNI00000024	AUGUSTUS	exon	18345	18993	.	-	.	ID=jg41259.t1.exon4;Parent=D.long040070.01;Parent_Accession=GWHTBDNI000183;;transl_table=1
GWHBDNI00000024	AUGUSTUS	CDS	19123	19396	0.59	-	2	ID=jg41259.t1.CDS5;Parent=D.long040070.01;Parent_Accession=GWHTBDNI000183;Protein_Accession=GWHPBDNI000183;;transl_table=1
GWHBDNI00000024	AUGUSTUS	exon	19123	19396	.	-	.	ID=jg41259.t1.exon5;Parent=D.long040070.01;Parent_Accession=GWHTBDNI000183;;transl_table=1
GWHBDNI00000024	AUGUSTUS	CDS	19507	20452	0.53	-	0	ID=jg41259.t1.CDS6;Parent=D.long040070.01;Parent_Accession=GWHTBDNI000183;Protein_Accession=GWHPBDNI000183;;transl_table=1
GWHBDNI00000024	AUGUSTUS	exon	19507	20452	.	-	.	ID=jg41259.t1.exon6;Parent=D.long040070.01;Parent_Accession=GWHTBDNI000183;;transl_table=1
GWHBDNI00000024	AUGUSTUS	CDS	20526	21278	0.86	-	0	ID=jg41259.t1.CDS7;Parent=D.long040070.01;Parent_Accession=GWHTBDNI000183;Protein_Accession=GWHPBDNI000183;;transl_table=1
GWHBDNI00000024	AUGUSTUS	exon	20526	21278	.	-	.	ID=jg41259.t1.exon7;Parent=D.long040070.01;Parent_Accession=GWHTBDNI000183;;transl_table=1
GWHBDNI00000024	AUGUSTUS	CDS	21446	21586	0.77	-	0	ID=jg41259.t1.CDS8;Parent=D.long040070.01;Parent_Accession=GWHTBDNI000183;Protein_Accession=GWHPBDNI000183;;transl_table=1
GWHBDNI00000024	AUGUSTUS	exon	21446	21586	.	-	.	ID=jg41259.t1.exon8;Parent=D.long040070.01;Parent_Accession=GWHTBDNI000183;;transl_table=1
GWHBDNI00000024	AUGUSTUS	gene	23694	24104	.	-	.	ID=D.long040071;Accession=GWHGBDNI000184;Name=;Alias=jg41260;;transl_table=1
GWHBDNI00000024	AUGUSTUS	mRNA	23694	24104	.	-	.	ID=D.long040071.01;Accession=GWHTBDNI000184;Parent=D.long040071;Parent_Accession=GWHGBDNI000184;Name=;Alias=jg41260.t1;;transl_table=1
GWHBDNI00000024	AUGUSTUS	CDS	23694	24104	0.85	-	0	ID=jg41260.t1.CDS1;Parent=D.long040071.01;Parent_Accession=GWHTBDNI000184;Protein_Accession=GWHPBDNI000184;;transl_table=1
GWHBDNI00000024	AUGUSTUS	exon	23694	24104	.	-	.	ID=jg41260.t1.exon1;Parent=D.long040071.01;Parent_Accession=GWHTBDNI000184;;transl_table=1
GWHBDNI00000024	AUGUSTUS	gene	25593	25958	.	+	.	ID=D.long040072;Accession=GWHGBDNI000185;Name=;Alias=jg41261;;transl_table=1
GWHBDNI00000024	AUGUSTUS	mRNA	25593	25958	.	+	.	ID=D.long040072.01;Accession=GWHTBDNI000185;Parent=D.long040072;Parent_Accession=GWHGBDNI000185;Name=;Alias=jg41261.t1;;transl_table=1
GWHBDNI00000024	AUGUSTUS	CDS	25593	25958	1	+	0	ID=jg41261.t1.CDS1;Parent=D.long040072.01;Parent_Accession=GWHTBDNI000185;Protein_Accession=GWHPBDNI000185;;transl_table=1
GWHBDNI00000024	AUGUSTUS	exon	25593	25958	.	+	.	ID=jg41261.t1.exon1;Parent=D.long040072.01;Parent_Accession=GWHTBDNI000185;;transl_table=1
GWHBDNI00000024	AUGUSTUS	gene	26331	27156	.	+	.	ID=D.long040073;Accession=GWHGBDNI000186;Name=;Alias=jg41262;;transl_table=1
GWHBDNI00000024	AUGUSTUS	mRNA	26331	27156	.	+	.	ID=D.long040073.01;Accession=GWHTBDNI000186;Parent=D.long040073;Parent_Accession=GWHGBDNI000186;Name=;Alias=jg41262.t1;;transl_table=1
GWHBDNI00000024	AUGUSTUS	CDS	26331	26668	0.79	+	0	ID=jg41262.t1.CDS1;Parent=D.long040073.01;Parent_Accession=GWHTBDNI000186;Protein_Accession=GWHPBDNI000186;;transl_table=1
GWHBDNI00000024	AUGUSTUS	exon	26331	26668	.	+	.	ID=jg41262.t1.exon1;Parent=D.long040073.01;Parent_Accession=GWHTBDNI000186;;transl_table=1
GWHBDNI00000024	AUGUSTUS	CDS	26832	27156	0.7	+	1	ID=jg41262.t1.CDS2;Parent=D.long040073.01;Parent_Accession=GWHTBDNI000186;Protein_Accession=GWHPBDNI000186;;transl_table=1
GWHBDNI00000024	AUGUSTUS	exon	26832	27156	.	+	.	ID=jg41262.t1.exon2;Parent=D.long040073.01;Parent_Accession=GWHTBDNI000186;;transl_table=1
GWHBDNI00000024	AUGUSTUS	gene	27801	28618	.	+	.	ID=D.long040074;Accession=GWHGBDNI000187;Name=;Alias=jg41263;;transl_table=1
GWHBDNI00000024	AUGUSTUS	mRNA	27801	28618	.	+	.	ID=D.long040074.01;Accession=GWHTBDNI000187;Parent=D.long040074;Parent_Accession=GWHGBDNI000187;Name=;Alias=jg41263.t1;;transl_table=1
GWHBDNI00000024	AUGUSTUS	CDS	27801	28108	0.63	+	0	ID=jg41263.t1.CDS1;Parent=D.long040074.01;Parent_Accession=GWHTBDNI000187;Protein_Accession=GWHPBDNI000187;;transl_table=1
GWHBDNI00000024	AUGUSTUS	exon	27801	28108	.	+	.	ID=jg41263.t1.exon1;Parent=D.long040074.01;Parent_Accession=GWHTBDNI000187;;transl_table=1
GWHBDNI00000024	AUGUSTUS	CDS	28165	28358	0.92	+	1	ID=jg41263.t1.CDS2;Parent=D.long040074.01;Parent_Accession=GWHTBDNI000187;Protein_Accession=GWHPBDNI000187;;transl_table=1
GWHBDNI00000024	AUGUSTUS	exon	28165	28358	.	+	.	ID=jg41263.t1.exon2;Parent=D.long040074.01;Parent_Accession=GWHTBDNI000187;;transl_table=1
GWHBDNI00000024	AUGUSTUS	CDS	28464	28618	0.56	+	2	ID=jg41263.t1.CDS3;Parent=D.long040074.01;Parent_Accession=GWHTBDNI000187;Protein_Accession=GWHPBDNI000187;;transl_table=1
GWHBDNI00000024	AUGUSTUS	exon	28464	28618	.	+	.	ID=jg41263.t1.exon3;Parent=D.long040074.01;Parent_Accession=GWHTBDNI000187;;transl_table=1
GWHBDNI00000024	AUGUSTUS	gene	29271	31690	.	+	.	ID=D.long040075;Accession=GWHGBDNI000188;Name=;Alias=jg41265;;transl_table=1
GWHBDNI00000024	AUGUSTUS	mRNA	29271	31690	.	+	.	ID=D.long040075.01;Accession=GWHTBDNI000188;Parent=D.long040075;Parent_Accession=GWHGBDNI000188;Name=;Alias=jg41265.t1;;transl_table=1
GWHBDNI00000024	AUGUSTUS	CDS	29271	29416	0.55	+	0	ID=jg41265.t1.CDS1;Parent=D.long040075.01;Parent_Accession=GWHTBDNI000188;Protein_Accession=GWHPBDNI000188;;transl_table=1
GWHBDNI00000024	AUGUSTUS	exon	29271	29416	.	+	.	ID=jg41265.t1.exon1;Parent=D.long040075.01;Parent_Accession=GWHTBDNI000188;;transl_table=1
GWHBDNI00000024	AUGUSTUS	CDS	29831	30364	0.48	+	1	ID=jg41265.t1.CDS2;Parent=D.long040075.01;Parent_Accession=GWHTBDNI000188;Protein_Accession=GWHPBDNI000188;;transl_table=1
GWHBDNI00000024	AUGUSTUS	exon	29831	30364	.	+	.	ID=jg41265.t1.exon2;Parent=D.long040075.01;Parent_Accession=GWHTBDNI000188;;transl_table=1
GWHBDNI00000024	AUGUSTUS	CDS	30464	30904	0.7	+	1	ID=jg41265.t1.CDS3;Parent=D.long040075.01;Parent_Accession=GWHTBDNI000188;Protein_Accession=GWHPBDNI000188;;transl_table=1
GWHBDNI00000024	AUGUSTUS	exon	30464	30904	.	+	.	ID=jg41265.t1.exon3;Parent=D.long040075.01;Parent_Accession=GWHTBDNI000188;;transl_table=1
GWHBDNI00000024	AUGUSTUS	CDS	30983	31100	0.48	+	1	ID=jg41265.t1.CDS4;Parent=D.long040075.01;Parent_Accession=GWHTBDNI000188;Protein_Accession=GWHPBDNI000188;;transl_table=1
GWHBDNI00000024	AUGUSTUS	exon	30983	31100	.	+	.	ID=jg41265.t1.exon4;Parent=D.long040075.01;Parent_Accession=GWHTBDNI000188;;transl_table=1
GWHBDNI00000024	AUGUSTUS	CDS	31205	31690	0.48	+	0	ID=jg41265.t1.CDS5;Parent=D.long040075.01;Parent_Accession=GWHTBDNI000188;Protein_Accession=GWHPBDNI000188;;transl_table=1
GWHBDNI00000024	AUGUSTUS	exon	31205	31690	.	+	.	ID=jg41265.t1.exon5;Parent=D.long040075.01;Parent_Accession=GWHTBDNI000188;;transl_table=1
GWHBDNI00000024	AUGUSTUS	gene	32520	33133	.	+	.	ID=D.long040076;Accession=GWHGBDNI000189;Name=;Alias=jg41267;;transl_table=1
GWHBDNI00000024	AUGUSTUS	mRNA	32520	33133	.	+	.	ID=D.long040076.01;Accession=GWHTBDNI000189;Parent=D.long040076;Parent_Accession=GWHGBDNI000189;Name=;Alias=jg41267.t1;;transl_table=1
GWHBDNI00000024	AUGUSTUS	CDS	32520	32613	0.41	+	0	ID=jg41267.t1.CDS1;Parent=D.long040076.01;Parent_Accession=GWHTBDNI000189;Protein_Accession=GWHPBDNI000189;;transl_table=1
GWHBDNI00000024	AUGUSTUS	exon	32520	32613	.	+	.	ID=jg41267.t1.exon1;Parent=D.long040076.01;Parent_Accession=GWHTBDNI000189;;transl_table=1
GWHBDNI00000024	AUGUSTUS	CDS	32700	33133	0.4	+	2	ID=jg41267.t1.CDS2;Parent=D.long040076.01;Parent_Accession=GWHTBDNI000189;Protein_Accession=GWHPBDNI000189;;transl_table=1
GWHBDNI00000024	AUGUSTUS	exon	32700	33133	.	+	.	ID=jg41267.t1.exon2;Parent=D.long040076.01;Parent_Accession=GWHTBDNI000189;;transl_table=1
#OriSeqID=HiC_scaffold_25	Accession=GWHBDNI00000025
GWHBDNI00000025	AUGUSTUS	gene	1460	2233	.	+	.	ID=D.long039882;Accession=GWHGBDNI000190;Name=;Alias=jg168;;transl_table=1
GWHBDNI00000025	AUGUSTUS	mRNA	1460	2233	.	+	.	ID=D.long039882.01;Accession=GWHTBDNI000190;Parent=D.long039882;Parent_Accession=GWHGBDNI000190;Name=;Alias=jg168.t1;;transl_table=1
GWHBDNI00000025	AUGUSTUS	CDS	1460	1537	1	+	0	ID=jg168.t1.CDS1;Parent=D.long039882.01;Parent_Accession=GWHTBDNI000190;Protein_Accession=GWHPBDNI000190;;transl_table=1
GWHBDNI00000025	AUGUSTUS	exon	1460	1537	.	+	.	ID=jg168.t1.exon1;Parent=D.long039882.01;Parent_Accession=GWHTBDNI000190;;transl_table=1
GWHBDNI00000025	AUGUSTUS	CDS	1692	1858	0.99	+	0	ID=jg168.t1.CDS2;Parent=D.long039882.01;Parent_Accession=GWHTBDNI000190;Protein_Accession=GWHPBDNI000190;;transl_table=1
GWHBDNI00000025	AUGUSTUS	exon	1692	1858	.	+	.	ID=jg168.t1.exon2;Parent=D.long039882.01;Parent_Accession=GWHTBDNI000190;;transl_table=1
GWHBDNI00000025	AUGUSTUS	CDS	1939	2233	1	+	1	ID=jg168.t1.CDS3;Parent=D.long039882.01;Parent_Accession=GWHTBDNI000190;Protein_Accession=GWHPBDNI000190;;transl_table=1
GWHBDNI00000025	AUGUSTUS	exon	1939	2233	.	+	.	ID=jg168.t1.exon3;Parent=D.long039882.01;Parent_Accession=GWHTBDNI000190;;transl_table=1
GWHBDNI00000025	AUGUSTUS	gene	3229	3711	.	-	.	ID=D.long039883;Accession=GWHGBDNI000191;Name=;Alias=jg171;;transl_table=1
GWHBDNI00000025	AUGUSTUS	mRNA	3229	3711	.	-	.	ID=D.long039883.01;Accession=GWHTBDNI000191;Parent=D.long039883;Parent_Accession=GWHGBDNI000191;Name=;Alias=jg171.t1;;transl_table=1
GWHBDNI00000025	AUGUSTUS	CDS	3229	3296	0.99	-	2	ID=jg171.t1.CDS1;Parent=D.long039883.01;Parent_Accession=GWHTBDNI000191;Protein_Accession=GWHPBDNI000191;;transl_table=1
GWHBDNI00000025	AUGUSTUS	exon	3229	3296	.	-	.	ID=jg171.t1.exon1;Parent=D.long039883.01;Parent_Accession=GWHTBDNI000191;;transl_table=1
GWHBDNI00000025	AUGUSTUS	CDS	3381	3711	0.87	-	0	ID=jg171.t1.CDS2;Parent=D.long039883.01;Parent_Accession=GWHTBDNI000191;Protein_Accession=GWHPBDNI000191;;transl_table=1
GWHBDNI00000025	AUGUSTUS	exon	3381	3711	.	-	.	ID=jg171.t1.exon2;Parent=D.long039883.01;Parent_Accession=GWHTBDNI000191;;transl_table=1
GWHBDNI00000025	AUGUSTUS	gene	3773	4222	.	+	.	ID=D.long039884;Accession=GWHGBDNI000192;Name=;Alias=jg172;;transl_table=1
GWHBDNI00000025	AUGUSTUS	mRNA	3773	4222	.	+	.	ID=D.long039884.01;Accession=GWHTBDNI000192;Parent=D.long039884;Parent_Accession=GWHGBDNI000192;Name=;Alias=jg172.t1;;transl_table=1
GWHBDNI00000025	AUGUSTUS	CDS	3773	4222	0.9	+	0	ID=jg172.t1.CDS1;Parent=D.long039884.01;Parent_Accession=GWHTBDNI000192;Protein_Accession=GWHPBDNI000192;;transl_table=1
GWHBDNI00000025	AUGUSTUS	exon	3773	4222	.	+	.	ID=jg172.t1.exon1;Parent=D.long039884.01;Parent_Accession=GWHTBDNI000192;;transl_table=1
GWHBDNI00000025	AUGUSTUS	gene	4267	4785	.	-	.	ID=D.long039885;Accession=GWHGBDNI000193;Name=;Alias=jg173;;transl_table=1
GWHBDNI00000025	AUGUSTUS	mRNA	4267	4785	.	-	.	ID=D.long039885.01;Accession=GWHTBDNI000193;Parent=D.long039885;Parent_Accession=GWHGBDNI000193;Name=;Alias=jg173.t1;;transl_table=1
GWHBDNI00000025	AUGUSTUS	CDS	4267	4494	0.92	-	0	ID=jg173.t1.CDS1;Parent=D.long039885.01;Parent_Accession=GWHTBDNI000193;Protein_Accession=GWHPBDNI000193;;transl_table=1
GWHBDNI00000025	AUGUSTUS	exon	4267	4494	.	-	.	ID=jg173.t1.exon1;Parent=D.long039885.01;Parent_Accession=GWHTBDNI000193;;transl_table=1
GWHBDNI00000025	AUGUSTUS	CDS	4648	4785	0.8	-	0	ID=jg173.t1.CDS2;Parent=D.long039885.01;Parent_Accession=GWHTBDNI000193;Protein_Accession=GWHPBDNI000193;;transl_table=1
GWHBDNI00000025	AUGUSTUS	exon	4648	4785	.	-	.	ID=jg173.t1.exon2;Parent=D.long039885.01;Parent_Accession=GWHTBDNI000193;;transl_table=1
GWHBDNI00000025	AUGUSTUS	gene	4937	5920	.	+	.	ID=D.long039886;Accession=GWHGBDNI000194;Name=;Alias=jg174;;transl_table=1
GWHBDNI00000025	AUGUSTUS	mRNA	4937	5920	.	+	.	ID=D.long039886.01;Accession=GWHTBDNI000194;Parent=D.long039886;Parent_Accession=GWHGBDNI000194;Name=;Alias=jg174.t1;;transl_table=1
GWHBDNI00000025	AUGUSTUS	CDS	4937	5386	0.55	+	0	ID=jg174.t1.CDS1;Parent=D.long039886.01;Parent_Accession=GWHTBDNI000194;Protein_Accession=GWHPBDNI000194;;transl_table=1
GWHBDNI00000025	AUGUSTUS	exon	4937	5386	.	+	.	ID=jg174.t1.exon1;Parent=D.long039886.01;Parent_Accession=GWHTBDNI000194;;transl_table=1
GWHBDNI00000025	AUGUSTUS	CDS	5499	5605	0.62	+	0	ID=jg174.t1.CDS2;Parent=D.long039886.01;Parent_Accession=GWHTBDNI000194;Protein_Accession=GWHPBDNI000194;;transl_table=1
GWHBDNI00000025	AUGUSTUS	exon	5499	5605	.	+	.	ID=jg174.t1.exon2;Parent=D.long039886.01;Parent_Accession=GWHTBDNI000194;;transl_table=1
GWHBDNI00000025	AUGUSTUS	CDS	5674	5920	1	+	1	ID=jg174.t1.CDS3;Parent=D.long039886.01;Parent_Accession=GWHTBDNI000194;Protein_Accession=GWHPBDNI000194;;transl_table=1
GWHBDNI00000025	AUGUSTUS	exon	5674	5920	.	+	.	ID=jg174.t1.exon3;Parent=D.long039886.01;Parent_Accession=GWHTBDNI000194;;transl_table=1
GWHBDNI00000025	AUGUSTUS	gene	6016	6752	.	-	.	ID=D.long039887;Accession=GWHGBDNI000195;Name=;Alias=jg175;;transl_table=1
GWHBDNI00000025	AUGUSTUS	mRNA	6016	6752	.	-	.	ID=D.long039887.01;Accession=GWHTBDNI000195;Parent=D.long039887;Parent_Accession=GWHGBDNI000195;Name=;Alias=jg175.t1;;transl_table=1
GWHBDNI00000025	AUGUSTUS	CDS	6016	6458	1	-	2	ID=jg175.t1.CDS1;Parent=D.long039887.01;Parent_Accession=GWHTBDNI000195;Protein_Accession=GWHPBDNI000195;;transl_table=1
GWHBDNI00000025	AUGUSTUS	exon	6016	6458	.	-	.	ID=jg175.t1.exon1;Parent=D.long039887.01;Parent_Accession=GWHTBDNI000195;;transl_table=1
GWHBDNI00000025	AUGUSTUS	CDS	6593	6752	0.35	-	0	ID=jg175.t1.CDS2;Parent=D.long039887.01;Parent_Accession=GWHTBDNI000195;Protein_Accession=GWHPBDNI000195;;transl_table=1
GWHBDNI00000025	AUGUSTUS	exon	6593	6752	.	-	.	ID=jg175.t1.exon2;Parent=D.long039887.01;Parent_Accession=GWHTBDNI000195;;transl_table=1
GWHBDNI00000025	AUGUSTUS	gene	7232	8671	.	-	.	ID=D.long039888;Accession=GWHGBDNI000196;Name=;Alias=jg176;;transl_table=1
GWHBDNI00000025	AUGUSTUS	mRNA	7232	8671	.	-	.	ID=D.long039888.01;Accession=GWHTBDNI000196;Parent=D.long039888;Parent_Accession=GWHGBDNI000196;Name=;Alias=jg176.t1;;transl_table=1
GWHBDNI00000025	AUGUSTUS	CDS	7232	7465	0.33	-	0	ID=jg176.t1.CDS1;Parent=D.long039888.01;Parent_Accession=GWHTBDNI000196;Protein_Accession=GWHPBDNI000196;;transl_table=1
GWHBDNI00000025	AUGUSTUS	exon	7232	7465	.	-	.	ID=jg176.t1.exon1;Parent=D.long039888.01;Parent_Accession=GWHTBDNI000196;;transl_table=1
GWHBDNI00000025	AUGUSTUS	CDS	7522	8006	0.59	-	2	ID=jg176.t1.CDS2;Parent=D.long039888.01;Parent_Accession=GWHTBDNI000196;Protein_Accession=GWHPBDNI000196;;transl_table=1
GWHBDNI00000025	AUGUSTUS	exon	7522	8006	.	-	.	ID=jg176.t1.exon2;Parent=D.long039888.01;Parent_Accession=GWHTBDNI000196;;transl_table=1
GWHBDNI00000025	AUGUSTUS	CDS	8395	8671	0.23	-	0	ID=jg176.t1.CDS3;Parent=D.long039888.01;Parent_Accession=GWHTBDNI000196;Protein_Accession=GWHPBDNI000196;;transl_table=1
GWHBDNI00000025	AUGUSTUS	exon	8395	8671	.	-	.	ID=jg176.t1.exon3;Parent=D.long039888.01;Parent_Accession=GWHTBDNI000196;;transl_table=1
GWHBDNI00000025	AUGUSTUS	gene	9424	9906	.	-	.	ID=D.long039889;Accession=GWHGBDNI000197;Name=;Alias=jg178;;transl_table=1
GWHBDNI00000025	AUGUSTUS	mRNA	9424	9906	.	-	.	ID=D.long039889.01;Accession=GWHTBDNI000197;Parent=D.long039889;Parent_Accession=GWHGBDNI000197;Name=;Alias=jg178.t1;;transl_table=1
GWHBDNI00000025	AUGUSTUS	CDS	9424	9906	0.35	-	0	ID=jg178.t1.CDS1;Parent=D.long039889.01;Parent_Accession=GWHTBDNI000197;Protein_Accession=GWHPBDNI000197;;transl_table=1
GWHBDNI00000025	AUGUSTUS	exon	9424	9906	.	-	.	ID=jg178.t1.exon1;Parent=D.long039889.01;Parent_Accession=GWHTBDNI000197;;transl_table=1
GWHBDNI00000025	AUGUSTUS	gene	10910	11648	.	-	.	ID=D.long039890;Accession=GWHGBDNI000198;Name=;Alias=jg180;;transl_table=1
GWHBDNI00000025	AUGUSTUS	mRNA	10910	11648	.	-	.	ID=D.long039890.01;Accession=GWHTBDNI000198;Parent=D.long039890;Parent_Accession=GWHGBDNI000198;Name=;Alias=jg180.t1;;transl_table=1
GWHBDNI00000025	AUGUSTUS	CDS	10910	11377	0.57	-	0	ID=jg180.t1.CDS1;Parent=D.long039890.01;Parent_Accession=GWHTBDNI000198;Protein_Accession=GWHPBDNI000198;;transl_table=1
GWHBDNI00000025	AUGUSTUS	exon	10910	11377	.	-	.	ID=jg180.t1.exon1;Parent=D.long039890.01;Parent_Accession=GWHTBDNI000198;;transl_table=1
GWHBDNI00000025	AUGUSTUS	CDS	11529	11648	0.32	-	0	ID=jg180.t1.CDS2;Parent=D.long039890.01;Parent_Accession=GWHTBDNI000198;Protein_Accession=GWHPBDNI000198;;transl_table=1
GWHBDNI00000025	AUGUSTUS	exon	11529	11648	.	-	.	ID=jg180.t1.exon2;Parent=D.long039890.01;Parent_Accession=GWHTBDNI000198;;transl_table=1
GWHBDNI00000025	AUGUSTUS	gene	12022	12558	.	-	.	ID=D.long039891;Accession=GWHGBDNI000199;Name=;Alias=jg181;;transl_table=1
GWHBDNI00000025	AUGUSTUS	mRNA	12022	12558	.	-	.	ID=D.long039891.01;Accession=GWHTBDNI000199;Parent=D.long039891;Parent_Accession=GWHGBDNI000199;Name=;Alias=jg181.t1;;transl_table=1
GWHBDNI00000025	AUGUSTUS	CDS	12022	12109	0.94	-	1	ID=jg181.t1.CDS1;Parent=D.long039891.01;Parent_Accession=GWHTBDNI000199;Protein_Accession=GWHPBDNI000199;;transl_table=1
GWHBDNI00000025	AUGUSTUS	exon	12022	12109	.	-	.	ID=jg181.t1.exon1;Parent=D.long039891.01;Parent_Accession=GWHTBDNI000199;;transl_table=1
GWHBDNI00000025	AUGUSTUS	CDS	12221	12558	0.77	-	0	ID=jg181.t1.CDS2;Parent=D.long039891.01;Parent_Accession=GWHTBDNI000199;Protein_Accession=GWHPBDNI000199;;transl_table=1
GWHBDNI00000025	AUGUSTUS	exon	12221	12558	.	-	.	ID=jg181.t1.exon2;Parent=D.long039891.01;Parent_Accession=GWHTBDNI000199;;transl_table=1
GWHBDNI00000025	AUGUSTUS	gene	13234	14827	.	-	.	ID=D.long039892;Accession=GWHGBDNI000200;Name=;Alias=jg183;;transl_table=1
GWHBDNI00000025	AUGUSTUS	mRNA	13234	14827	.	-	.	ID=D.long039892.01;Accession=GWHTBDNI000200;Parent=D.long039892;Parent_Accession=GWHGBDNI000200;Name=;Alias=jg183.t1;;transl_table=1
GWHBDNI00000025	AUGUSTUS	CDS	13234	13714	0.25	-	1	ID=jg183.t1.CDS1;Parent=D.long039892.01;Parent_Accession=GWHTBDNI000200;Protein_Accession=GWHPBDNI000200;;transl_table=1
GWHBDNI00000025	AUGUSTUS	exon	13234	13714	.	-	.	ID=jg183.t1.exon1;Parent=D.long039892.01;Parent_Accession=GWHTBDNI000200;;transl_table=1
GWHBDNI00000025	AUGUSTUS	CDS	13914	14827	0.78	-	0	ID=jg183.t1.CDS2;Parent=D.long039892.01;Parent_Accession=GWHTBDNI000200;Protein_Accession=GWHPBDNI000200;;transl_table=1
GWHBDNI00000025	AUGUSTUS	exon	13914	14827	.	-	.	ID=jg183.t1.exon2;Parent=D.long039892.01;Parent_Accession=GWHTBDNI000200;;transl_table=1
GWHBDNI00000025	AUGUSTUS	gene	14849	16277	.	-	.	ID=D.long039893;Accession=GWHGBDNI000201;Name=;Alias=jg184;;transl_table=1
GWHBDNI00000025	AUGUSTUS	mRNA	14849	16277	.	-	.	ID=D.long039893.01;Accession=GWHTBDNI000201;Parent=D.long039893;Parent_Accession=GWHGBDNI000201;Name=;Alias=jg184.t1;;transl_table=1
GWHBDNI00000025	AUGUSTUS	CDS	14849	15277	0.98	-	0	ID=jg184.t1.CDS1;Parent=D.long039893.01;Parent_Accession=GWHTBDNI000201;Protein_Accession=GWHPBDNI000201;;transl_table=1
GWHBDNI00000025	AUGUSTUS	exon	14849	15277	.	-	.	ID=jg184.t1.exon1;Parent=D.long039893.01;Parent_Accession=GWHTBDNI000201;;transl_table=1
GWHBDNI00000025	AUGUSTUS	CDS	15720	16277	0.67	-	0	ID=jg184.t1.CDS2;Parent=D.long039893.01;Parent_Accession=GWHTBDNI000201;Protein_Accession=GWHPBDNI000201;;transl_table=1
GWHBDNI00000025	AUGUSTUS	exon	15720	16277	.	-	.	ID=jg184.t1.exon2;Parent=D.long039893.01;Parent_Accession=GWHTBDNI000201;;transl_table=1
GWHBDNI00000025	AUGUSTUS	gene	16339	17657	.	+	.	ID=D.long039894;Accession=GWHGBDNI000202;Name=;Alias=jg185;;transl_table=1
GWHBDNI00000025	AUGUSTUS	mRNA	16339	17657	.	+	.	ID=D.long039894.01;Accession=GWHTBDNI000202;Parent=D.long039894;Parent_Accession=GWHGBDNI000202;Name=;Alias=jg185.t1;;transl_table=1
GWHBDNI00000025	AUGUSTUS	CDS	16339	16448	0.9	+	0	ID=jg185.t1.CDS1;Parent=D.long039894.01;Parent_Accession=GWHTBDNI000202;Protein_Accession=GWHPBDNI000202;;transl_table=1
GWHBDNI00000025	AUGUSTUS	exon	16339	16448	.	+	.	ID=jg185.t1.exon1;Parent=D.long039894.01;Parent_Accession=GWHTBDNI000202;;transl_table=1
GWHBDNI00000025	AUGUSTUS	CDS	16726	17191	0.8	+	1	ID=jg185.t1.CDS2;Parent=D.long039894.01;Parent_Accession=GWHTBDNI000202;Protein_Accession=GWHPBDNI000202;;transl_table=1
GWHBDNI00000025	AUGUSTUS	exon	16726	17191	.	+	.	ID=jg185.t1.exon2;Parent=D.long039894.01;Parent_Accession=GWHTBDNI000202;;transl_table=1
GWHBDNI00000025	AUGUSTUS	CDS	17304	17657	0.9	+	0	ID=jg185.t1.CDS3;Parent=D.long039894.01;Parent_Accession=GWHTBDNI000202;Protein_Accession=GWHPBDNI000202;;transl_table=1
GWHBDNI00000025	AUGUSTUS	exon	17304	17657	.	+	.	ID=jg185.t1.exon3;Parent=D.long039894.01;Parent_Accession=GWHTBDNI000202;;transl_table=1
GWHBDNI00000025	AUGUSTUS	gene	18383	19262	.	-	.	ID=D.long039895;Accession=GWHGBDNI000203;Name=;Alias=jg187;;transl_table=1
GWHBDNI00000025	AUGUSTUS	mRNA	18383	19262	.	-	.	ID=D.long039895.01;Accession=GWHTBDNI000203;Parent=D.long039895;Parent_Accession=GWHGBDNI000203;Name=;Alias=jg187.t1;;transl_table=1
GWHBDNI00000025	AUGUSTUS	CDS	18383	18575	0.64	-	1	ID=jg187.t1.CDS1;Parent=D.long039895.01;Parent_Accession=GWHTBDNI000203;Protein_Accession=GWHPBDNI000203;;transl_table=1
GWHBDNI00000025	AUGUSTUS	exon	18383	18575	.	-	.	ID=jg187.t1.exon1;Parent=D.long039895.01;Parent_Accession=GWHTBDNI000203;;transl_table=1
GWHBDNI00000025	AUGUSTUS	CDS	18661	19262	0.7	-	0	ID=jg187.t1.CDS2;Parent=D.long039895.01;Parent_Accession=GWHTBDNI000203;Protein_Accession=GWHPBDNI000203;;transl_table=1
GWHBDNI00000025	AUGUSTUS	exon	18661	19262	.	-	.	ID=jg187.t1.exon2;Parent=D.long039895.01;Parent_Accession=GWHTBDNI000203;;transl_table=1
GWHBDNI00000025	AUGUSTUS	gene	19434	20630	.	-	.	ID=D.long039896;Accession=GWHGBDNI000204;Name=;Alias=jg188;;transl_table=1
GWHBDNI00000025	AUGUSTUS	mRNA	19434	20630	.	-	.	ID=D.long039896.01;Accession=GWHTBDNI000204;Parent=D.long039896;Parent_Accession=GWHGBDNI000204;Name=;Alias=jg188.t1;;transl_table=1
GWHBDNI00000025	AUGUSTUS	CDS	19434	20630	1	-	0	ID=jg188.t1.CDS1;Parent=D.long039896.01;Parent_Accession=GWHTBDNI000204;Protein_Accession=GWHPBDNI000204;;transl_table=1
GWHBDNI00000025	AUGUSTUS	exon	19434	20630	.	-	.	ID=jg188.t1.exon1;Parent=D.long039896.01;Parent_Accession=GWHTBDNI000204;;transl_table=1
GWHBDNI00000025	AUGUSTUS	gene	21137	21598	.	+	.	ID=D.long039897;Accession=GWHGBDNI000205;Name=;Alias=jg189;;transl_table=1
GWHBDNI00000025	AUGUSTUS	mRNA	21137	21598	.	+	.	ID=D.long039897.01;Accession=GWHTBDNI000205;Parent=D.long039897;Parent_Accession=GWHGBDNI000205;Name=;Alias=jg189.t1;;transl_table=1
GWHBDNI00000025	AUGUSTUS	CDS	21137	21598	0.93	+	0	ID=jg189.t1.CDS1;Parent=D.long039897.01;Parent_Accession=GWHTBDNI000205;Protein_Accession=GWHPBDNI000205;;transl_table=1
GWHBDNI00000025	AUGUSTUS	exon	21137	21598	.	+	.	ID=jg189.t1.exon1;Parent=D.long039897.01;Parent_Accession=GWHTBDNI000205;;transl_table=1
GWHBDNI00000025	AUGUSTUS	gene	21712	22666	.	+	.	ID=D.long039898;Accession=GWHGBDNI000206;Name=;Alias=jg190;;transl_table=1
GWHBDNI00000025	AUGUSTUS	mRNA	21712	22666	.	+	.	ID=D.long039898.01;Accession=GWHTBDNI000206;Parent=D.long039898;Parent_Accession=GWHGBDNI000206;Name=;Alias=jg190.t1;;transl_table=1
GWHBDNI00000025	AUGUSTUS	CDS	21712	22314	0.91	+	0	ID=jg190.t1.CDS1;Parent=D.long039898.01;Parent_Accession=GWHTBDNI000206;Protein_Accession=GWHPBDNI000206;;transl_table=1
GWHBDNI00000025	AUGUSTUS	exon	21712	22314	.	+	.	ID=jg190.t1.exon1;Parent=D.long039898.01;Parent_Accession=GWHTBDNI000206;;transl_table=1
GWHBDNI00000025	AUGUSTUS	CDS	22373	22666	0.66	+	0	ID=jg190.t1.CDS2;Parent=D.long039898.01;Parent_Accession=GWHTBDNI000206;Protein_Accession=GWHPBDNI000206;;transl_table=1
GWHBDNI00000025	AUGUSTUS	exon	22373	22666	.	+	.	ID=jg190.t1.exon2;Parent=D.long039898.01;Parent_Accession=GWHTBDNI000206;;transl_table=1
GWHBDNI00000025	AUGUSTUS	gene	24196	24779	.	+	.	ID=D.long039899;Accession=GWHGBDNI000207;Name=;Alias=jg194;;transl_table=1
GWHBDNI00000025	AUGUSTUS	mRNA	24196	24779	.	+	.	ID=D.long039899.01;Accession=GWHTBDNI000207;Parent=D.long039899;Parent_Accession=GWHGBDNI000207;Name=;Alias=jg194.t1;;transl_table=1
GWHBDNI00000025	AUGUSTUS	CDS	24196	24448	0.82	+	0	ID=jg194.t1.CDS1;Parent=D.long039899.01;Parent_Accession=GWHTBDNI000207;Protein_Accession=GWHPBDNI000207;;transl_table=1
GWHBDNI00000025	AUGUSTUS	exon	24196	24448	.	+	.	ID=jg194.t1.exon1;Parent=D.long039899.01;Parent_Accession=GWHTBDNI000207;;transl_table=1
GWHBDNI00000025	AUGUSTUS	CDS	24580	24779	0.97	+	2	ID=jg194.t1.CDS2;Parent=D.long039899.01;Parent_Accession=GWHTBDNI000207;Protein_Accession=GWHPBDNI000207;;transl_table=1
GWHBDNI00000025	AUGUSTUS	exon	24580	24779	.	+	.	ID=jg194.t1.exon2;Parent=D.long039899.01;Parent_Accession=GWHTBDNI000207;;transl_table=1
GWHBDNI00000025	AUGUSTUS	gene	25335	25865	.	+	.	ID=D.long039900;Accession=GWHGBDNI000208;Name=;Alias=jg196;;transl_table=1
GWHBDNI00000025	AUGUSTUS	mRNA	25335	25865	.	+	.	ID=D.long039900.01;Accession=GWHTBDNI000208;Parent=D.long039900;Parent_Accession=GWHGBDNI000208;Name=;Alias=jg196.t1;;transl_table=1
GWHBDNI00000025	AUGUSTUS	CDS	25335	25865	0.7	+	0	ID=jg196.t1.CDS1;Parent=D.long039900.01;Parent_Accession=GWHTBDNI000208;Protein_Accession=GWHPBDNI000208;;transl_table=1
GWHBDNI00000025	AUGUSTUS	exon	25335	25865	.	+	.	ID=jg196.t1.exon1;Parent=D.long039900.01;Parent_Accession=GWHTBDNI000208;;transl_table=1
GWHBDNI00000025	AUGUSTUS	gene	26207	27844	.	+	.	ID=D.long039901;Accession=GWHGBDNI000209;Name=;Alias=jg197;;transl_table=1
GWHBDNI00000025	AUGUSTUS	mRNA	26207	27844	.	+	.	ID=D.long039901.01;Accession=GWHTBDNI000209;Parent=D.long039901;Parent_Accession=GWHGBDNI000209;Name=;Alias=jg197.t1;;transl_table=1
GWHBDNI00000025	AUGUSTUS	CDS	26207	27276	0.98	+	0	ID=jg197.t1.CDS1;Parent=D.long039901.01;Parent_Accession=GWHTBDNI000209;Protein_Accession=GWHPBDNI000209;;transl_table=1
GWHBDNI00000025	AUGUSTUS	exon	26207	27276	.	+	.	ID=jg197.t1.exon1;Parent=D.long039901.01;Parent_Accession=GWHTBDNI000209;;transl_table=1
GWHBDNI00000025	AUGUSTUS	CDS	27451	27844	0.86	+	1	ID=jg197.t1.CDS2;Parent=D.long039901.01;Parent_Accession=GWHTBDNI000209;Protein_Accession=GWHPBDNI000209;;transl_table=1
GWHBDNI00000025	AUGUSTUS	exon	27451	27844	.	+	.	ID=jg197.t1.exon2;Parent=D.long039901.01;Parent_Accession=GWHTBDNI000209;;transl_table=1
GWHBDNI00000025	AUGUSTUS	gene	28220	28869	.	+	.	ID=D.long039902;Accession=GWHGBDNI000210;Name=;Alias=jg198;;transl_table=1
GWHBDNI00000025	AUGUSTUS	mRNA	28220	28869	.	+	.	ID=D.long039902.01;Accession=GWHTBDNI000210;Parent=D.long039902;Parent_Accession=GWHGBDNI000210;Name=;Alias=jg198.t1;;transl_table=1
GWHBDNI00000025	AUGUSTUS	CDS	28220	28274	0.99	+	0	ID=jg198.t1.CDS1;Parent=D.long039902.01;Parent_Accession=GWHTBDNI000210;Protein_Accession=GWHPBDNI000210;;transl_table=1
GWHBDNI00000025	AUGUSTUS	exon	28220	28274	.	+	.	ID=jg198.t1.exon1;Parent=D.long039902.01;Parent_Accession=GWHTBDNI000210;;transl_table=1
GWHBDNI00000025	AUGUSTUS	CDS	28433	28869	1	+	2	ID=jg198.t1.CDS2;Parent=D.long039902.01;Parent_Accession=GWHTBDNI000210;Protein_Accession=GWHPBDNI000210;;transl_table=1
GWHBDNI00000025	AUGUSTUS	exon	28433	28869	.	+	.	ID=jg198.t1.exon2;Parent=D.long039902.01;Parent_Accession=GWHTBDNI000210;;transl_table=1
GWHBDNI00000025	AUGUSTUS	gene	29123	30140	.	+	.	ID=D.long039903;Accession=GWHGBDNI000211;Name=;Alias=jg199;;transl_table=1
GWHBDNI00000025	AUGUSTUS	mRNA	29123	30140	.	+	.	ID=D.long039903.01;Accession=GWHTBDNI000211;Parent=D.long039903;Parent_Accession=GWHGBDNI000211;Name=;Alias=jg199.t1;;transl_table=1
GWHBDNI00000025	AUGUSTUS	CDS	29123	29755	0.95	+	0	ID=jg199.t1.CDS1;Parent=D.long039903.01;Parent_Accession=GWHTBDNI000211;Protein_Accession=GWHPBDNI000211;;transl_table=1
GWHBDNI00000025	AUGUSTUS	exon	29123	29755	.	+	.	ID=jg199.t1.exon1;Parent=D.long039903.01;Parent_Accession=GWHTBDNI000211;;transl_table=1
GWHBDNI00000025	AUGUSTUS	CDS	29862	30140	0.69	+	0	ID=jg199.t1.CDS2;Parent=D.long039903.01;Parent_Accession=GWHTBDNI000211;Protein_Accession=GWHPBDNI000211;;transl_table=1
GWHBDNI00000025	AUGUSTUS	exon	29862	30140	.	+	.	ID=jg199.t1.exon2;Parent=D.long039903.01;Parent_Accession=GWHTBDNI000211;;transl_table=1
GWHBDNI00000025	AUGUSTUS	gene	30632	31273	.	+	.	ID=D.long039904;Accession=GWHGBDNI000212;Name=;Alias=jg200;;transl_table=1
GWHBDNI00000025	AUGUSTUS	mRNA	30632	31273	.	+	.	ID=D.long039904.01;Accession=GWHTBDNI000212;Parent=D.long039904;Parent_Accession=GWHGBDNI000212;Name=;Alias=jg200.t1;;transl_table=1
GWHBDNI00000025	AUGUSTUS	CDS	30632	30749	1	+	0	ID=jg200.t1.CDS1;Parent=D.long039904.01;Parent_Accession=GWHTBDNI000212;Protein_Accession=GWHPBDNI000212;;transl_table=1
GWHBDNI00000025	AUGUSTUS	exon	30632	30749	.	+	.	ID=jg200.t1.exon1;Parent=D.long039904.01;Parent_Accession=GWHTBDNI000212;;transl_table=1
GWHBDNI00000025	AUGUSTUS	CDS	30838	31087	1	+	2	ID=jg200.t1.CDS2;Parent=D.long039904.01;Parent_Accession=GWHTBDNI000212;Protein_Accession=GWHPBDNI000212;;transl_table=1
GWHBDNI00000025	AUGUSTUS	exon	30838	31087	.	+	.	ID=jg200.t1.exon2;Parent=D.long039904.01;Parent_Accession=GWHTBDNI000212;;transl_table=1
GWHBDNI00000025	AUGUSTUS	CDS	31147	31273	1	+	1	ID=jg200.t1.CDS3;Parent=D.long039904.01;Parent_Accession=GWHTBDNI000212;Protein_Accession=GWHPBDNI000212;;transl_table=1
GWHBDNI00000025	AUGUSTUS	exon	31147	31273	.	+	.	ID=jg200.t1.exon3;Parent=D.long039904.01;Parent_Accession=GWHTBDNI000212;;transl_table=1
GWHBDNI00000025	AUGUSTUS	gene	32595	33596	.	-	.	ID=D.long039905;Accession=GWHGBDNI000213;Name=;Alias=jg205;;transl_table=1
GWHBDNI00000025	AUGUSTUS	mRNA	32595	33596	.	-	.	ID=D.long039905.01;Accession=GWHTBDNI000213;Parent=D.long039905;Parent_Accession=GWHGBDNI000213;Name=;Alias=jg205.t1;;transl_table=1
GWHBDNI00000025	AUGUSTUS	CDS	32595	33213	0.48	-	1	ID=jg205.t1.CDS1;Parent=D.long039905.01;Parent_Accession=GWHTBDNI000213;Protein_Accession=GWHPBDNI000213;;transl_table=1
GWHBDNI00000025	AUGUSTUS	exon	32595	33213	.	-	.	ID=jg205.t1.exon1;Parent=D.long039905.01;Parent_Accession=GWHTBDNI000213;;transl_table=1
GWHBDNI00000025	AUGUSTUS	CDS	33388	33596	0.58	-	0	ID=jg205.t1.CDS2;Parent=D.long039905.01;Parent_Accession=GWHTBDNI000213;Protein_Accession=GWHPBDNI000213;;transl_table=1
GWHBDNI00000025	AUGUSTUS	exon	33388	33596	.	-	.	ID=jg205.t1.exon2;Parent=D.long039905.01;Parent_Accession=GWHTBDNI000213;;transl_table=1
#OriSeqID=HiC_scaffold_26	Accession=GWHBDNI00000026
GWHBDNI00000026	AUGUSTUS	gene	290	1500	.	+	.	ID=D.long039718;Accession=GWHGBDNI000214;Name=;Alias=jg41222;;transl_table=1
GWHBDNI00000026	AUGUSTUS	mRNA	290	1500	.	+	.	ID=D.long039718.01;Accession=GWHTBDNI000214;Parent=D.long039718;Parent_Accession=GWHGBDNI000214;Name=;Alias=jg41222.t1;;transl_table=1
GWHBDNI00000026	AUGUSTUS	CDS	290	1091	0.25	+	0	ID=jg41222.t1.CDS1;Parent=D.long039718.01;Parent_Accession=GWHTBDNI000214;Protein_Accession=GWHPBDNI000214;;transl_table=1
GWHBDNI00000026	AUGUSTUS	exon	290	1091	.	+	.	ID=jg41222.t1.exon1;Parent=D.long039718.01;Parent_Accession=GWHTBDNI000214;;transl_table=1
GWHBDNI00000026	AUGUSTUS	CDS	1259	1500	0.32	+	2	ID=jg41222.t1.CDS2;Parent=D.long039718.01;Parent_Accession=GWHTBDNI000214;Protein_Accession=GWHPBDNI000214;;transl_table=1
GWHBDNI00000026	AUGUSTUS	exon	1259	1500	.	+	.	ID=jg41222.t1.exon2;Parent=D.long039718.01;Parent_Accession=GWHTBDNI000214;;transl_table=1
GWHBDNI00000026	AUGUSTUS	gene	1695	2948	.	-	.	ID=D.long039719;Accession=GWHGBDNI000215;Name=;Alias=jg41223;;transl_table=1
GWHBDNI00000026	AUGUSTUS	mRNA	1695	2948	.	-	.	ID=D.long039719.01;Accession=GWHTBDNI000215;Parent=D.long039719;Parent_Accession=GWHGBDNI000215;Name=;Alias=jg41223.t1;;transl_table=1
GWHBDNI00000026	AUGUSTUS	CDS	1695	1833	0.55	-	1	ID=jg41223.t1.CDS1;Parent=D.long039719.01;Parent_Accession=GWHTBDNI000215;Protein_Accession=GWHPBDNI000215;;transl_table=1
GWHBDNI00000026	AUGUSTUS	exon	1695	1833	.	-	.	ID=jg41223.t1.exon1;Parent=D.long039719.01;Parent_Accession=GWHTBDNI000215;;transl_table=1
GWHBDNI00000026	AUGUSTUS	CDS	1919	2056	0.56	-	1	ID=jg41223.t1.CDS2;Parent=D.long039719.01;Parent_Accession=GWHTBDNI000215;Protein_Accession=GWHPBDNI000215;;transl_table=1
GWHBDNI00000026	AUGUSTUS	exon	1919	2056	.	-	.	ID=jg41223.t1.exon2;Parent=D.long039719.01;Parent_Accession=GWHTBDNI000215;;transl_table=1
GWHBDNI00000026	AUGUSTUS	CDS	2158	2326	0.56	-	2	ID=jg41223.t1.CDS3;Parent=D.long039719.01;Parent_Accession=GWHTBDNI000215;Protein_Accession=GWHPBDNI000215;;transl_table=1
GWHBDNI00000026	AUGUSTUS	exon	2158	2326	.	-	.	ID=jg41223.t1.exon3;Parent=D.long039719.01;Parent_Accession=GWHTBDNI000215;;transl_table=1
GWHBDNI00000026	AUGUSTUS	CDS	2405	2567	0.12	-	0	ID=jg41223.t1.CDS4;Parent=D.long039719.01;Parent_Accession=GWHTBDNI000215;Protein_Accession=GWHPBDNI000215;;transl_table=1
GWHBDNI00000026	AUGUSTUS	exon	2405	2567	.	-	.	ID=jg41223.t1.exon4;Parent=D.long039719.01;Parent_Accession=GWHTBDNI000215;;transl_table=1
GWHBDNI00000026	AUGUSTUS	CDS	2685	2948	0.25	-	0	ID=jg41223.t1.CDS5;Parent=D.long039719.01;Parent_Accession=GWHTBDNI000215;Protein_Accession=GWHPBDNI000215;;transl_table=1
GWHBDNI00000026	AUGUSTUS	exon	2685	2948	.	-	.	ID=jg41223.t1.exon5;Parent=D.long039719.01;Parent_Accession=GWHTBDNI000215;;transl_table=1
GWHBDNI00000026	AUGUSTUS	gene	3054	5076	.	-	.	ID=D.long039720;Accession=GWHGBDNI000216;Name=;Alias=jg41224;;transl_table=1
GWHBDNI00000026	AUGUSTUS	mRNA	3054	5076	.	-	.	ID=D.long039720.01;Accession=GWHTBDNI000216;Parent=D.long039720;Parent_Accession=GWHGBDNI000216;Name=;Alias=jg41224.t1;;transl_table=1
GWHBDNI00000026	AUGUSTUS	CDS	3054	3514	0.24	-	2	ID=jg41224.t1.CDS1;Parent=D.long039720.01;Parent_Accession=GWHTBDNI000216;Protein_Accession=GWHPBDNI000216;;transl_table=1
GWHBDNI00000026	AUGUSTUS	exon	3054	3514	.	-	.	ID=jg41224.t1.exon1;Parent=D.long039720.01;Parent_Accession=GWHTBDNI000216;;transl_table=1
GWHBDNI00000026	AUGUSTUS	CDS	3610	3686	0.36	-	1	ID=jg41224.t1.CDS2;Parent=D.long039720.01;Parent_Accession=GWHTBDNI000216;Protein_Accession=GWHPBDNI000216;;transl_table=1
GWHBDNI00000026	AUGUSTUS	exon	3610	3686	.	-	.	ID=jg41224.t1.exon2;Parent=D.long039720.01;Parent_Accession=GWHTBDNI000216;;transl_table=1
GWHBDNI00000026	AUGUSTUS	CDS	4098	4298	0.29	-	1	ID=jg41224.t1.CDS3;Parent=D.long039720.01;Parent_Accession=GWHTBDNI000216;Protein_Accession=GWHPBDNI000216;;transl_table=1
GWHBDNI00000026	AUGUSTUS	exon	4098	4298	.	-	.	ID=jg41224.t1.exon3;Parent=D.long039720.01;Parent_Accession=GWHTBDNI000216;;transl_table=1
GWHBDNI00000026	AUGUSTUS	CDS	4395	4556	0.1	-	1	ID=jg41224.t1.CDS4;Parent=D.long039720.01;Parent_Accession=GWHTBDNI000216;Protein_Accession=GWHPBDNI000216;;transl_table=1
GWHBDNI00000026	AUGUSTUS	exon	4395	4556	.	-	.	ID=jg41224.t1.exon4;Parent=D.long039720.01;Parent_Accession=GWHTBDNI000216;;transl_table=1
GWHBDNI00000026	AUGUSTUS	CDS	4701	4757	0.09	-	1	ID=jg41224.t1.CDS5;Parent=D.long039720.01;Parent_Accession=GWHTBDNI000216;Protein_Accession=GWHPBDNI000216;;transl_table=1
GWHBDNI00000026	AUGUSTUS	exon	4701	4757	.	-	.	ID=jg41224.t1.exon5;Parent=D.long039720.01;Parent_Accession=GWHTBDNI000216;;transl_table=1
GWHBDNI00000026	AUGUSTUS	CDS	4871	5076	0.07	-	0	ID=jg41224.t1.CDS6;Parent=D.long039720.01;Parent_Accession=GWHTBDNI000216;Protein_Accession=GWHPBDNI000216;;transl_table=1
GWHBDNI00000026	AUGUSTUS	exon	4871	5076	.	-	.	ID=jg41224.t1.exon6;Parent=D.long039720.01;Parent_Accession=GWHTBDNI000216;;transl_table=1
GWHBDNI00000026	AUGUSTUS	gene	5418	6180	.	+	.	ID=D.long039721;Accession=GWHGBDNI000217;Name=;Alias=jg41225;;transl_table=1
GWHBDNI00000026	AUGUSTUS	mRNA	5418	6180	.	+	.	ID=D.long039721.01;Accession=GWHTBDNI000217;Parent=D.long039721;Parent_Accession=GWHGBDNI000217;Name=;Alias=jg41225.t1;;transl_table=1
GWHBDNI00000026	AUGUSTUS	CDS	5418	5629	0.28	+	0	ID=jg41225.t1.CDS1;Parent=D.long039721.01;Parent_Accession=GWHTBDNI000217;Protein_Accession=GWHPBDNI000217;;transl_table=1
GWHBDNI00000026	AUGUSTUS	exon	5418	5629	.	+	.	ID=jg41225.t1.exon1;Parent=D.long039721.01;Parent_Accession=GWHTBDNI000217;;transl_table=1
GWHBDNI00000026	AUGUSTUS	CDS	5733	5755	0.99	+	1	ID=jg41225.t1.CDS2;Parent=D.long039721.01;Parent_Accession=GWHTBDNI000217;Protein_Accession=GWHPBDNI000217;;transl_table=1
GWHBDNI00000026	AUGUSTUS	exon	5733	5755	.	+	.	ID=jg41225.t1.exon2;Parent=D.long039721.01;Parent_Accession=GWHTBDNI000217;;transl_table=1
GWHBDNI00000026	AUGUSTUS	CDS	5846	6180	0.99	+	2	ID=jg41225.t1.CDS3;Parent=D.long039721.01;Parent_Accession=GWHTBDNI000217;Protein_Accession=GWHPBDNI000217;;transl_table=1
GWHBDNI00000026	AUGUSTUS	exon	5846	6180	.	+	.	ID=jg41225.t1.exon3;Parent=D.long039721.01;Parent_Accession=GWHTBDNI000217;;transl_table=1
GWHBDNI00000026	AUGUSTUS	gene	6707	8361	.	-	.	ID=D.long039722;Accession=GWHGBDNI000218;Name=;Alias=jg41227;;transl_table=1
GWHBDNI00000026	AUGUSTUS	mRNA	6707	8361	.	-	.	ID=D.long039722.01;Accession=GWHTBDNI000218;Parent=D.long039722;Parent_Accession=GWHGBDNI000218;Name=;Alias=jg41227.t1;;transl_table=1
GWHBDNI00000026	AUGUSTUS	CDS	6707	7142	0.56	-	1	ID=jg41227.t1.CDS1;Parent=D.long039722.01;Parent_Accession=GWHTBDNI000218;Protein_Accession=GWHPBDNI000218;;transl_table=1
GWHBDNI00000026	AUGUSTUS	exon	6707	7142	.	-	.	ID=jg41227.t1.exon1;Parent=D.long039722.01;Parent_Accession=GWHTBDNI000218;;transl_table=1
GWHBDNI00000026	AUGUSTUS	CDS	7294	7411	0.57	-	2	ID=jg41227.t1.CDS2;Parent=D.long039722.01;Parent_Accession=GWHTBDNI000218;Protein_Accession=GWHPBDNI000218;;transl_table=1
GWHBDNI00000026	AUGUSTUS	exon	7294	7411	.	-	.	ID=jg41227.t1.exon2;Parent=D.long039722.01;Parent_Accession=GWHTBDNI000218;;transl_table=1
GWHBDNI00000026	AUGUSTUS	CDS	7472	7698	0.33	-	1	ID=jg41227.t1.CDS3;Parent=D.long039722.01;Parent_Accession=GWHTBDNI000218;Protein_Accession=GWHPBDNI000218;;transl_table=1
GWHBDNI00000026	AUGUSTUS	exon	7472	7698	.	-	.	ID=jg41227.t1.exon3;Parent=D.long039722.01;Parent_Accession=GWHTBDNI000218;;transl_table=1
GWHBDNI00000026	AUGUSTUS	CDS	7887	8055	0.65	-	2	ID=jg41227.t1.CDS4;Parent=D.long039722.01;Parent_Accession=GWHTBDNI000218;Protein_Accession=GWHPBDNI000218;;transl_table=1
GWHBDNI00000026	AUGUSTUS	exon	7887	8055	.	-	.	ID=jg41227.t1.exon4;Parent=D.long039722.01;Parent_Accession=GWHTBDNI000218;;transl_table=1
GWHBDNI00000026	AUGUSTUS	CDS	8121	8361	0.83	-	0	ID=jg41227.t1.CDS5;Parent=D.long039722.01;Parent_Accession=GWHTBDNI000218;Protein_Accession=GWHPBDNI000218;;transl_table=1
GWHBDNI00000026	AUGUSTUS	exon	8121	8361	.	-	.	ID=jg41227.t1.exon5;Parent=D.long039722.01;Parent_Accession=GWHTBDNI000218;;transl_table=1
GWHBDNI00000026	AUGUSTUS	gene	8386	8977	.	-	.	ID=D.long039723;Accession=GWHGBDNI000219;Name=;Alias=jg41228;;transl_table=1
GWHBDNI00000026	AUGUSTUS	mRNA	8386	8977	.	-	.	ID=D.long039723.01;Accession=GWHTBDNI000219;Parent=D.long039723;Parent_Accession=GWHGBDNI000219;Name=;Alias=jg41228.t1;;transl_table=1
GWHBDNI00000026	AUGUSTUS	CDS	8386	8686	0.86	-	1	ID=jg41228.t1.CDS1;Parent=D.long039723.01;Parent_Accession=GWHTBDNI000219;Protein_Accession=GWHPBDNI000219;;transl_table=1
GWHBDNI00000026	AUGUSTUS	exon	8386	8686	.	-	.	ID=jg41228.t1.exon1;Parent=D.long039723.01;Parent_Accession=GWHTBDNI000219;;transl_table=1
GWHBDNI00000026	AUGUSTUS	CDS	8799	8977	1	-	0	ID=jg41228.t1.CDS2;Parent=D.long039723.01;Parent_Accession=GWHTBDNI000219;Protein_Accession=GWHPBDNI000219;;transl_table=1
GWHBDNI00000026	AUGUSTUS	exon	8799	8977	.	-	.	ID=jg41228.t1.exon2;Parent=D.long039723.01;Parent_Accession=GWHTBDNI000219;;transl_table=1
GWHBDNI00000026	AUGUSTUS	gene	9328	9963	.	+	.	ID=D.long039724;Accession=GWHGBDNI000220;Name=;Alias=jg41229;;transl_table=1
GWHBDNI00000026	AUGUSTUS	mRNA	9328	9963	.	+	.	ID=D.long039724.01;Accession=GWHTBDNI000220;Parent=D.long039724;Parent_Accession=GWHGBDNI000220;Name=;Alias=jg41229.t1;;transl_table=1
GWHBDNI00000026	AUGUSTUS	CDS	9328	9548	0.86	+	0	ID=jg41229.t1.CDS1;Parent=D.long039724.01;Parent_Accession=GWHTBDNI000220;Protein_Accession=GWHPBDNI000220;;transl_table=1
GWHBDNI00000026	AUGUSTUS	exon	9328	9548	.	+	.	ID=jg41229.t1.exon1;Parent=D.long039724.01;Parent_Accession=GWHTBDNI000220;;transl_table=1
GWHBDNI00000026	AUGUSTUS	CDS	9615	9963	0.61	+	1	ID=jg41229.t1.CDS2;Parent=D.long039724.01;Parent_Accession=GWHTBDNI000220;Protein_Accession=GWHPBDNI000220;;transl_table=1
GWHBDNI00000026	AUGUSTUS	exon	9615	9963	.	+	.	ID=jg41229.t1.exon2;Parent=D.long039724.01;Parent_Accession=GWHTBDNI000220;;transl_table=1
GWHBDNI00000026	AUGUSTUS	gene	10038	10614	.	-	.	ID=D.long039725;Accession=GWHGBDNI000221;Name=;Alias=jg41230;;transl_table=1
GWHBDNI00000026	AUGUSTUS	mRNA	10038	10614	.	-	.	ID=D.long039725.01;Accession=GWHTBDNI000221;Parent=D.long039725;Parent_Accession=GWHGBDNI000221;Name=;Alias=jg41230.t1;;transl_table=1
GWHBDNI00000026	AUGUSTUS	CDS	10038	10248	0.69	-	1	ID=jg41230.t1.CDS1;Parent=D.long039725.01;Parent_Accession=GWHTBDNI000221;Protein_Accession=GWHPBDNI000221;;transl_table=1
GWHBDNI00000026	AUGUSTUS	exon	10038	10248	.	-	.	ID=jg41230.t1.exon1;Parent=D.long039725.01;Parent_Accession=GWHTBDNI000221;;transl_table=1
GWHBDNI00000026	AUGUSTUS	CDS	10343	10614	0.62	-	0	ID=jg41230.t1.CDS2;Parent=D.long039725.01;Parent_Accession=GWHTBDNI000221;Protein_Accession=GWHPBDNI000221;;transl_table=1
GWHBDNI00000026	AUGUSTUS	exon	10343	10614	.	-	.	ID=jg41230.t1.exon2;Parent=D.long039725.01;Parent_Accession=GWHTBDNI000221;;transl_table=1
GWHBDNI00000026	AUGUSTUS	gene	10663	12888	.	-	.	ID=D.long039726;Accession=GWHGBDNI000222;Name=;Alias=jg41231;;transl_table=1
GWHBDNI00000026	AUGUSTUS	mRNA	10663	12888	.	-	.	ID=D.long039726.01;Accession=GWHTBDNI000222;Parent=D.long039726;Parent_Accession=GWHGBDNI000222;Name=;Alias=jg41231.t1;;transl_table=1
GWHBDNI00000026	AUGUSTUS	CDS	10663	11290	0.93	-	1	ID=jg41231.t1.CDS1;Parent=D.long039726.01;Parent_Accession=GWHTBDNI000222;Protein_Accession=GWHPBDNI000222;;transl_table=1
GWHBDNI00000026	AUGUSTUS	exon	10663	11290	.	-	.	ID=jg41231.t1.exon1;Parent=D.long039726.01;Parent_Accession=GWHTBDNI000222;;transl_table=1
GWHBDNI00000026	AUGUSTUS	CDS	11373	11673	0.65	-	2	ID=jg41231.t1.CDS2;Parent=D.long039726.01;Parent_Accession=GWHTBDNI000222;Protein_Accession=GWHPBDNI000222;;transl_table=1
GWHBDNI00000026	AUGUSTUS	exon	11373	11673	.	-	.	ID=jg41231.t1.exon2;Parent=D.long039726.01;Parent_Accession=GWHTBDNI000222;;transl_table=1
GWHBDNI00000026	AUGUSTUS	CDS	11752	11854	0.56	-	0	ID=jg41231.t1.CDS3;Parent=D.long039726.01;Parent_Accession=GWHTBDNI000222;Protein_Accession=GWHPBDNI000222;;transl_table=1
GWHBDNI00000026	AUGUSTUS	exon	11752	11854	.	-	.	ID=jg41231.t1.exon3;Parent=D.long039726.01;Parent_Accession=GWHTBDNI000222;;transl_table=1
GWHBDNI00000026	AUGUSTUS	CDS	12091	12281	0.82	-	2	ID=jg41231.t1.CDS4;Parent=D.long039726.01;Parent_Accession=GWHTBDNI000222;Protein_Accession=GWHPBDNI000222;;transl_table=1
GWHBDNI00000026	AUGUSTUS	exon	12091	12281	.	-	.	ID=jg41231.t1.exon4;Parent=D.long039726.01;Parent_Accession=GWHTBDNI000222;;transl_table=1
GWHBDNI00000026	AUGUSTUS	CDS	12369	12888	0.9	-	0	ID=jg41231.t1.CDS5;Parent=D.long039726.01;Parent_Accession=GWHTBDNI000222;Protein_Accession=GWHPBDNI000222;;transl_table=1
GWHBDNI00000026	AUGUSTUS	exon	12369	12888	.	-	.	ID=jg41231.t1.exon5;Parent=D.long039726.01;Parent_Accession=GWHTBDNI000222;;transl_table=1
GWHBDNI00000026	AUGUSTUS	gene	13531	15501	.	-	.	ID=D.long039727;Accession=GWHGBDNI000223;Name=;Alias=jg41233;;transl_table=1
GWHBDNI00000026	AUGUSTUS	mRNA	13531	15501	.	-	.	ID=D.long039727.01;Accession=GWHTBDNI000223;Parent=D.long039727;Parent_Accession=GWHGBDNI000223;Name=;Alias=jg41233.t1;;transl_table=1
GWHBDNI00000026	AUGUSTUS	CDS	13531	13746	0.33	-	0	ID=jg41233.t1.CDS1;Parent=D.long039727.01;Parent_Accession=GWHTBDNI000223;Protein_Accession=GWHPBDNI000223;;transl_table=1
GWHBDNI00000026	AUGUSTUS	exon	13531	13746	.	-	.	ID=jg41233.t1.exon1;Parent=D.long039727.01;Parent_Accession=GWHTBDNI000223;;transl_table=1
GWHBDNI00000026	AUGUSTUS	CDS	13937	14185	0.39	-	0	ID=jg41233.t1.CDS2;Parent=D.long039727.01;Parent_Accession=GWHTBDNI000223;Protein_Accession=GWHPBDNI000223;;transl_table=1
GWHBDNI00000026	AUGUSTUS	exon	13937	14185	.	-	.	ID=jg41233.t1.exon2;Parent=D.long039727.01;Parent_Accession=GWHTBDNI000223;;transl_table=1
GWHBDNI00000026	AUGUSTUS	CDS	14340	14611	0.37	-	2	ID=jg41233.t1.CDS3;Parent=D.long039727.01;Parent_Accession=GWHTBDNI000223;Protein_Accession=GWHPBDNI000223;;transl_table=1
GWHBDNI00000026	AUGUSTUS	exon	14340	14611	.	-	.	ID=jg41233.t1.exon3;Parent=D.long039727.01;Parent_Accession=GWHTBDNI000223;;transl_table=1
GWHBDNI00000026	AUGUSTUS	CDS	14653	15177	0.75	-	2	ID=jg41233.t1.CDS4;Parent=D.long039727.01;Parent_Accession=GWHTBDNI000223;Protein_Accession=GWHPBDNI000223;;transl_table=1
GWHBDNI00000026	AUGUSTUS	exon	14653	15177	.	-	.	ID=jg41233.t1.exon4;Parent=D.long039727.01;Parent_Accession=GWHTBDNI000223;;transl_table=1
GWHBDNI00000026	AUGUSTUS	CDS	15228	15501	0.96	-	0	ID=jg41233.t1.CDS5;Parent=D.long039727.01;Parent_Accession=GWHTBDNI000223;Protein_Accession=GWHPBDNI000223;;transl_table=1
GWHBDNI00000026	AUGUSTUS	exon	15228	15501	.	-	.	ID=jg41233.t1.exon5;Parent=D.long039727.01;Parent_Accession=GWHTBDNI000223;;transl_table=1
GWHBDNI00000026	AUGUSTUS	gene	15534	16725	.	-	.	ID=D.long039728;Accession=GWHGBDNI000224;Name=;Alias=jg41234;;transl_table=1
GWHBDNI00000026	AUGUSTUS	mRNA	15534	16725	.	-	.	ID=D.long039728.01;Accession=GWHTBDNI000224;Parent=D.long039728;Parent_Accession=GWHGBDNI000224;Name=;Alias=jg41234.t1;;transl_table=1
GWHBDNI00000026	AUGUSTUS	CDS	15534	16212	0.59	-	1	ID=jg41234.t1.CDS1;Parent=D.long039728.01;Parent_Accession=GWHTBDNI000224;Protein_Accession=GWHPBDNI000224;;transl_table=1
GWHBDNI00000026	AUGUSTUS	exon	15534	16212	.	-	.	ID=jg41234.t1.exon1;Parent=D.long039728.01;Parent_Accession=GWHTBDNI000224;;transl_table=1
GWHBDNI00000026	AUGUSTUS	CDS	16349	16595	0.57	-	2	ID=jg41234.t1.CDS2;Parent=D.long039728.01;Parent_Accession=GWHTBDNI000224;Protein_Accession=GWHPBDNI000224;;transl_table=1
GWHBDNI00000026	AUGUSTUS	exon	16349	16595	.	-	.	ID=jg41234.t1.exon2;Parent=D.long039728.01;Parent_Accession=GWHTBDNI000224;;transl_table=1
GWHBDNI00000026	AUGUSTUS	CDS	16692	16725	0.53	-	0	ID=jg41234.t1.CDS3;Parent=D.long039728.01;Parent_Accession=GWHTBDNI000224;Protein_Accession=GWHPBDNI000224;;transl_table=1
GWHBDNI00000026	AUGUSTUS	exon	16692	16725	.	-	.	ID=jg41234.t1.exon3;Parent=D.long039728.01;Parent_Accession=GWHTBDNI000224;;transl_table=1
GWHBDNI00000026	AUGUSTUS	gene	16780	17175	.	+	.	ID=D.long039729;Accession=GWHGBDNI000225;Name=;Alias=jg41235;;transl_table=1
GWHBDNI00000026	AUGUSTUS	mRNA	16780	17175	.	+	.	ID=D.long039729.01;Accession=GWHTBDNI000225;Parent=D.long039729;Parent_Accession=GWHGBDNI000225;Name=;Alias=jg41235.t1;;transl_table=1
GWHBDNI00000026	AUGUSTUS	CDS	16780	17175	0.33	+	0	ID=jg41235.t1.CDS1;Parent=D.long039729.01;Parent_Accession=GWHTBDNI000225;Protein_Accession=GWHPBDNI000225;;transl_table=1
GWHBDNI00000026	AUGUSTUS	exon	16780	17175	.	+	.	ID=jg41235.t1.exon1;Parent=D.long039729.01;Parent_Accession=GWHTBDNI000225;;transl_table=1
GWHBDNI00000026	AUGUSTUS	gene	17246	17954	.	+	.	ID=D.long039730;Accession=GWHGBDNI000226;Name=;Alias=jg41236;;transl_table=1
GWHBDNI00000026	AUGUSTUS	mRNA	17246	17954	.	+	.	ID=D.long039730.01;Accession=GWHTBDNI000226;Parent=D.long039730;Parent_Accession=GWHGBDNI000226;Name=;Alias=jg41236.t1;;transl_table=1
GWHBDNI00000026	AUGUSTUS	CDS	17246	17332	0.41	+	0	ID=jg41236.t1.CDS1;Parent=D.long039730.01;Parent_Accession=GWHTBDNI000226;Protein_Accession=GWHPBDNI000226;;transl_table=1
GWHBDNI00000026	AUGUSTUS	exon	17246	17332	.	+	.	ID=jg41236.t1.exon1;Parent=D.long039730.01;Parent_Accession=GWHTBDNI000226;;transl_table=1
GWHBDNI00000026	AUGUSTUS	CDS	17418	17954	0.87	+	0	ID=jg41236.t1.CDS2;Parent=D.long039730.01;Parent_Accession=GWHTBDNI000226;Protein_Accession=GWHPBDNI000226;;transl_table=1
GWHBDNI00000026	AUGUSTUS	exon	17418	17954	.	+	.	ID=jg41236.t1.exon2;Parent=D.long039730.01;Parent_Accession=GWHTBDNI000226;;transl_table=1
GWHBDNI00000026	AUGUSTUS	gene	18093	18590	.	+	.	ID=D.long039731;Accession=GWHGBDNI000227;Name=;Alias=jg41237;;transl_table=1
GWHBDNI00000026	AUGUSTUS	mRNA	18093	18590	.	+	.	ID=D.long039731.01;Accession=GWHTBDNI000227;Parent=D.long039731;Parent_Accession=GWHGBDNI000227;Name=;Alias=jg41237.t1;;transl_table=1
GWHBDNI00000026	AUGUSTUS	CDS	18093	18590	0.63	+	0	ID=jg41237.t1.CDS1;Parent=D.long039731.01;Parent_Accession=GWHTBDNI000227;Protein_Accession=GWHPBDNI000227;;transl_table=1
GWHBDNI00000026	AUGUSTUS	exon	18093	18590	.	+	.	ID=jg41237.t1.exon1;Parent=D.long039731.01;Parent_Accession=GWHTBDNI000227;;transl_table=1
GWHBDNI00000026	AUGUSTUS	gene	18632	19569	.	+	.	ID=D.long039732;Accession=GWHGBDNI000228;Name=;Alias=jg41238;;transl_table=1
GWHBDNI00000026	AUGUSTUS	mRNA	18632	19569	.	+	.	ID=D.long039732.01;Accession=GWHTBDNI000228;Parent=D.long039732;Parent_Accession=GWHGBDNI000228;Name=;Alias=jg41238.t1;;transl_table=1
GWHBDNI00000026	AUGUSTUS	CDS	18632	18992	0.3	+	0	ID=jg41238.t1.CDS1;Parent=D.long039732.01;Parent_Accession=GWHTBDNI000228;Protein_Accession=GWHPBDNI000228;;transl_table=1
GWHBDNI00000026	AUGUSTUS	exon	18632	18992	.	+	.	ID=jg41238.t1.exon1;Parent=D.long039732.01;Parent_Accession=GWHTBDNI000228;;transl_table=1
GWHBDNI00000026	AUGUSTUS	CDS	19178	19569	0.52	+	2	ID=jg41238.t1.CDS2;Parent=D.long039732.01;Parent_Accession=GWHTBDNI000228;Protein_Accession=GWHPBDNI000228;;transl_table=1
GWHBDNI00000026	AUGUSTUS	exon	19178	19569	.	+	.	ID=jg41238.t1.exon2;Parent=D.long039732.01;Parent_Accession=GWHTBDNI000228;;transl_table=1
GWHBDNI00000026	AUGUSTUS	gene	19630	21318	.	+	.	ID=D.long039733;Accession=GWHGBDNI000229;Name=;Alias=jg41239;;transl_table=1
GWHBDNI00000026	AUGUSTUS	mRNA	19630	21318	.	+	.	ID=D.long039733.01;Accession=GWHTBDNI000229;Parent=D.long039733;Parent_Accession=GWHGBDNI000229;Name=;Alias=jg41239.t1;;transl_table=1
GWHBDNI00000026	AUGUSTUS	CDS	19630	20005	0.28	+	0	ID=jg41239.t1.CDS1;Parent=D.long039733.01;Parent_Accession=GWHTBDNI000229;Protein_Accession=GWHPBDNI000229;;transl_table=1
GWHBDNI00000026	AUGUSTUS	exon	19630	20005	.	+	.	ID=jg41239.t1.exon1;Parent=D.long039733.01;Parent_Accession=GWHTBDNI000229;;transl_table=1
GWHBDNI00000026	AUGUSTUS	CDS	20094	20785	0.38	+	2	ID=jg41239.t1.CDS2;Parent=D.long039733.01;Parent_Accession=GWHTBDNI000229;Protein_Accession=GWHPBDNI000229;;transl_table=1
GWHBDNI00000026	AUGUSTUS	exon	20094	20785	.	+	.	ID=jg41239.t1.exon2;Parent=D.long039733.01;Parent_Accession=GWHTBDNI000229;;transl_table=1
GWHBDNI00000026	AUGUSTUS	CDS	20893	21318	0.99	+	0	ID=jg41239.t1.CDS3;Parent=D.long039733.01;Parent_Accession=GWHTBDNI000229;Protein_Accession=GWHPBDNI000229;;transl_table=1
GWHBDNI00000026	AUGUSTUS	exon	20893	21318	.	+	.	ID=jg41239.t1.exon3;Parent=D.long039733.01;Parent_Accession=GWHTBDNI000229;;transl_table=1
GWHBDNI00000026	AUGUSTUS	gene	21470	22204	.	-	.	ID=D.long039734;Accession=GWHGBDNI000230;Name=;Alias=jg41240;;transl_table=1
GWHBDNI00000026	AUGUSTUS	mRNA	21470	22204	.	-	.	ID=D.long039734.01;Accession=GWHTBDNI000230;Parent=D.long039734;Parent_Accession=GWHGBDNI000230;Name=;Alias=jg41240.t1;;transl_table=1
GWHBDNI00000026	AUGUSTUS	CDS	21470	21735	1	-	2	ID=jg41240.t1.CDS1;Parent=D.long039734.01;Parent_Accession=GWHTBDNI000230;Protein_Accession=GWHPBDNI000230;;transl_table=1
GWHBDNI00000026	AUGUSTUS	exon	21470	21735	.	-	.	ID=jg41240.t1.exon1;Parent=D.long039734.01;Parent_Accession=GWHTBDNI000230;;transl_table=1
GWHBDNI00000026	AUGUSTUS	CDS	21805	22204	0.99	-	0	ID=jg41240.t1.CDS2;Parent=D.long039734.01;Parent_Accession=GWHTBDNI000230;Protein_Accession=GWHPBDNI000230;;transl_table=1
GWHBDNI00000026	AUGUSTUS	exon	21805	22204	.	-	.	ID=jg41240.t1.exon2;Parent=D.long039734.01;Parent_Accession=GWHTBDNI000230;;transl_table=1
GWHBDNI00000026	AUGUSTUS	gene	22511	27355	.	+	.	ID=D.long039735;Accession=GWHGBDNI000231;Name=;Alias=jg41241;;transl_table=1
GWHBDNI00000026	AUGUSTUS	mRNA	22511	27355	.	+	.	ID=D.long039735.01;Accession=GWHTBDNI000231;Parent=D.long039735;Parent_Accession=GWHGBDNI000231;Name=;Alias=jg41241.t1;;transl_table=1
GWHBDNI00000026	AUGUSTUS	CDS	22511	22569	0.91	+	0	ID=jg41241.t1.CDS1;Parent=D.long039735.01;Parent_Accession=GWHTBDNI000231;Protein_Accession=GWHPBDNI000231;;transl_table=1
GWHBDNI00000026	AUGUSTUS	exon	22511	22569	.	+	.	ID=jg41241.t1.exon1;Parent=D.long039735.01;Parent_Accession=GWHTBDNI000231;;transl_table=1
GWHBDNI00000026	AUGUSTUS	CDS	22801	23862	0.47	+	1	ID=jg41241.t1.CDS2;Parent=D.long039735.01;Parent_Accession=GWHTBDNI000231;Protein_Accession=GWHPBDNI000231;;transl_table=1
GWHBDNI00000026	AUGUSTUS	exon	22801	23862	.	+	.	ID=jg41241.t1.exon2;Parent=D.long039735.01;Parent_Accession=GWHTBDNI000231;;transl_table=1
GWHBDNI00000026	AUGUSTUS	CDS	24247	24446	0.32	+	1	ID=jg41241.t1.CDS3;Parent=D.long039735.01;Parent_Accession=GWHTBDNI000231;Protein_Accession=GWHPBDNI000231;;transl_table=1
GWHBDNI00000026	AUGUSTUS	exon	24247	24446	.	+	.	ID=jg41241.t1.exon3;Parent=D.long039735.01;Parent_Accession=GWHTBDNI000231;;transl_table=1
GWHBDNI00000026	AUGUSTUS	CDS	24674	24757	0.35	+	2	ID=jg41241.t1.CDS4;Parent=D.long039735.01;Parent_Accession=GWHTBDNI000231;Protein_Accession=GWHPBDNI000231;;transl_table=1
GWHBDNI00000026	AUGUSTUS	exon	24674	24757	.	+	.	ID=jg41241.t1.exon4;Parent=D.long039735.01;Parent_Accession=GWHTBDNI000231;;transl_table=1
GWHBDNI00000026	AUGUSTUS	CDS	24848	24984	0.75	+	2	ID=jg41241.t1.CDS5;Parent=D.long039735.01;Parent_Accession=GWHTBDNI000231;Protein_Accession=GWHPBDNI000231;;transl_table=1
GWHBDNI00000026	AUGUSTUS	exon	24848	24984	.	+	.	ID=jg41241.t1.exon5;Parent=D.long039735.01;Parent_Accession=GWHTBDNI000231;;transl_table=1
GWHBDNI00000026	AUGUSTUS	CDS	25069	25329	0.93	+	0	ID=jg41241.t1.CDS6;Parent=D.long039735.01;Parent_Accession=GWHTBDNI000231;Protein_Accession=GWHPBDNI000231;;transl_table=1
GWHBDNI00000026	AUGUSTUS	exon	25069	25329	.	+	.	ID=jg41241.t1.exon6;Parent=D.long039735.01;Parent_Accession=GWHTBDNI000231;;transl_table=1
GWHBDNI00000026	AUGUSTUS	CDS	25472	25771	0.54	+	0	ID=jg41241.t1.CDS7;Parent=D.long039735.01;Parent_Accession=GWHTBDNI000231;Protein_Accession=GWHPBDNI000231;;transl_table=1
GWHBDNI00000026	AUGUSTUS	exon	25472	25771	.	+	.	ID=jg41241.t1.exon7;Parent=D.long039735.01;Parent_Accession=GWHTBDNI000231;;transl_table=1
GWHBDNI00000026	AUGUSTUS	CDS	25865	27355	0.99	+	0	ID=jg41241.t1.CDS8;Parent=D.long039735.01;Parent_Accession=GWHTBDNI000231;Protein_Accession=GWHPBDNI000231;;transl_table=1
GWHBDNI00000026	AUGUSTUS	exon	25865	27355	.	+	.	ID=jg41241.t1.exon8;Parent=D.long039735.01;Parent_Accession=GWHTBDNI000231;;transl_table=1
GWHBDNI00000026	AUGUSTUS	gene	27683	28700	.	+	.	ID=D.long039736;Accession=GWHGBDNI000232;Name=;Alias=jg41242;;transl_table=1
GWHBDNI00000026	AUGUSTUS	mRNA	27683	28700	.	+	.	ID=D.long039736.01;Accession=GWHTBDNI000232;Parent=D.long039736;Parent_Accession=GWHGBDNI000232;Name=;Alias=jg41242.t1;;transl_table=1
GWHBDNI00000026	AUGUSTUS	CDS	27683	27721	0.88	+	0	ID=jg41242.t1.CDS1;Parent=D.long039736.01;Parent_Accession=GWHTBDNI000232;Protein_Accession=GWHPBDNI000232;;transl_table=1
GWHBDNI00000026	AUGUSTUS	exon	27683	27721	.	+	.	ID=jg41242.t1.exon1;Parent=D.long039736.01;Parent_Accession=GWHTBDNI000232;;transl_table=1
GWHBDNI00000026	AUGUSTUS	CDS	27804	28251	0.52	+	0	ID=jg41242.t1.CDS2;Parent=D.long039736.01;Parent_Accession=GWHTBDNI000232;Protein_Accession=GWHPBDNI000232;;transl_table=1
GWHBDNI00000026	AUGUSTUS	exon	27804	28251	.	+	.	ID=jg41242.t1.exon2;Parent=D.long039736.01;Parent_Accession=GWHTBDNI000232;;transl_table=1
GWHBDNI00000026	AUGUSTUS	CDS	28408	28700	0.58	+	2	ID=jg41242.t1.CDS3;Parent=D.long039736.01;Parent_Accession=GWHTBDNI000232;Protein_Accession=GWHPBDNI000232;;transl_table=1
GWHBDNI00000026	AUGUSTUS	exon	28408	28700	.	+	.	ID=jg41242.t1.exon3;Parent=D.long039736.01;Parent_Accession=GWHTBDNI000232;;transl_table=1
GWHBDNI00000026	AUGUSTUS	gene	29754	31059	.	-	.	ID=D.long039737;Accession=GWHGBDNI000233;Name=;Alias=jg41245;;transl_table=1
GWHBDNI00000026	AUGUSTUS	mRNA	29754	31059	.	-	.	ID=D.long039737.01;Accession=GWHTBDNI000233;Parent=D.long039737;Parent_Accession=GWHGBDNI000233;Name=;Alias=jg41245.t1;;transl_table=1
GWHBDNI00000026	AUGUSTUS	CDS	29754	30325	0.52	-	2	ID=jg41245.t1.CDS1;Parent=D.long039737.01;Parent_Accession=GWHTBDNI000233;Protein_Accession=GWHPBDNI000233;;transl_table=1
GWHBDNI00000026	AUGUSTUS	exon	29754	30325	.	-	.	ID=jg41245.t1.exon1;Parent=D.long039737.01;Parent_Accession=GWHTBDNI000233;;transl_table=1
GWHBDNI00000026	AUGUSTUS	CDS	30417	31059	0.72	-	0	ID=jg41245.t1.CDS2;Parent=D.long039737.01;Parent_Accession=GWHTBDNI000233;Protein_Accession=GWHPBDNI000233;;transl_table=1
GWHBDNI00000026	AUGUSTUS	exon	30417	31059	.	-	.	ID=jg41245.t1.exon2;Parent=D.long039737.01;Parent_Accession=GWHTBDNI000233;;transl_table=1
GWHBDNI00000026	AUGUSTUS	gene	31083	32579	.	-	.	ID=D.long039738;Accession=GWHGBDNI000234;Name=;Alias=jg41246;;transl_table=1
GWHBDNI00000026	AUGUSTUS	mRNA	31083	32579	.	-	.	ID=D.long039738.01;Accession=GWHTBDNI000234;Parent=D.long039738;Parent_Accession=GWHGBDNI000234;Name=;Alias=jg41246.t1;;transl_table=1
GWHBDNI00000026	AUGUSTUS	CDS	31083	31487	0.98	-	0	ID=jg41246.t1.CDS1;Parent=D.long039738.01;Parent_Accession=GWHTBDNI000234;Protein_Accession=GWHPBDNI000234;;transl_table=1
GWHBDNI00000026	AUGUSTUS	exon	31083	31487	.	-	.	ID=jg41246.t1.exon1;Parent=D.long039738.01;Parent_Accession=GWHTBDNI000234;;transl_table=1
GWHBDNI00000026	AUGUSTUS	CDS	31627	32182	0.54	-	1	ID=jg41246.t1.CDS2;Parent=D.long039738.01;Parent_Accession=GWHTBDNI000234;Protein_Accession=GWHPBDNI000234;;transl_table=1
GWHBDNI00000026	AUGUSTUS	exon	31627	32182	.	-	.	ID=jg41246.t1.exon2;Parent=D.long039738.01;Parent_Accession=GWHTBDNI000234;;transl_table=1
GWHBDNI00000026	AUGUSTUS	CDS	32272	32579	0.99	-	0	ID=jg41246.t1.CDS3;Parent=D.long039738.01;Parent_Accession=GWHTBDNI000234;Protein_Accession=GWHPBDNI000234;;transl_table=1
GWHBDNI00000026	AUGUSTUS	exon	32272	32579	.	-	.	ID=jg41246.t1.exon3;Parent=D.long039738.01;Parent_Accession=GWHTBDNI000234;;transl_table=1
GWHBDNI00000026	AUGUSTUS	gene	32624	32989	.	-	.	ID=D.long039739;Accession=GWHGBDNI000235;Name=;Alias=jg41247;;transl_table=1
GWHBDNI00000026	AUGUSTUS	mRNA	32624	32989	.	-	.	ID=D.long039739.01;Accession=GWHTBDNI000235;Parent=D.long039739;Parent_Accession=GWHGBDNI000235;Name=;Alias=jg41247.t1;;transl_table=1
GWHBDNI00000026	AUGUSTUS	CDS	32624	32989	0.48	-	0	ID=jg41247.t1.CDS1;Parent=D.long039739.01;Parent_Accession=GWHTBDNI000235;Protein_Accession=GWHPBDNI000235;;transl_table=1
GWHBDNI00000026	AUGUSTUS	exon	32624	32989	.	-	.	ID=jg41247.t1.exon1;Parent=D.long039739.01;Parent_Accession=GWHTBDNI000235;;transl_table=1
GWHBDNI00000026	AUGUSTUS	gene	33114	33500	.	-	.	ID=D.long039740;Accession=GWHGBDNI000236;Name=;Alias=jg41248;;transl_table=1
GWHBDNI00000026	AUGUSTUS	mRNA	33114	33500	.	-	.	ID=D.long039740.01;Accession=GWHTBDNI000236;Parent=D.long039740;Parent_Accession=GWHGBDNI000236;Name=;Alias=jg41248.t1;;transl_table=1
GWHBDNI00000026	AUGUSTUS	CDS	33114	33500	0.79	-	0	ID=jg41248.t1.CDS1;Parent=D.long039740.01;Parent_Accession=GWHTBDNI000236;Protein_Accession=GWHPBDNI000236;;transl_table=1
GWHBDNI00000026	AUGUSTUS	exon	33114	33500	.	-	.	ID=jg41248.t1.exon1;Parent=D.long039740.01;Parent_Accession=GWHTBDNI000236;;transl_table=1
#OriSeqID=HiC_scaffold_27	Accession=GWHBDNI00000027
GWHBDNI00000027	AUGUSTUS	gene	1705	4765	.	-	.	ID=D.long039835;Accession=GWHGBDNI000237;Name=;Alias=jg44671;;transl_table=1
GWHBDNI00000027	AUGUSTUS	mRNA	1705	4765	.	-	.	ID=D.long039835.01;Accession=GWHTBDNI000237;Parent=D.long039835;Parent_Accession=GWHGBDNI000237;Name=;Alias=jg44671.t1;;transl_table=1
GWHBDNI00000027	AUGUSTUS	CDS	1705	2121	0.6	-	0	ID=jg44671.t1.CDS1;Parent=D.long039835.01;Parent_Accession=GWHTBDNI000237;Protein_Accession=GWHPBDNI000237;;transl_table=1
GWHBDNI00000027	AUGUSTUS	exon	1705	2121	.	-	.	ID=jg44671.t1.exon1;Parent=D.long039835.01;Parent_Accession=GWHTBDNI000237;;transl_table=1
GWHBDNI00000027	AUGUSTUS	CDS	2189	2550	0.68	-	2	ID=jg44671.t1.CDS2;Parent=D.long039835.01;Parent_Accession=GWHTBDNI000237;Protein_Accession=GWHPBDNI000237;;transl_table=1
GWHBDNI00000027	AUGUSTUS	exon	2189	2550	.	-	.	ID=jg44671.t1.exon2;Parent=D.long039835.01;Parent_Accession=GWHTBDNI000237;;transl_table=1
GWHBDNI00000027	AUGUSTUS	CDS	2674	3074	1	-	1	ID=jg44671.t1.CDS3;Parent=D.long039835.01;Parent_Accession=GWHTBDNI000237;Protein_Accession=GWHPBDNI000237;;transl_table=1
GWHBDNI00000027	AUGUSTUS	exon	2674	3074	.	-	.	ID=jg44671.t1.exon3;Parent=D.long039835.01;Parent_Accession=GWHTBDNI000237;;transl_table=1
GWHBDNI00000027	AUGUSTUS	CDS	3156	3764	1	-	1	ID=jg44671.t1.CDS4;Parent=D.long039835.01;Parent_Accession=GWHTBDNI000237;Protein_Accession=GWHPBDNI000237;;transl_table=1
GWHBDNI00000027	AUGUSTUS	exon	3156	3764	.	-	.	ID=jg44671.t1.exon4;Parent=D.long039835.01;Parent_Accession=GWHTBDNI000237;;transl_table=1
GWHBDNI00000027	AUGUSTUS	CDS	4083	4419	0.57	-	2	ID=jg44671.t1.CDS5;Parent=D.long039835.01;Parent_Accession=GWHTBDNI000237;Protein_Accession=GWHPBDNI000237;;transl_table=1
GWHBDNI00000027	AUGUSTUS	exon	4083	4419	.	-	.	ID=jg44671.t1.exon5;Parent=D.long039835.01;Parent_Accession=GWHTBDNI000237;;transl_table=1
GWHBDNI00000027	AUGUSTUS	CDS	4618	4765	0.58	-	0	ID=jg44671.t1.CDS6;Parent=D.long039835.01;Parent_Accession=GWHTBDNI000237;Protein_Accession=GWHPBDNI000237;;transl_table=1
GWHBDNI00000027	AUGUSTUS	exon	4618	4765	.	-	.	ID=jg44671.t1.exon6;Parent=D.long039835.01;Parent_Accession=GWHTBDNI000237;;transl_table=1
GWHBDNI00000027	AUGUSTUS	gene	4978	6277	.	+	.	ID=D.long039836;Accession=GWHGBDNI000238;Name=;Alias=jg44672;;transl_table=1
GWHBDNI00000027	AUGUSTUS	mRNA	4978	6277	.	+	.	ID=D.long039836.01;Accession=GWHTBDNI000238;Parent=D.long039836;Parent_Accession=GWHGBDNI000238;Name=;Alias=jg44672.t1;;transl_table=1
GWHBDNI00000027	AUGUSTUS	CDS	4978	5477	0.81	+	0	ID=jg44672.t1.CDS1;Parent=D.long039836.01;Parent_Accession=GWHTBDNI000238;Protein_Accession=GWHPBDNI000238;;transl_table=1
GWHBDNI00000027	AUGUSTUS	exon	4978	5477	.	+	.	ID=jg44672.t1.exon1;Parent=D.long039836.01;Parent_Accession=GWHTBDNI000238;;transl_table=1
GWHBDNI00000027	AUGUSTUS	CDS	5545	5644	0.78	+	1	ID=jg44672.t1.CDS2;Parent=D.long039836.01;Parent_Accession=GWHTBDNI000238;Protein_Accession=GWHPBDNI000238;;transl_table=1
GWHBDNI00000027	AUGUSTUS	exon	5545	5644	.	+	.	ID=jg44672.t1.exon2;Parent=D.long039836.01;Parent_Accession=GWHTBDNI000238;;transl_table=1
GWHBDNI00000027	AUGUSTUS	CDS	5753	6277	0.65	+	0	ID=jg44672.t1.CDS3;Parent=D.long039836.01;Parent_Accession=GWHTBDNI000238;Protein_Accession=GWHPBDNI000238;;transl_table=1
GWHBDNI00000027	AUGUSTUS	exon	5753	6277	.	+	.	ID=jg44672.t1.exon3;Parent=D.long039836.01;Parent_Accession=GWHTBDNI000238;;transl_table=1
GWHBDNI00000027	AUGUSTUS	gene	6369	6950	.	+	.	ID=D.long039837;Accession=GWHGBDNI000239;Name=;Alias=jg44673;;transl_table=1
GWHBDNI00000027	AUGUSTUS	mRNA	6369	6950	.	+	.	ID=D.long039837.01;Accession=GWHTBDNI000239;Parent=D.long039837;Parent_Accession=GWHGBDNI000239;Name=;Alias=jg44673.t1;;transl_table=1
GWHBDNI00000027	AUGUSTUS	CDS	6369	6950	0.4	+	0	ID=jg44673.t1.CDS1;Parent=D.long039837.01;Parent_Accession=GWHTBDNI000239;Protein_Accession=GWHPBDNI000239;;transl_table=1
GWHBDNI00000027	AUGUSTUS	exon	6369	6950	.	+	.	ID=jg44673.t1.exon1;Parent=D.long039837.01;Parent_Accession=GWHTBDNI000239;;transl_table=1
GWHBDNI00000027	AUGUSTUS	gene	8229	8805	.	+	.	ID=D.long039838;Accession=GWHGBDNI000240;Name=;Alias=jg44675;;transl_table=1
GWHBDNI00000027	AUGUSTUS	mRNA	8229	8805	.	+	.	ID=D.long039838.01;Accession=GWHTBDNI000240;Parent=D.long039838;Parent_Accession=GWHGBDNI000240;Name=;Alias=jg44675.t1;;transl_table=1
GWHBDNI00000027	AUGUSTUS	CDS	8229	8381	0.88	+	0	ID=jg44675.t1.CDS1;Parent=D.long039838.01;Parent_Accession=GWHTBDNI000240;Protein_Accession=GWHPBDNI000240;;transl_table=1
GWHBDNI00000027	AUGUSTUS	exon	8229	8381	.	+	.	ID=jg44675.t1.exon1;Parent=D.long039838.01;Parent_Accession=GWHTBDNI000240;;transl_table=1
GWHBDNI00000027	AUGUSTUS	CDS	8452	8805	0.54	+	0	ID=jg44675.t1.CDS2;Parent=D.long039838.01;Parent_Accession=GWHTBDNI000240;Protein_Accession=GWHPBDNI000240;;transl_table=1
GWHBDNI00000027	AUGUSTUS	exon	8452	8805	.	+	.	ID=jg44675.t1.exon2;Parent=D.long039838.01;Parent_Accession=GWHTBDNI000240;;transl_table=1
GWHBDNI00000027	AUGUSTUS	gene	9779	10330	.	-	.	ID=D.long039839;Accession=GWHGBDNI000241;Name=;Alias=jg44678;;transl_table=1
GWHBDNI00000027	AUGUSTUS	mRNA	9779	10330	.	-	.	ID=D.long039839.01;Accession=GWHTBDNI000241;Parent=D.long039839;Parent_Accession=GWHGBDNI000241;Name=;Alias=jg44678.t1;;transl_table=1
GWHBDNI00000027	AUGUSTUS	CDS	9779	10330	0.68	-	0	ID=jg44678.t1.CDS1;Parent=D.long039839.01;Parent_Accession=GWHTBDNI000241;Protein_Accession=GWHPBDNI000241;;transl_table=1
GWHBDNI00000027	AUGUSTUS	exon	9779	10330	.	-	.	ID=jg44678.t1.exon1;Parent=D.long039839.01;Parent_Accession=GWHTBDNI000241;;transl_table=1
GWHBDNI00000027	AUGUSTUS	gene	10442	11032	.	-	.	ID=D.long039840;Accession=GWHGBDNI000242;Name=;Alias=jg44679;;transl_table=1
GWHBDNI00000027	AUGUSTUS	mRNA	10442	11032	.	-	.	ID=D.long039840.01;Accession=GWHTBDNI000242;Parent=D.long039840;Parent_Accession=GWHGBDNI000242;Name=;Alias=jg44679.t1;;transl_table=1
GWHBDNI00000027	AUGUSTUS	CDS	10442	10662	0.56	-	2	ID=jg44679.t1.CDS1;Parent=D.long039840.01;Parent_Accession=GWHTBDNI000242;Protein_Accession=GWHPBDNI000242;;transl_table=1
GWHBDNI00000027	AUGUSTUS	exon	10442	10662	.	-	.	ID=jg44679.t1.exon1;Parent=D.long039840.01;Parent_Accession=GWHTBDNI000242;;transl_table=1
GWHBDNI00000027	AUGUSTUS	CDS	10807	11032	0.61	-	0	ID=jg44679.t1.CDS2;Parent=D.long039840.01;Parent_Accession=GWHTBDNI000242;Protein_Accession=GWHPBDNI000242;;transl_table=1
GWHBDNI00000027	AUGUSTUS	exon	10807	11032	.	-	.	ID=jg44679.t1.exon2;Parent=D.long039840.01;Parent_Accession=GWHTBDNI000242;;transl_table=1
GWHBDNI00000027	AUGUSTUS	gene	11114	11494	.	-	.	ID=D.long039841;Accession=GWHGBDNI000243;Name=;Alias=jg44680;;transl_table=1
GWHBDNI00000027	AUGUSTUS	mRNA	11114	11494	.	-	.	ID=D.long039841.01;Accession=GWHTBDNI000243;Parent=D.long039841;Parent_Accession=GWHGBDNI000243;Name=;Alias=jg44680.t1;;transl_table=1
GWHBDNI00000027	AUGUSTUS	CDS	11114	11494	0.9	-	0	ID=jg44680.t1.CDS1;Parent=D.long039841.01;Parent_Accession=GWHTBDNI000243;Protein_Accession=GWHPBDNI000243;;transl_table=1
GWHBDNI00000027	AUGUSTUS	exon	11114	11494	.	-	.	ID=jg44680.t1.exon1;Parent=D.long039841.01;Parent_Accession=GWHTBDNI000243;;transl_table=1
GWHBDNI00000027	AUGUSTUS	gene	12250	12660	.	+	.	ID=D.long039842;Accession=GWHGBDNI000244;Name=;Alias=jg44683;;transl_table=1
GWHBDNI00000027	AUGUSTUS	mRNA	12250	12660	.	+	.	ID=D.long039842.01;Accession=GWHTBDNI000244;Parent=D.long039842;Parent_Accession=GWHGBDNI000244;Name=;Alias=jg44683.t1;;transl_table=1
GWHBDNI00000027	AUGUSTUS	CDS	12250	12660	0.61	+	0	ID=jg44683.t1.CDS1;Parent=D.long039842.01;Parent_Accession=GWHTBDNI000244;Protein_Accession=GWHPBDNI000244;;transl_table=1
GWHBDNI00000027	AUGUSTUS	exon	12250	12660	.	+	.	ID=jg44683.t1.exon1;Parent=D.long039842.01;Parent_Accession=GWHTBDNI000244;;transl_table=1
GWHBDNI00000027	AUGUSTUS	gene	12756	14826	.	+	.	ID=D.long039843;Accession=GWHGBDNI000245;Name=;Alias=jg44684;;transl_table=1
GWHBDNI00000027	AUGUSTUS	mRNA	12756	14826	.	+	.	ID=D.long039843.01;Accession=GWHTBDNI000245;Parent=D.long039843;Parent_Accession=GWHGBDNI000245;Name=;Alias=jg44684.t1;;transl_table=1
GWHBDNI00000027	AUGUSTUS	CDS	12756	13177	0.24	+	0	ID=jg44684.t1.CDS1;Parent=D.long039843.01;Parent_Accession=GWHTBDNI000245;Protein_Accession=GWHPBDNI000245;;transl_table=1
GWHBDNI00000027	AUGUSTUS	exon	12756	13177	.	+	.	ID=jg44684.t1.exon1;Parent=D.long039843.01;Parent_Accession=GWHTBDNI000245;;transl_table=1
GWHBDNI00000027	AUGUSTUS	CDS	13277	13389	0.32	+	1	ID=jg44684.t1.CDS2;Parent=D.long039843.01;Parent_Accession=GWHTBDNI000245;Protein_Accession=GWHPBDNI000245;;transl_table=1
GWHBDNI00000027	AUGUSTUS	exon	13277	13389	.	+	.	ID=jg44684.t1.exon2;Parent=D.long039843.01;Parent_Accession=GWHTBDNI000245;;transl_table=1
GWHBDNI00000027	AUGUSTUS	CDS	13646	13810	0.89	+	2	ID=jg44684.t1.CDS3;Parent=D.long039843.01;Parent_Accession=GWHTBDNI000245;Protein_Accession=GWHPBDNI000245;;transl_table=1
GWHBDNI00000027	AUGUSTUS	exon	13646	13810	.	+	.	ID=jg44684.t1.exon3;Parent=D.long039843.01;Parent_Accession=GWHTBDNI000245;;transl_table=1
GWHBDNI00000027	AUGUSTUS	CDS	13886	14095	0.76	+	2	ID=jg44684.t1.CDS4;Parent=D.long039843.01;Parent_Accession=GWHTBDNI000245;Protein_Accession=GWHPBDNI000245;;transl_table=1
GWHBDNI00000027	AUGUSTUS	exon	13886	14095	.	+	.	ID=jg44684.t1.exon4;Parent=D.long039843.01;Parent_Accession=GWHTBDNI000245;;transl_table=1
GWHBDNI00000027	AUGUSTUS	CDS	14273	14579	0.32	+	2	ID=jg44684.t1.CDS5;Parent=D.long039843.01;Parent_Accession=GWHTBDNI000245;Protein_Accession=GWHPBDNI000245;;transl_table=1
GWHBDNI00000027	AUGUSTUS	exon	14273	14579	.	+	.	ID=jg44684.t1.exon5;Parent=D.long039843.01;Parent_Accession=GWHTBDNI000245;;transl_table=1
GWHBDNI00000027	AUGUSTUS	CDS	14667	14826	0.34	+	1	ID=jg44684.t1.CDS6;Parent=D.long039843.01;Parent_Accession=GWHTBDNI000245;Protein_Accession=GWHPBDNI000245;;transl_table=1
GWHBDNI00000027	AUGUSTUS	exon	14667	14826	.	+	.	ID=jg44684.t1.exon6;Parent=D.long039843.01;Parent_Accession=GWHTBDNI000245;;transl_table=1
GWHBDNI00000027	AUGUSTUS	gene	15150	18076	.	-	.	ID=D.long039844;Accession=GWHGBDNI000246;Name=;Alias=jg44685;;transl_table=1
GWHBDNI00000027	AUGUSTUS	mRNA	15150	18076	.	-	.	ID=D.long039844.01;Accession=GWHTBDNI000246;Parent=D.long039844;Parent_Accession=GWHGBDNI000246;Name=;Alias=jg44685.t1;;transl_table=1
GWHBDNI00000027	AUGUSTUS	CDS	15150	15346	0.26	-	2	ID=jg44685.t1.CDS1;Parent=D.long039844.01;Parent_Accession=GWHTBDNI000246;Protein_Accession=GWHPBDNI000246;;transl_table=1
GWHBDNI00000027	AUGUSTUS	exon	15150	15346	.	-	.	ID=jg44685.t1.exon1;Parent=D.long039844.01;Parent_Accession=GWHTBDNI000246;;transl_table=1
GWHBDNI00000027	AUGUSTUS	CDS	15470	15708	0.44	-	1	ID=jg44685.t1.CDS2;Parent=D.long039844.01;Parent_Accession=GWHTBDNI000246;Protein_Accession=GWHPBDNI000246;;transl_table=1
GWHBDNI00000027	AUGUSTUS	exon	15470	15708	.	-	.	ID=jg44685.t1.exon2;Parent=D.long039844.01;Parent_Accession=GWHTBDNI000246;;transl_table=1
GWHBDNI00000027	AUGUSTUS	CDS	15857	16729	0.46	-	1	ID=jg44685.t1.CDS3;Parent=D.long039844.01;Parent_Accession=GWHTBDNI000246;Protein_Accession=GWHPBDNI000246;;transl_table=1
GWHBDNI00000027	AUGUSTUS	exon	15857	16729	.	-	.	ID=jg44685.t1.exon3;Parent=D.long039844.01;Parent_Accession=GWHTBDNI000246;;transl_table=1
GWHBDNI00000027	AUGUSTUS	CDS	16935	17088	0.95	-	2	ID=jg44685.t1.CDS4;Parent=D.long039844.01;Parent_Accession=GWHTBDNI000246;Protein_Accession=GWHPBDNI000246;;transl_table=1
GWHBDNI00000027	AUGUSTUS	exon	16935	17088	.	-	.	ID=jg44685.t1.exon4;Parent=D.long039844.01;Parent_Accession=GWHTBDNI000246;;transl_table=1
GWHBDNI00000027	AUGUSTUS	CDS	17410	17618	0.55	-	1	ID=jg44685.t1.CDS5;Parent=D.long039844.01;Parent_Accession=GWHTBDNI000246;Protein_Accession=GWHPBDNI000246;;transl_table=1
GWHBDNI00000027	AUGUSTUS	exon	17410	17618	.	-	.	ID=jg44685.t1.exon5;Parent=D.long039844.01;Parent_Accession=GWHTBDNI000246;;transl_table=1
GWHBDNI00000027	AUGUSTUS	CDS	17760	18076	0.75	-	0	ID=jg44685.t1.CDS6;Parent=D.long039844.01;Parent_Accession=GWHTBDNI000246;Protein_Accession=GWHPBDNI000246;;transl_table=1
GWHBDNI00000027	AUGUSTUS	exon	17760	18076	.	-	.	ID=jg44685.t1.exon6;Parent=D.long039844.01;Parent_Accession=GWHTBDNI000246;;transl_table=1
GWHBDNI00000027	AUGUSTUS	gene	18967	20669	.	-	.	ID=D.long039845;Accession=GWHGBDNI000247;Name=;Alias=jg44688;;transl_table=1
GWHBDNI00000027	AUGUSTUS	mRNA	18967	20669	.	-	.	ID=D.long039845.01;Accession=GWHTBDNI000247;Parent=D.long039845;Parent_Accession=GWHGBDNI000247;Name=;Alias=jg44688.t1;;transl_table=1
GWHBDNI00000027	AUGUSTUS	CDS	18967	19403	0.95	-	2	ID=jg44688.t1.CDS1;Parent=D.long039845.01;Parent_Accession=GWHTBDNI000247;Protein_Accession=GWHPBDNI000247;;transl_table=1
GWHBDNI00000027	AUGUSTUS	exon	18967	19403	.	-	.	ID=jg44688.t1.exon1;Parent=D.long039845.01;Parent_Accession=GWHTBDNI000247;;transl_table=1
GWHBDNI00000027	AUGUSTUS	CDS	19489	19972	0.75	-	0	ID=jg44688.t1.CDS2;Parent=D.long039845.01;Parent_Accession=GWHTBDNI000247;Protein_Accession=GWHPBDNI000247;;transl_table=1
GWHBDNI00000027	AUGUSTUS	exon	19489	19972	.	-	.	ID=jg44688.t1.exon2;Parent=D.long039845.01;Parent_Accession=GWHTBDNI000247;;transl_table=1
GWHBDNI00000027	AUGUSTUS	CDS	20221	20586	0.59	-	0	ID=jg44688.t1.CDS3;Parent=D.long039845.01;Parent_Accession=GWHTBDNI000247;Protein_Accession=GWHPBDNI000247;;transl_table=1
GWHBDNI00000027	AUGUSTUS	exon	20221	20586	.	-	.	ID=jg44688.t1.exon3;Parent=D.long039845.01;Parent_Accession=GWHTBDNI000247;;transl_table=1
GWHBDNI00000027	AUGUSTUS	CDS	20640	20669	1	-	0	ID=jg44688.t1.CDS4;Parent=D.long039845.01;Parent_Accession=GWHTBDNI000247;Protein_Accession=GWHPBDNI000247;;transl_table=1
GWHBDNI00000027	AUGUSTUS	exon	20640	20669	.	-	.	ID=jg44688.t1.exon4;Parent=D.long039845.01;Parent_Accession=GWHTBDNI000247;;transl_table=1
GWHBDNI00000027	AUGUSTUS	gene	21081	21566	.	-	.	ID=D.long039846;Accession=GWHGBDNI000248;Name=;Alias=jg44690;;transl_table=1
GWHBDNI00000027	AUGUSTUS	mRNA	21081	21566	.	-	.	ID=D.long039846.01;Accession=GWHTBDNI000248;Parent=D.long039846;Parent_Accession=GWHGBDNI000248;Name=;Alias=jg44690.t1;;transl_table=1
GWHBDNI00000027	AUGUSTUS	CDS	21081	21566	0.96	-	0	ID=jg44690.t1.CDS1;Parent=D.long039846.01;Parent_Accession=GWHTBDNI000248;Protein_Accession=GWHPBDNI000248;;transl_table=1
GWHBDNI00000027	AUGUSTUS	exon	21081	21566	.	-	.	ID=jg44690.t1.exon1;Parent=D.long039846.01;Parent_Accession=GWHTBDNI000248;;transl_table=1
GWHBDNI00000027	AUGUSTUS	gene	22100	23111	.	+	.	ID=D.long039847;Accession=GWHGBDNI000249;Name=;Alias=jg44692;;transl_table=1
GWHBDNI00000027	AUGUSTUS	mRNA	22100	23111	.	+	.	ID=D.long039847.01;Accession=GWHTBDNI000249;Parent=D.long039847;Parent_Accession=GWHGBDNI000249;Name=;Alias=jg44692.t1;;transl_table=1
GWHBDNI00000027	AUGUSTUS	CDS	22100	22791	0.81	+	0	ID=jg44692.t1.CDS1;Parent=D.long039847.01;Parent_Accession=GWHTBDNI000249;Protein_Accession=GWHPBDNI000249;;transl_table=1
GWHBDNI00000027	AUGUSTUS	exon	22100	22791	.	+	.	ID=jg44692.t1.exon1;Parent=D.long039847.01;Parent_Accession=GWHTBDNI000249;;transl_table=1
GWHBDNI00000027	AUGUSTUS	CDS	22880	23111	0.99	+	1	ID=jg44692.t1.CDS2;Parent=D.long039847.01;Parent_Accession=GWHTBDNI000249;Protein_Accession=GWHPBDNI000249;;transl_table=1
GWHBDNI00000027	AUGUSTUS	exon	22880	23111	.	+	.	ID=jg44692.t1.exon2;Parent=D.long039847.01;Parent_Accession=GWHTBDNI000249;;transl_table=1
GWHBDNI00000027	AUGUSTUS	gene	23344	24298	.	-	.	ID=D.long039848;Accession=GWHGBDNI000250;Name=;Alias=jg44694;;transl_table=1
GWHBDNI00000027	AUGUSTUS	mRNA	23344	24298	.	-	.	ID=D.long039848.01;Accession=GWHTBDNI000250;Parent=D.long039848;Parent_Accession=GWHGBDNI000250;Name=;Alias=jg44694.t1;;transl_table=1
GWHBDNI00000027	AUGUSTUS	CDS	23344	23736	0.37	-	0	ID=jg44694.t1.CDS1;Parent=D.long039848.01;Parent_Accession=GWHTBDNI000250;Protein_Accession=GWHPBDNI000250;;transl_table=1
GWHBDNI00000027	AUGUSTUS	exon	23344	23736	.	-	.	ID=jg44694.t1.exon1;Parent=D.long039848.01;Parent_Accession=GWHTBDNI000250;;transl_table=1
GWHBDNI00000027	AUGUSTUS	CDS	23924	24298	0.23	-	0	ID=jg44694.t1.CDS2;Parent=D.long039848.01;Parent_Accession=GWHTBDNI000250;Protein_Accession=GWHPBDNI000250;;transl_table=1
GWHBDNI00000027	AUGUSTUS	exon	23924	24298	.	-	.	ID=jg44694.t1.exon2;Parent=D.long039848.01;Parent_Accession=GWHTBDNI000250;;transl_table=1
GWHBDNI00000027	AUGUSTUS	gene	24531	25032	.	+	.	ID=D.long039849;Accession=GWHGBDNI000251;Name=;Alias=jg44695;;transl_table=1
GWHBDNI00000027	AUGUSTUS	mRNA	24531	25032	.	+	.	ID=D.long039849.01;Accession=GWHTBDNI000251;Parent=D.long039849;Parent_Accession=GWHGBDNI000251;Name=;Alias=jg44695.t1;;transl_table=1
GWHBDNI00000027	AUGUSTUS	CDS	24531	24754	0.68	+	0	ID=jg44695.t1.CDS1;Parent=D.long039849.01;Parent_Accession=GWHTBDNI000251;Protein_Accession=GWHPBDNI000251;;transl_table=1
GWHBDNI00000027	AUGUSTUS	exon	24531	24754	.	+	.	ID=jg44695.t1.exon1;Parent=D.long039849.01;Parent_Accession=GWHTBDNI000251;;transl_table=1
GWHBDNI00000027	AUGUSTUS	CDS	24861	25032	0.94	+	1	ID=jg44695.t1.CDS2;Parent=D.long039849.01;Parent_Accession=GWHTBDNI000251;Protein_Accession=GWHPBDNI000251;;transl_table=1
GWHBDNI00000027	AUGUSTUS	exon	24861	25032	.	+	.	ID=jg44695.t1.exon2;Parent=D.long039849.01;Parent_Accession=GWHTBDNI000251;;transl_table=1
GWHBDNI00000027	AUGUSTUS	gene	25099	25794	.	-	.	ID=D.long039850;Accession=GWHGBDNI000252;Name=;Alias=jg44696;;transl_table=1
GWHBDNI00000027	AUGUSTUS	mRNA	25099	25794	.	-	.	ID=D.long039850.01;Accession=GWHTBDNI000252;Parent=D.long039850;Parent_Accession=GWHGBDNI000252;Name=;Alias=jg44696.t1;;transl_table=1
GWHBDNI00000027	AUGUSTUS	CDS	25099	25794	0.93	-	0	ID=jg44696.t1.CDS1;Parent=D.long039850.01;Parent_Accession=GWHTBDNI000252;Protein_Accession=GWHPBDNI000252;;transl_table=1
GWHBDNI00000027	AUGUSTUS	exon	25099	25794	.	-	.	ID=jg44696.t1.exon1;Parent=D.long039850.01;Parent_Accession=GWHTBDNI000252;;transl_table=1
GWHBDNI00000027	AUGUSTUS	gene	25817	26775	.	-	.	ID=D.long039851;Accession=GWHGBDNI000253;Name=;Alias=jg44697;;transl_table=1
GWHBDNI00000027	AUGUSTUS	mRNA	25817	26775	.	-	.	ID=D.long039851.01;Accession=GWHTBDNI000253;Parent=D.long039851;Parent_Accession=GWHGBDNI000253;Name=;Alias=jg44697.t1;;transl_table=1
GWHBDNI00000027	AUGUSTUS	CDS	25817	26263	0.48	-	0	ID=jg44697.t1.CDS1;Parent=D.long039851.01;Parent_Accession=GWHTBDNI000253;Protein_Accession=GWHPBDNI000253;;transl_table=1
GWHBDNI00000027	AUGUSTUS	exon	25817	26263	.	-	.	ID=jg44697.t1.exon1;Parent=D.long039851.01;Parent_Accession=GWHTBDNI000253;;transl_table=1
GWHBDNI00000027	AUGUSTUS	CDS	26548	26775	0.26	-	0	ID=jg44697.t1.CDS2;Parent=D.long039851.01;Parent_Accession=GWHTBDNI000253;Protein_Accession=GWHPBDNI000253;;transl_table=1
GWHBDNI00000027	AUGUSTUS	exon	26548	26775	.	-	.	ID=jg44697.t1.exon2;Parent=D.long039851.01;Parent_Accession=GWHTBDNI000253;;transl_table=1
GWHBDNI00000027	AUGUSTUS	gene	27003	28264	.	+	.	ID=D.long039852;Accession=GWHGBDNI000254;Name=;Alias=jg44698;;transl_table=1
GWHBDNI00000027	AUGUSTUS	mRNA	27003	28264	.	+	.	ID=D.long039852.01;Accession=GWHTBDNI000254;Parent=D.long039852;Parent_Accession=GWHGBDNI000254;Name=;Alias=jg44698.t1;;transl_table=1
GWHBDNI00000027	AUGUSTUS	CDS	27003	27378	0.61	+	0	ID=jg44698.t1.CDS1;Parent=D.long039852.01;Parent_Accession=GWHTBDNI000254;Protein_Accession=GWHPBDNI000254;;transl_table=1
GWHBDNI00000027	AUGUSTUS	exon	27003	27378	.	+	.	ID=jg44698.t1.exon1;Parent=D.long039852.01;Parent_Accession=GWHTBDNI000254;;transl_table=1
GWHBDNI00000027	AUGUSTUS	CDS	27629	27733	0.39	+	2	ID=jg44698.t1.CDS2;Parent=D.long039852.01;Parent_Accession=GWHTBDNI000254;Protein_Accession=GWHPBDNI000254;;transl_table=1
GWHBDNI00000027	AUGUSTUS	exon	27629	27733	.	+	.	ID=jg44698.t1.exon2;Parent=D.long039852.01;Parent_Accession=GWHTBDNI000254;;transl_table=1
GWHBDNI00000027	AUGUSTUS	CDS	27906	28264	0.35	+	2	ID=jg44698.t1.CDS3;Parent=D.long039852.01;Parent_Accession=GWHTBDNI000254;Protein_Accession=GWHPBDNI000254;;transl_table=1
GWHBDNI00000027	AUGUSTUS	exon	27906	28264	.	+	.	ID=jg44698.t1.exon3;Parent=D.long039852.01;Parent_Accession=GWHTBDNI000254;;transl_table=1
GWHBDNI00000027	AUGUSTUS	gene	28720	29431	.	+	.	ID=D.long039853;Accession=GWHGBDNI000255;Name=;Alias=jg44700;;transl_table=1
GWHBDNI00000027	AUGUSTUS	mRNA	28720	29431	.	+	.	ID=D.long039853.01;Accession=GWHTBDNI000255;Parent=D.long039853;Parent_Accession=GWHGBDNI000255;Name=;Alias=jg44700.t1;;transl_table=1
GWHBDNI00000027	AUGUSTUS	CDS	28720	28877	0.32	+	0	ID=jg44700.t1.CDS1;Parent=D.long039853.01;Parent_Accession=GWHTBDNI000255;Protein_Accession=GWHPBDNI000255;;transl_table=1
GWHBDNI00000027	AUGUSTUS	exon	28720	28877	.	+	.	ID=jg44700.t1.exon1;Parent=D.long039853.01;Parent_Accession=GWHTBDNI000255;;transl_table=1
GWHBDNI00000027	AUGUSTUS	CDS	28981	29431	0.31	+	1	ID=jg44700.t1.CDS2;Parent=D.long039853.01;Parent_Accession=GWHTBDNI000255;Protein_Accession=GWHPBDNI000255;;transl_table=1
GWHBDNI00000027	AUGUSTUS	exon	28981	29431	.	+	.	ID=jg44700.t1.exon2;Parent=D.long039853.01;Parent_Accession=GWHTBDNI000255;;transl_table=1
GWHBDNI00000027	AUGUSTUS	gene	30179	30967	.	+	.	ID=D.long039854;Accession=GWHGBDNI000256;Name=;Alias=jg44702;;transl_table=1
GWHBDNI00000027	AUGUSTUS	mRNA	30179	30967	.	+	.	ID=D.long039854.01;Accession=GWHTBDNI000256;Parent=D.long039854;Parent_Accession=GWHGBDNI000256;Name=;Alias=jg44702.t1;;transl_table=1
GWHBDNI00000027	AUGUSTUS	CDS	30179	30426	0.81	+	0	ID=jg44702.t1.CDS1;Parent=D.long039854.01;Parent_Accession=GWHTBDNI000256;Protein_Accession=GWHPBDNI000256;;transl_table=1
GWHBDNI00000027	AUGUSTUS	exon	30179	30426	.	+	.	ID=jg44702.t1.exon1;Parent=D.long039854.01;Parent_Accession=GWHTBDNI000256;;transl_table=1
GWHBDNI00000027	AUGUSTUS	CDS	30598	30967	0.81	+	1	ID=jg44702.t1.CDS2;Parent=D.long039854.01;Parent_Accession=GWHTBDNI000256;Protein_Accession=GWHPBDNI000256;;transl_table=1
GWHBDNI00000027	AUGUSTUS	exon	30598	30967	.	+	.	ID=jg44702.t1.exon2;Parent=D.long039854.01;Parent_Accession=GWHTBDNI000256;;transl_table=1
GWHBDNI00000027	AUGUSTUS	gene	31111	32682	.	-	.	ID=D.long039855;Accession=GWHGBDNI000257;Name=;Alias=jg44703;;transl_table=1
GWHBDNI00000027	AUGUSTUS	mRNA	31111	32682	.	-	.	ID=D.long039855.01;Accession=GWHTBDNI000257;Parent=D.long039855;Parent_Accession=GWHGBDNI000257;Name=;Alias=jg44703.t1;;transl_table=1
GWHBDNI00000027	AUGUSTUS	CDS	31111	31464	0.9	-	0	ID=jg44703.t1.CDS1;Parent=D.long039855.01;Parent_Accession=GWHTBDNI000257;Protein_Accession=GWHPBDNI000257;;transl_table=1
GWHBDNI00000027	AUGUSTUS	exon	31111	31464	.	-	.	ID=jg44703.t1.exon1;Parent=D.long039855.01;Parent_Accession=GWHTBDNI000257;;transl_table=1
GWHBDNI00000027	AUGUSTUS	CDS	31822	32042	0.69	-	2	ID=jg44703.t1.CDS2;Parent=D.long039855.01;Parent_Accession=GWHTBDNI000257;Protein_Accession=GWHPBDNI000257;;transl_table=1
GWHBDNI00000027	AUGUSTUS	exon	31822	32042	.	-	.	ID=jg44703.t1.exon2;Parent=D.long039855.01;Parent_Accession=GWHTBDNI000257;;transl_table=1
GWHBDNI00000027	AUGUSTUS	CDS	32299	32335	0.66	-	0	ID=jg44703.t1.CDS3;Parent=D.long039855.01;Parent_Accession=GWHTBDNI000257;Protein_Accession=GWHPBDNI000257;;transl_table=1
GWHBDNI00000027	AUGUSTUS	exon	32299	32335	.	-	.	ID=jg44703.t1.exon3;Parent=D.long039855.01;Parent_Accession=GWHTBDNI000257;;transl_table=1
GWHBDNI00000027	AUGUSTUS	CDS	32452	32682	0.68	-	0	ID=jg44703.t1.CDS4;Parent=D.long039855.01;Parent_Accession=GWHTBDNI000257;Protein_Accession=GWHPBDNI000257;;transl_table=1
GWHBDNI00000027	AUGUSTUS	exon	32452	32682	.	-	.	ID=jg44703.t1.exon4;Parent=D.long039855.01;Parent_Accession=GWHTBDNI000257;;transl_table=1
#OriSeqID=HiC_scaffold_28	Accession=GWHBDNI00000028
GWHBDNI00000028	AUGUSTUS	gene	789	1673	.	+	.	ID=D.long039951;Accession=GWHGBDNI000258;Name=;Alias=jg28346;;transl_table=1
GWHBDNI00000028	AUGUSTUS	mRNA	789	1673	.	+	.	ID=D.long039951.01;Accession=GWHTBDNI000258;Parent=D.long039951;Parent_Accession=GWHGBDNI000258;Name=;Alias=jg28346.t1;;transl_table=1
GWHBDNI00000028	AUGUSTUS	CDS	789	1673	0.99	+	0	ID=jg28346.t1.CDS1;Parent=D.long039951.01;Parent_Accession=GWHTBDNI000258;Protein_Accession=GWHPBDNI000258;;transl_table=1
GWHBDNI00000028	AUGUSTUS	exon	789	1673	.	+	.	ID=jg28346.t1.exon1;Parent=D.long039951.01;Parent_Accession=GWHTBDNI000258;;transl_table=1
GWHBDNI00000028	AUGUSTUS	gene	1785	2744	.	-	.	ID=D.long039952;Accession=GWHGBDNI000259;Name=;Alias=jg28347;;transl_table=1
GWHBDNI00000028	AUGUSTUS	mRNA	1785	2744	.	-	.	ID=D.long039952.01;Accession=GWHTBDNI000259;Parent=D.long039952;Parent_Accession=GWHGBDNI000259;Name=;Alias=jg28347.t1;;transl_table=1
GWHBDNI00000028	AUGUSTUS	CDS	1785	2744	0.95	-	0	ID=jg28347.t1.CDS1;Parent=D.long039952.01;Parent_Accession=GWHTBDNI000259;Protein_Accession=GWHPBDNI000259;;transl_table=1
GWHBDNI00000028	AUGUSTUS	exon	1785	2744	.	-	.	ID=jg28347.t1.exon1;Parent=D.long039952.01;Parent_Accession=GWHTBDNI000259;;transl_table=1
GWHBDNI00000028	AUGUSTUS	gene	2967	4030	.	-	.	ID=D.long039953;Accession=GWHGBDNI000260;Name=;Alias=jg28348;;transl_table=1
GWHBDNI00000028	AUGUSTUS	mRNA	2967	4030	.	-	.	ID=D.long039953.01;Accession=GWHTBDNI000260;Parent=D.long039953;Parent_Accession=GWHGBDNI000260;Name=;Alias=jg28348.t1;;transl_table=1
GWHBDNI00000028	AUGUSTUS	CDS	2967	3211	0.47	-	2	ID=jg28348.t1.CDS1;Parent=D.long039953.01;Parent_Accession=GWHTBDNI000260;Protein_Accession=GWHPBDNI000260;;transl_table=1
GWHBDNI00000028	AUGUSTUS	exon	2967	3211	.	-	.	ID=jg28348.t1.exon1;Parent=D.long039953.01;Parent_Accession=GWHTBDNI000260;;transl_table=1
GWHBDNI00000028	AUGUSTUS	CDS	3298	3435	0.7	-	2	ID=jg28348.t1.CDS2;Parent=D.long039953.01;Parent_Accession=GWHTBDNI000260;Protein_Accession=GWHPBDNI000260;;transl_table=1
GWHBDNI00000028	AUGUSTUS	exon	3298	3435	.	-	.	ID=jg28348.t1.exon2;Parent=D.long039953.01;Parent_Accession=GWHTBDNI000260;;transl_table=1
GWHBDNI00000028	AUGUSTUS	CDS	3508	4030	0.86	-	0	ID=jg28348.t1.CDS3;Parent=D.long039953.01;Parent_Accession=GWHTBDNI000260;Protein_Accession=GWHPBDNI000260;;transl_table=1
GWHBDNI00000028	AUGUSTUS	exon	3508	4030	.	-	.	ID=jg28348.t1.exon3;Parent=D.long039953.01;Parent_Accession=GWHTBDNI000260;;transl_table=1
GWHBDNI00000028	AUGUSTUS	gene	4110	4640	.	-	.	ID=D.long039954;Accession=GWHGBDNI000261;Name=;Alias=jg28349;;transl_table=1
GWHBDNI00000028	AUGUSTUS	mRNA	4110	4640	.	-	.	ID=D.long039954.01;Accession=GWHTBDNI000261;Parent=D.long039954;Parent_Accession=GWHGBDNI000261;Name=;Alias=jg28349.t1;;transl_table=1
GWHBDNI00000028	AUGUSTUS	CDS	4110	4436	0.91	-	0	ID=jg28349.t1.CDS1;Parent=D.long039954.01;Parent_Accession=GWHTBDNI000261;Protein_Accession=GWHPBDNI000261;;transl_table=1
GWHBDNI00000028	AUGUSTUS	exon	4110	4436	.	-	.	ID=jg28349.t1.exon1;Parent=D.long039954.01;Parent_Accession=GWHTBDNI000261;;transl_table=1
GWHBDNI00000028	AUGUSTUS	CDS	4485	4640	0.93	-	0	ID=jg28349.t1.CDS2;Parent=D.long039954.01;Parent_Accession=GWHTBDNI000261;Protein_Accession=GWHPBDNI000261;;transl_table=1
GWHBDNI00000028	AUGUSTUS	exon	4485	4640	.	-	.	ID=jg28349.t1.exon2;Parent=D.long039954.01;Parent_Accession=GWHTBDNI000261;;transl_table=1
GWHBDNI00000028	AUGUSTUS	gene	5081	5683	.	-	.	ID=D.long039955;Accession=GWHGBDNI000262;Name=;Alias=jg28351;;transl_table=1
GWHBDNI00000028	AUGUSTUS	mRNA	5081	5683	.	-	.	ID=D.long039955.01;Accession=GWHTBDNI000262;Parent=D.long039955;Parent_Accession=GWHGBDNI000262;Name=;Alias=jg28351.t1;;transl_table=1
GWHBDNI00000028	AUGUSTUS	CDS	5081	5683	0.97	-	0	ID=jg28351.t1.CDS1;Parent=D.long039955.01;Parent_Accession=GWHTBDNI000262;Protein_Accession=GWHPBDNI000262;;transl_table=1
GWHBDNI00000028	AUGUSTUS	exon	5081	5683	.	-	.	ID=jg28351.t1.exon1;Parent=D.long039955.01;Parent_Accession=GWHTBDNI000262;;transl_table=1
GWHBDNI00000028	AUGUSTUS	gene	5712	6323	.	-	.	ID=D.long039956;Accession=GWHGBDNI000263;Name=;Alias=jg28352;;transl_table=1
GWHBDNI00000028	AUGUSTUS	mRNA	5712	6323	.	-	.	ID=D.long039956.01;Accession=GWHTBDNI000263;Parent=D.long039956;Parent_Accession=GWHGBDNI000263;Name=;Alias=jg28352.t1;;transl_table=1
GWHBDNI00000028	AUGUSTUS	CDS	5712	6323	0.94	-	0	ID=jg28352.t1.CDS1;Parent=D.long039956.01;Parent_Accession=GWHTBDNI000263;Protein_Accession=GWHPBDNI000263;;transl_table=1
GWHBDNI00000028	AUGUSTUS	exon	5712	6323	.	-	.	ID=jg28352.t1.exon1;Parent=D.long039956.01;Parent_Accession=GWHTBDNI000263;;transl_table=1
GWHBDNI00000028	AUGUSTUS	gene	6440	8450	.	-	.	ID=D.long039957;Accession=GWHGBDNI000264;Name=;Alias=jg28353;;transl_table=1
GWHBDNI00000028	AUGUSTUS	mRNA	6440	8450	.	-	.	ID=D.long039957.01;Accession=GWHTBDNI000264;Parent=D.long039957;Parent_Accession=GWHGBDNI000264;Name=;Alias=jg28353.t1;;transl_table=1
GWHBDNI00000028	AUGUSTUS	CDS	6440	7311	0.99	-	2	ID=jg28353.t1.CDS1;Parent=D.long039957.01;Parent_Accession=GWHTBDNI000264;Protein_Accession=GWHPBDNI000264;;transl_table=1
GWHBDNI00000028	AUGUSTUS	exon	6440	7311	.	-	.	ID=jg28353.t1.exon1;Parent=D.long039957.01;Parent_Accession=GWHTBDNI000264;;transl_table=1
GWHBDNI00000028	AUGUSTUS	CDS	7353	7574	0.71	-	2	ID=jg28353.t1.CDS2;Parent=D.long039957.01;Parent_Accession=GWHTBDNI000264;Protein_Accession=GWHPBDNI000264;;transl_table=1
GWHBDNI00000028	AUGUSTUS	exon	7353	7574	.	-	.	ID=jg28353.t1.exon2;Parent=D.long039957.01;Parent_Accession=GWHTBDNI000264;;transl_table=1
GWHBDNI00000028	AUGUSTUS	CDS	7647	8145	0.49	-	0	ID=jg28353.t1.CDS3;Parent=D.long039957.01;Parent_Accession=GWHTBDNI000264;Protein_Accession=GWHPBDNI000264;;transl_table=1
GWHBDNI00000028	AUGUSTUS	exon	7647	8145	.	-	.	ID=jg28353.t1.exon3;Parent=D.long039957.01;Parent_Accession=GWHTBDNI000264;;transl_table=1
GWHBDNI00000028	AUGUSTUS	CDS	8253	8450	0.77	-	0	ID=jg28353.t1.CDS4;Parent=D.long039957.01;Parent_Accession=GWHTBDNI000264;Protein_Accession=GWHPBDNI000264;;transl_table=1
GWHBDNI00000028	AUGUSTUS	exon	8253	8450	.	-	.	ID=jg28353.t1.exon4;Parent=D.long039957.01;Parent_Accession=GWHTBDNI000264;;transl_table=1
GWHBDNI00000028	AUGUSTUS	gene	8609	11846	.	+	.	ID=D.long039958;Accession=GWHGBDNI000265;Name=;Alias=jg28354;;transl_table=1
GWHBDNI00000028	AUGUSTUS	mRNA	8609	11846	.	+	.	ID=D.long039958.01;Accession=GWHTBDNI000265;Parent=D.long039958;Parent_Accession=GWHGBDNI000265;Name=;Alias=jg28354.t1;;transl_table=1
GWHBDNI00000028	AUGUSTUS	CDS	8609	9292	1	+	0	ID=jg28354.t1.CDS1;Parent=D.long039958.01;Parent_Accession=GWHTBDNI000265;Protein_Accession=GWHPBDNI000265;;transl_table=1
GWHBDNI00000028	AUGUSTUS	exon	8609	9292	.	+	.	ID=jg28354.t1.exon1;Parent=D.long039958.01;Parent_Accession=GWHTBDNI000265;;transl_table=1
GWHBDNI00000028	AUGUSTUS	CDS	9412	9736	0.71	+	0	ID=jg28354.t1.CDS2;Parent=D.long039958.01;Parent_Accession=GWHTBDNI000265;Protein_Accession=GWHPBDNI000265;;transl_table=1
GWHBDNI00000028	AUGUSTUS	exon	9412	9736	.	+	.	ID=jg28354.t1.exon2;Parent=D.long039958.01;Parent_Accession=GWHTBDNI000265;;transl_table=1
GWHBDNI00000028	AUGUSTUS	CDS	9806	11044	0.92	+	2	ID=jg28354.t1.CDS3;Parent=D.long039958.01;Parent_Accession=GWHTBDNI000265;Protein_Accession=GWHPBDNI000265;;transl_table=1
GWHBDNI00000028	AUGUSTUS	exon	9806	11044	.	+	.	ID=jg28354.t1.exon3;Parent=D.long039958.01;Parent_Accession=GWHTBDNI000265;;transl_table=1
GWHBDNI00000028	AUGUSTUS	CDS	11203	11846	0.9	+	2	ID=jg28354.t1.CDS4;Parent=D.long039958.01;Parent_Accession=GWHTBDNI000265;Protein_Accession=GWHPBDNI000265;;transl_table=1
GWHBDNI00000028	AUGUSTUS	exon	11203	11846	.	+	.	ID=jg28354.t1.exon4;Parent=D.long039958.01;Parent_Accession=GWHTBDNI000265;;transl_table=1
GWHBDNI00000028	AUGUSTUS	gene	11912	12710	.	-	.	ID=D.long039959;Accession=GWHGBDNI000266;Name=;Alias=jg28355;;transl_table=1
GWHBDNI00000028	AUGUSTUS	mRNA	11912	12710	.	-	.	ID=D.long039959.01;Accession=GWHTBDNI000266;Parent=D.long039959;Parent_Accession=GWHGBDNI000266;Name=;Alias=jg28355.t1;;transl_table=1
GWHBDNI00000028	AUGUSTUS	CDS	11912	12344	0.99	-	1	ID=jg28355.t1.CDS1;Parent=D.long039959.01;Parent_Accession=GWHTBDNI000266;Protein_Accession=GWHPBDNI000266;;transl_table=1
GWHBDNI00000028	AUGUSTUS	exon	11912	12344	.	-	.	ID=jg28355.t1.exon1;Parent=D.long039959.01;Parent_Accession=GWHTBDNI000266;;transl_table=1
GWHBDNI00000028	AUGUSTUS	CDS	12463	12710	0.39	-	0	ID=jg28355.t1.CDS2;Parent=D.long039959.01;Parent_Accession=GWHTBDNI000266;Protein_Accession=GWHPBDNI000266;;transl_table=1
GWHBDNI00000028	AUGUSTUS	exon	12463	12710	.	-	.	ID=jg28355.t1.exon2;Parent=D.long039959.01;Parent_Accession=GWHTBDNI000266;;transl_table=1
GWHBDNI00000028	AUGUSTUS	gene	12776	13459	.	-	.	ID=D.long039960;Accession=GWHGBDNI000267;Name=;Alias=jg28356;;transl_table=1
GWHBDNI00000028	AUGUSTUS	mRNA	12776	13459	.	-	.	ID=D.long039960.01;Accession=GWHTBDNI000267;Parent=D.long039960;Parent_Accession=GWHGBDNI000267;Name=;Alias=jg28356.t1;;transl_table=1
GWHBDNI00000028	AUGUSTUS	CDS	12776	13459	1	-	0	ID=jg28356.t1.CDS1;Parent=D.long039960.01;Parent_Accession=GWHTBDNI000267;Protein_Accession=GWHPBDNI000267;;transl_table=1
GWHBDNI00000028	AUGUSTUS	exon	12776	13459	.	-	.	ID=jg28356.t1.exon1;Parent=D.long039960.01;Parent_Accession=GWHTBDNI000267;;transl_table=1
GWHBDNI00000028	AUGUSTUS	gene	13524	14790	.	+	.	ID=D.long039961;Accession=GWHGBDNI000268;Name=;Alias=jg28357;;transl_table=1
GWHBDNI00000028	AUGUSTUS	mRNA	13524	14790	.	+	.	ID=D.long039961.01;Accession=GWHTBDNI000268;Parent=D.long039961;Parent_Accession=GWHGBDNI000268;Name=;Alias=jg28357.t1;;transl_table=1
GWHBDNI00000028	AUGUSTUS	CDS	13524	14173	0.93	+	0	ID=jg28357.t1.CDS1;Parent=D.long039961.01;Parent_Accession=GWHTBDNI000268;Protein_Accession=GWHPBDNI000268;;transl_table=1
GWHBDNI00000028	AUGUSTUS	exon	13524	14173	.	+	.	ID=jg28357.t1.exon1;Parent=D.long039961.01;Parent_Accession=GWHTBDNI000268;;transl_table=1
GWHBDNI00000028	AUGUSTUS	CDS	14283	14790	0.92	+	1	ID=jg28357.t1.CDS2;Parent=D.long039961.01;Parent_Accession=GWHTBDNI000268;Protein_Accession=GWHPBDNI000268;;transl_table=1
GWHBDNI00000028	AUGUSTUS	exon	14283	14790	.	+	.	ID=jg28357.t1.exon2;Parent=D.long039961.01;Parent_Accession=GWHTBDNI000268;;transl_table=1
GWHBDNI00000028	AUGUSTUS	gene	14870	15658	.	-	.	ID=D.long039962;Accession=GWHGBDNI000269;Name=;Alias=jg28358;;transl_table=1
GWHBDNI00000028	AUGUSTUS	mRNA	14870	15658	.	-	.	ID=D.long039962.01;Accession=GWHTBDNI000269;Parent=D.long039962;Parent_Accession=GWHGBDNI000269;Name=;Alias=jg28358.t1;;transl_table=1
GWHBDNI00000028	AUGUSTUS	CDS	14870	15209	0.99	-	1	ID=jg28358.t1.CDS1;Parent=D.long039962.01;Parent_Accession=GWHTBDNI000269;Protein_Accession=GWHPBDNI000269;;transl_table=1
GWHBDNI00000028	AUGUSTUS	exon	14870	15209	.	-	.	ID=jg28358.t1.exon1;Parent=D.long039962.01;Parent_Accession=GWHTBDNI000269;;transl_table=1
GWHBDNI00000028	AUGUSTUS	CDS	15315	15658	0.59	-	0	ID=jg28358.t1.CDS2;Parent=D.long039962.01;Parent_Accession=GWHTBDNI000269;Protein_Accession=GWHPBDNI000269;;transl_table=1
GWHBDNI00000028	AUGUSTUS	exon	15315	15658	.	-	.	ID=jg28358.t1.exon2;Parent=D.long039962.01;Parent_Accession=GWHTBDNI000269;;transl_table=1
GWHBDNI00000028	AUGUSTUS	gene	15728	16246	.	+	.	ID=D.long039963;Accession=GWHGBDNI000270;Name=;Alias=jg28359;;transl_table=1
GWHBDNI00000028	AUGUSTUS	mRNA	15728	16246	.	+	.	ID=D.long039963.01;Accession=GWHTBDNI000270;Parent=D.long039963;Parent_Accession=GWHGBDNI000270;Name=;Alias=jg28359.t1;;transl_table=1
GWHBDNI00000028	AUGUSTUS	CDS	15728	16246	0.68	+	0	ID=jg28359.t1.CDS1;Parent=D.long039963.01;Parent_Accession=GWHTBDNI000270;Protein_Accession=GWHPBDNI000270;;transl_table=1
GWHBDNI00000028	AUGUSTUS	exon	15728	16246	.	+	.	ID=jg28359.t1.exon1;Parent=D.long039963.01;Parent_Accession=GWHTBDNI000270;;transl_table=1
GWHBDNI00000028	AUGUSTUS	gene	16285	17066	.	+	.	ID=D.long039964;Accession=GWHGBDNI000271;Name=;Alias=jg28360;;transl_table=1
GWHBDNI00000028	AUGUSTUS	mRNA	16285	17066	.	+	.	ID=D.long039964.01;Accession=GWHTBDNI000271;Parent=D.long039964;Parent_Accession=GWHGBDNI000271;Name=;Alias=jg28360.t1;;transl_table=1
GWHBDNI00000028	AUGUSTUS	CDS	16285	16431	0.83	+	0	ID=jg28360.t1.CDS1;Parent=D.long039964.01;Parent_Accession=GWHTBDNI000271;Protein_Accession=GWHPBDNI000271;;transl_table=1
GWHBDNI00000028	AUGUSTUS	exon	16285	16431	.	+	.	ID=jg28360.t1.exon1;Parent=D.long039964.01;Parent_Accession=GWHTBDNI000271;;transl_table=1
GWHBDNI00000028	AUGUSTUS	CDS	16500	17066	0.8	+	0	ID=jg28360.t1.CDS2;Parent=D.long039964.01;Parent_Accession=GWHTBDNI000271;Protein_Accession=GWHPBDNI000271;;transl_table=1
GWHBDNI00000028	AUGUSTUS	exon	16500	17066	.	+	.	ID=jg28360.t1.exon2;Parent=D.long039964.01;Parent_Accession=GWHTBDNI000271;;transl_table=1
GWHBDNI00000028	AUGUSTUS	gene	17071	17898	.	-	.	ID=D.long039965;Accession=GWHGBDNI000272;Name=;Alias=jg28361;;transl_table=1
GWHBDNI00000028	AUGUSTUS	mRNA	17071	17898	.	-	.	ID=D.long039965.01;Accession=GWHTBDNI000272;Parent=D.long039965;Parent_Accession=GWHGBDNI000272;Name=;Alias=jg28361.t1;;transl_table=1
GWHBDNI00000028	AUGUSTUS	CDS	17071	17898	1	-	0	ID=jg28361.t1.CDS1;Parent=D.long039965.01;Parent_Accession=GWHTBDNI000272;Protein_Accession=GWHPBDNI000272;;transl_table=1
GWHBDNI00000028	AUGUSTUS	exon	17071	17898	.	-	.	ID=jg28361.t1.exon1;Parent=D.long039965.01;Parent_Accession=GWHTBDNI000272;;transl_table=1
GWHBDNI00000028	AUGUSTUS	gene	17956	19079	.	+	.	ID=D.long039966;Accession=GWHGBDNI000273;Name=;Alias=jg28362;;transl_table=1
GWHBDNI00000028	AUGUSTUS	mRNA	17956	19079	.	+	.	ID=D.long039966.01;Accession=GWHTBDNI000273;Parent=D.long039966;Parent_Accession=GWHGBDNI000273;Name=;Alias=jg28362.t1;;transl_table=1
GWHBDNI00000028	AUGUSTUS	CDS	17956	18142	0.73	+	0	ID=jg28362.t1.CDS1;Parent=D.long039966.01;Parent_Accession=GWHTBDNI000273;Protein_Accession=GWHPBDNI000273;;transl_table=1
GWHBDNI00000028	AUGUSTUS	exon	17956	18142	.	+	.	ID=jg28362.t1.exon1;Parent=D.long039966.01;Parent_Accession=GWHTBDNI000273;;transl_table=1
GWHBDNI00000028	AUGUSTUS	CDS	18187	19079	0.61	+	2	ID=jg28362.t1.CDS2;Parent=D.long039966.01;Parent_Accession=GWHTBDNI000273;Protein_Accession=GWHPBDNI000273;;transl_table=1
GWHBDNI00000028	AUGUSTUS	exon	18187	19079	.	+	.	ID=jg28362.t1.exon2;Parent=D.long039966.01;Parent_Accession=GWHTBDNI000273;;transl_table=1
GWHBDNI00000028	AUGUSTUS	gene	19175	26132	.	+	.	ID=D.long039967;Accession=GWHGBDNI000274;Name=;Alias=jg28363;;transl_table=1
GWHBDNI00000028	AUGUSTUS	mRNA	19175	26132	.	+	.	ID=D.long039967.01;Accession=GWHTBDNI000274;Parent=D.long039967;Parent_Accession=GWHGBDNI000274;Name=;Alias=jg28363.t1;;transl_table=1
GWHBDNI00000028	AUGUSTUS	CDS	19175	19361	0.68	+	0	ID=jg28363.t1.CDS1;Parent=D.long039967.01;Parent_Accession=GWHTBDNI000274;Protein_Accession=GWHPBDNI000274;;transl_table=1
GWHBDNI00000028	AUGUSTUS	exon	19175	19361	.	+	.	ID=jg28363.t1.exon1;Parent=D.long039967.01;Parent_Accession=GWHTBDNI000274;;transl_table=1
GWHBDNI00000028	AUGUSTUS	CDS	19547	20570	0.82	+	2	ID=jg28363.t1.CDS2;Parent=D.long039967.01;Parent_Accession=GWHTBDNI000274;Protein_Accession=GWHPBDNI000274;;transl_table=1
GWHBDNI00000028	AUGUSTUS	exon	19547	20570	.	+	.	ID=jg28363.t1.exon2;Parent=D.long039967.01;Parent_Accession=GWHTBDNI000274;;transl_table=1
GWHBDNI00000028	AUGUSTUS	CDS	20716	21137	0.78	+	1	ID=jg28363.t1.CDS3;Parent=D.long039967.01;Parent_Accession=GWHTBDNI000274;Protein_Accession=GWHPBDNI000274;;transl_table=1
GWHBDNI00000028	AUGUSTUS	exon	20716	21137	.	+	.	ID=jg28363.t1.exon3;Parent=D.long039967.01;Parent_Accession=GWHTBDNI000274;;transl_table=1
GWHBDNI00000028	AUGUSTUS	CDS	21349	22005	0.79	+	2	ID=jg28363.t1.CDS4;Parent=D.long039967.01;Parent_Accession=GWHTBDNI000274;Protein_Accession=GWHPBDNI000274;;transl_table=1
GWHBDNI00000028	AUGUSTUS	exon	21349	22005	.	+	.	ID=jg28363.t1.exon4;Parent=D.long039967.01;Parent_Accession=GWHTBDNI000274;;transl_table=1
GWHBDNI00000028	AUGUSTUS	CDS	22131	22726	0.32	+	2	ID=jg28363.t1.CDS5;Parent=D.long039967.01;Parent_Accession=GWHTBDNI000274;Protein_Accession=GWHPBDNI000274;;transl_table=1
GWHBDNI00000028	AUGUSTUS	exon	22131	22726	.	+	.	ID=jg28363.t1.exon5;Parent=D.long039967.01;Parent_Accession=GWHTBDNI000274;;transl_table=1
GWHBDNI00000028	AUGUSTUS	CDS	22856	23740	0.53	+	0	ID=jg28363.t1.CDS6;Parent=D.long039967.01;Parent_Accession=GWHTBDNI000274;Protein_Accession=GWHPBDNI000274;;transl_table=1
GWHBDNI00000028	AUGUSTUS	exon	22856	23740	.	+	.	ID=jg28363.t1.exon6;Parent=D.long039967.01;Parent_Accession=GWHTBDNI000274;;transl_table=1
GWHBDNI00000028	AUGUSTUS	CDS	23879	24890	0.27	+	0	ID=jg28363.t1.CDS7;Parent=D.long039967.01;Parent_Accession=GWHTBDNI000274;Protein_Accession=GWHPBDNI000274;;transl_table=1
GWHBDNI00000028	AUGUSTUS	exon	23879	24890	.	+	.	ID=jg28363.t1.exon7;Parent=D.long039967.01;Parent_Accession=GWHTBDNI000274;;transl_table=1
GWHBDNI00000028	AUGUSTUS	CDS	24976	25522	0.41	+	2	ID=jg28363.t1.CDS8;Parent=D.long039967.01;Parent_Accession=GWHTBDNI000274;Protein_Accession=GWHPBDNI000274;;transl_table=1
GWHBDNI00000028	AUGUSTUS	exon	24976	25522	.	+	.	ID=jg28363.t1.exon8;Parent=D.long039967.01;Parent_Accession=GWHTBDNI000274;;transl_table=1
GWHBDNI00000028	AUGUSTUS	CDS	25643	26132	0.41	+	1	ID=jg28363.t1.CDS9;Parent=D.long039967.01;Parent_Accession=GWHTBDNI000274;Protein_Accession=GWHPBDNI000274;;transl_table=1
GWHBDNI00000028	AUGUSTUS	exon	25643	26132	.	+	.	ID=jg28363.t1.exon9;Parent=D.long039967.01;Parent_Accession=GWHTBDNI000274;;transl_table=1
GWHBDNI00000028	AUGUSTUS	gene	26216	29117	.	-	.	ID=D.long039968;Accession=GWHGBDNI000275;Name=;Alias=jg28364;;transl_table=1
GWHBDNI00000028	AUGUSTUS	mRNA	26216	29117	.	-	.	ID=D.long039968.01;Accession=GWHTBDNI000275;Parent=D.long039968;Parent_Accession=GWHGBDNI000275;Name=;Alias=jg28364.t1;;transl_table=1
GWHBDNI00000028	AUGUSTUS	CDS	26216	27101	0.61	-	1	ID=jg28364.t1.CDS1;Parent=D.long039968.01;Parent_Accession=GWHTBDNI000275;Protein_Accession=GWHPBDNI000275;;transl_table=1
GWHBDNI00000028	AUGUSTUS	exon	26216	27101	.	-	.	ID=jg28364.t1.exon1;Parent=D.long039968.01;Parent_Accession=GWHTBDNI000275;;transl_table=1
GWHBDNI00000028	AUGUSTUS	CDS	27182	27432	0.47	-	0	ID=jg28364.t1.CDS2;Parent=D.long039968.01;Parent_Accession=GWHTBDNI000275;Protein_Accession=GWHPBDNI000275;;transl_table=1
GWHBDNI00000028	AUGUSTUS	exon	27182	27432	.	-	.	ID=jg28364.t1.exon2;Parent=D.long039968.01;Parent_Accession=GWHTBDNI000275;;transl_table=1
GWHBDNI00000028	AUGUSTUS	CDS	27518	28969	0.39	-	0	ID=jg28364.t1.CDS3;Parent=D.long039968.01;Parent_Accession=GWHTBDNI000275;Protein_Accession=GWHPBDNI000275;;transl_table=1
GWHBDNI00000028	AUGUSTUS	exon	27518	28969	.	-	.	ID=jg28364.t1.exon3;Parent=D.long039968.01;Parent_Accession=GWHTBDNI000275;;transl_table=1
GWHBDNI00000028	AUGUSTUS	CDS	29076	29117	0.81	-	0	ID=jg28364.t1.CDS4;Parent=D.long039968.01;Parent_Accession=GWHTBDNI000275;Protein_Accession=GWHPBDNI000275;;transl_table=1
GWHBDNI00000028	AUGUSTUS	exon	29076	29117	.	-	.	ID=jg28364.t1.exon4;Parent=D.long039968.01;Parent_Accession=GWHTBDNI000275;;transl_table=1
GWHBDNI00000028	AUGUSTUS	gene	29168	30016	.	-	.	ID=D.long039969;Accession=GWHGBDNI000276;Name=;Alias=jg28365;;transl_table=1
GWHBDNI00000028	AUGUSTUS	mRNA	29168	30016	.	-	.	ID=D.long039969.01;Accession=GWHTBDNI000276;Parent=D.long039969;Parent_Accession=GWHGBDNI000276;Name=;Alias=jg28365.t1;;transl_table=1
GWHBDNI00000028	AUGUSTUS	CDS	29168	30016	1	-	0	ID=jg28365.t1.CDS1;Parent=D.long039969.01;Parent_Accession=GWHTBDNI000276;Protein_Accession=GWHPBDNI000276;;transl_table=1
GWHBDNI00000028	AUGUSTUS	exon	29168	30016	.	-	.	ID=jg28365.t1.exon1;Parent=D.long039969.01;Parent_Accession=GWHTBDNI000276;;transl_table=1
GWHBDNI00000028	AUGUSTUS	gene	30099	32085	.	+	.	ID=D.long039970;Accession=GWHGBDNI000277;Name=;Alias=jg28366;;transl_table=1
GWHBDNI00000028	AUGUSTUS	mRNA	30099	32085	.	+	.	ID=D.long039970.01;Accession=GWHTBDNI000277;Parent=D.long039970;Parent_Accession=GWHGBDNI000277;Name=;Alias=jg28366.t1;;transl_table=1
GWHBDNI00000028	AUGUSTUS	CDS	30099	30619	0.99	+	0	ID=jg28366.t1.CDS1;Parent=D.long039970.01;Parent_Accession=GWHTBDNI000277;Protein_Accession=GWHPBDNI000277;;transl_table=1
GWHBDNI00000028	AUGUSTUS	exon	30099	30619	.	+	.	ID=jg28366.t1.exon1;Parent=D.long039970.01;Parent_Accession=GWHTBDNI000277;;transl_table=1
GWHBDNI00000028	AUGUSTUS	CDS	30690	30885	0.69	+	1	ID=jg28366.t1.CDS2;Parent=D.long039970.01;Parent_Accession=GWHTBDNI000277;Protein_Accession=GWHPBDNI000277;;transl_table=1
GWHBDNI00000028	AUGUSTUS	exon	30690	30885	.	+	.	ID=jg28366.t1.exon2;Parent=D.long039970.01;Parent_Accession=GWHTBDNI000277;;transl_table=1
GWHBDNI00000028	AUGUSTUS	CDS	30989	31280	0.49	+	0	ID=jg28366.t1.CDS3;Parent=D.long039970.01;Parent_Accession=GWHTBDNI000277;Protein_Accession=GWHPBDNI000277;;transl_table=1
GWHBDNI00000028	AUGUSTUS	exon	30989	31280	.	+	.	ID=jg28366.t1.exon3;Parent=D.long039970.01;Parent_Accession=GWHTBDNI000277;;transl_table=1
GWHBDNI00000028	AUGUSTUS	CDS	31361	32085	0.91	+	2	ID=jg28366.t1.CDS4;Parent=D.long039970.01;Parent_Accession=GWHTBDNI000277;Protein_Accession=GWHPBDNI000277;;transl_table=1
GWHBDNI00000028	AUGUSTUS	exon	31361	32085	.	+	.	ID=jg28366.t1.exon4;Parent=D.long039970.01;Parent_Accession=GWHTBDNI000277;;transl_table=1
GWHBDNI00000028	AUGUSTUS	gene	32112	32879	.	-	.	ID=D.long039971;Accession=GWHGBDNI000278;Name=;Alias=jg28367;;transl_table=1
GWHBDNI00000028	AUGUSTUS	mRNA	32112	32879	.	-	.	ID=D.long039971.01;Accession=GWHTBDNI000278;Parent=D.long039971;Parent_Accession=GWHGBDNI000278;Name=;Alias=jg28367.t1;;transl_table=1
GWHBDNI00000028	AUGUSTUS	CDS	32112	32598	0.93	-	1	ID=jg28367.t1.CDS1;Parent=D.long039971.01;Parent_Accession=GWHTBDNI000278;Protein_Accession=GWHPBDNI000278;;transl_table=1
GWHBDNI00000028	AUGUSTUS	exon	32112	32598	.	-	.	ID=jg28367.t1.exon1;Parent=D.long039971.01;Parent_Accession=GWHTBDNI000278;;transl_table=1
GWHBDNI00000028	AUGUSTUS	CDS	32692	32879	0.87	-	0	ID=jg28367.t1.CDS2;Parent=D.long039971.01;Parent_Accession=GWHTBDNI000278;Protein_Accession=GWHPBDNI000278;;transl_table=1
GWHBDNI00000028	AUGUSTUS	exon	32692	32879	.	-	.	ID=jg28367.t1.exon2;Parent=D.long039971.01;Parent_Accession=GWHTBDNI000278;;transl_table=1
#OriSeqID=HiC_scaffold_29	Accession=GWHBDNI00000029
GWHBDNI00000029	AUGUSTUS	gene	1586	3713	.	+	.	ID=D.long040407;Accession=GWHGBDNI000279;Name=;Alias=jg45334;;transl_table=1
GWHBDNI00000029	AUGUSTUS	mRNA	1586	3713	.	+	.	ID=D.long040407.01;Accession=GWHTBDNI000279;Parent=D.long040407;Parent_Accession=GWHGBDNI000279;Name=;Alias=jg45334.t2;;transl_table=1
GWHBDNI00000029	AUGUSTUS	CDS	1586	2000	0.99	+	0	ID=jg45334.t2.CDS1;Parent=D.long040407.01;Parent_Accession=GWHTBDNI000279;Protein_Accession=GWHPBDNI000279;;transl_table=1
GWHBDNI00000029	AUGUSTUS	exon	1586	2000	.	+	.	ID=jg45334.t2.exon1;Parent=D.long040407.01;Parent_Accession=GWHTBDNI000279;;transl_table=1
GWHBDNI00000029	AUGUSTUS	CDS	2517	2757	0.52	+	2	ID=jg45334.t2.CDS2;Parent=D.long040407.01;Parent_Accession=GWHTBDNI000279;Protein_Accession=GWHPBDNI000279;;transl_table=1
GWHBDNI00000029	AUGUSTUS	exon	2517	2757	.	+	.	ID=jg45334.t2.exon2;Parent=D.long040407.01;Parent_Accession=GWHTBDNI000279;;transl_table=1
GWHBDNI00000029	AUGUSTUS	CDS	3593	3713	0.97	+	1	ID=jg45334.t2.CDS3;Parent=D.long040407.01;Parent_Accession=GWHTBDNI000279;Protein_Accession=GWHPBDNI000279;;transl_table=1
GWHBDNI00000029	AUGUSTUS	exon	3593	3713	.	+	.	ID=jg45334.t2.exon3;Parent=D.long040407.01;Parent_Accession=GWHTBDNI000279;;transl_table=1
GWHBDNI00000029	AUGUSTUS	gene	4914	6152	.	-	.	ID=D.long040408;Accession=GWHGBDNI000280;Name=;Alias=jg45335;;transl_table=1
GWHBDNI00000029	AUGUSTUS	mRNA	4914	6152	.	-	.	ID=D.long040408.01;Accession=GWHTBDNI000280;Parent=D.long040408;Parent_Accession=GWHGBDNI000280;Name=;Alias=jg45335.t1;;transl_table=1
GWHBDNI00000029	AUGUSTUS	CDS	4914	5246	0.37	-	0	ID=jg45335.t1.CDS1;Parent=D.long040408.01;Parent_Accession=GWHTBDNI000280;Protein_Accession=GWHPBDNI000280;;transl_table=1
GWHBDNI00000029	AUGUSTUS	exon	4914	5246	.	-	.	ID=jg45335.t1.exon1;Parent=D.long040408.01;Parent_Accession=GWHTBDNI000280;;transl_table=1
GWHBDNI00000029	AUGUSTUS	CDS	5922	6152	0.54	-	0	ID=jg45335.t1.CDS2;Parent=D.long040408.01;Parent_Accession=GWHTBDNI000280;Protein_Accession=GWHPBDNI000280;;transl_table=1
GWHBDNI00000029	AUGUSTUS	exon	5922	6152	.	-	.	ID=jg45335.t1.exon2;Parent=D.long040408.01;Parent_Accession=GWHTBDNI000280;;transl_table=1
GWHBDNI00000029	AUGUSTUS	gene	6318	7140	.	-	.	ID=D.long040409;Accession=GWHGBDNI000281;Name=;Alias=jg45336;;transl_table=1
GWHBDNI00000029	AUGUSTUS	mRNA	6318	7140	.	-	.	ID=D.long040409.01;Accession=GWHTBDNI000281;Parent=D.long040409;Parent_Accession=GWHGBDNI000281;Name=;Alias=jg45336.t1;;transl_table=1
GWHBDNI00000029	AUGUSTUS	CDS	6318	6400	1	-	2	ID=jg45336.t1.CDS1;Parent=D.long040409.01;Parent_Accession=GWHTBDNI000281;Protein_Accession=GWHPBDNI000281;;transl_table=1
GWHBDNI00000029	AUGUSTUS	exon	6318	6400	.	-	.	ID=jg45336.t1.exon1;Parent=D.long040409.01;Parent_Accession=GWHTBDNI000281;;transl_table=1
GWHBDNI00000029	AUGUSTUS	CDS	6483	6762	1	-	0	ID=jg45336.t1.CDS2;Parent=D.long040409.01;Parent_Accession=GWHTBDNI000281;Protein_Accession=GWHPBDNI000281;;transl_table=1
GWHBDNI00000029	AUGUSTUS	exon	6483	6762	.	-	.	ID=jg45336.t1.exon2;Parent=D.long040409.01;Parent_Accession=GWHTBDNI000281;;transl_table=1
GWHBDNI00000029	AUGUSTUS	CDS	6880	7140	0.74	-	0	ID=jg45336.t1.CDS3;Parent=D.long040409.01;Parent_Accession=GWHTBDNI000281;Protein_Accession=GWHPBDNI000281;;transl_table=1
GWHBDNI00000029	AUGUSTUS	exon	6880	7140	.	-	.	ID=jg45336.t1.exon3;Parent=D.long040409.01;Parent_Accession=GWHTBDNI000281;;transl_table=1
#OriSeqID=HiC_scaffold_30	Accession=GWHBDNI00000030
GWHBDNI00000030	AUGUSTUS	gene	1683	2473	.	+	.	ID=D.long039858;Accession=GWHGBDNI000282;Name=;Alias=jg402;;transl_table=1
GWHBDNI00000030	AUGUSTUS	mRNA	1683	2473	.	+	.	ID=D.long039858.01;Accession=GWHTBDNI000282;Parent=D.long039858;Parent_Accession=GWHGBDNI000282;Name=;Alias=jg402.t1;;transl_table=1
GWHBDNI00000030	AUGUSTUS	CDS	1683	1829	0.5	+	0	ID=jg402.t1.CDS1;Parent=D.long039858.01;Parent_Accession=GWHTBDNI000282;Protein_Accession=GWHPBDNI000282;;transl_table=1
GWHBDNI00000030	AUGUSTUS	exon	1683	1829	.	+	.	ID=jg402.t1.exon1;Parent=D.long039858.01;Parent_Accession=GWHTBDNI000282;;transl_table=1
GWHBDNI00000030	AUGUSTUS	CDS	2108	2473	0.79	+	0	ID=jg402.t1.CDS2;Parent=D.long039858.01;Parent_Accession=GWHTBDNI000282;Protein_Accession=GWHPBDNI000282;;transl_table=1
GWHBDNI00000030	AUGUSTUS	exon	2108	2473	.	+	.	ID=jg402.t1.exon2;Parent=D.long039858.01;Parent_Accession=GWHTBDNI000282;;transl_table=1
GWHBDNI00000030	AUGUSTUS	gene	2910	3350	.	-	.	ID=D.long039859;Accession=GWHGBDNI000283;Name=;Alias=jg403;;transl_table=1
GWHBDNI00000030	AUGUSTUS	mRNA	2910	3350	.	-	.	ID=D.long039859.01;Accession=GWHTBDNI000283;Parent=D.long039859;Parent_Accession=GWHGBDNI000283;Name=;Alias=jg403.t1;;transl_table=1
GWHBDNI00000030	AUGUSTUS	CDS	2910	3350	0.6	-	0	ID=jg403.t1.CDS1;Parent=D.long039859.01;Parent_Accession=GWHTBDNI000283;Protein_Accession=GWHPBDNI000283;;transl_table=1
GWHBDNI00000030	AUGUSTUS	exon	2910	3350	.	-	.	ID=jg403.t1.exon1;Parent=D.long039859.01;Parent_Accession=GWHTBDNI000283;;transl_table=1
GWHBDNI00000030	AUGUSTUS	gene	3393	4666	.	-	.	ID=D.long039860;Accession=GWHGBDNI000284;Name=;Alias=jg404;;transl_table=1
GWHBDNI00000030	AUGUSTUS	mRNA	3393	4666	.	-	.	ID=D.long039860.01;Accession=GWHTBDNI000284;Parent=D.long039860;Parent_Accession=GWHGBDNI000284;Name=;Alias=jg404.t1;;transl_table=1
GWHBDNI00000030	AUGUSTUS	CDS	3393	3844	0.93	-	2	ID=jg404.t1.CDS1;Parent=D.long039860.01;Parent_Accession=GWHTBDNI000284;Protein_Accession=GWHPBDNI000284;;transl_table=1
GWHBDNI00000030	AUGUSTUS	exon	3393	3844	.	-	.	ID=jg404.t1.exon1;Parent=D.long039860.01;Parent_Accession=GWHTBDNI000284;;transl_table=1
GWHBDNI00000030	AUGUSTUS	CDS	4005	4338	0.97	-	0	ID=jg404.t1.CDS2;Parent=D.long039860.01;Parent_Accession=GWHTBDNI000284;Protein_Accession=GWHPBDNI000284;;transl_table=1
GWHBDNI00000030	AUGUSTUS	exon	4005	4338	.	-	.	ID=jg404.t1.exon2;Parent=D.long039860.01;Parent_Accession=GWHTBDNI000284;;transl_table=1
GWHBDNI00000030	AUGUSTUS	CDS	4430	4666	0.89	-	0	ID=jg404.t1.CDS3;Parent=D.long039860.01;Parent_Accession=GWHTBDNI000284;Protein_Accession=GWHPBDNI000284;;transl_table=1
GWHBDNI00000030	AUGUSTUS	exon	4430	4666	.	-	.	ID=jg404.t1.exon3;Parent=D.long039860.01;Parent_Accession=GWHTBDNI000284;;transl_table=1
GWHBDNI00000030	AUGUSTUS	gene	4698	7087	.	-	.	ID=D.long039861;Accession=GWHGBDNI000285;Name=;Alias=jg405;;transl_table=1
GWHBDNI00000030	AUGUSTUS	mRNA	4698	7087	.	-	.	ID=D.long039861.01;Accession=GWHTBDNI000285;Parent=D.long039861;Parent_Accession=GWHGBDNI000285;Name=;Alias=jg405.t1;;transl_table=1
GWHBDNI00000030	AUGUSTUS	CDS	4698	5060	0.61	-	0	ID=jg405.t1.CDS1;Parent=D.long039861.01;Parent_Accession=GWHTBDNI000285;Protein_Accession=GWHPBDNI000285;;transl_table=1
GWHBDNI00000030	AUGUSTUS	exon	4698	5060	.	-	.	ID=jg405.t1.exon1;Parent=D.long039861.01;Parent_Accession=GWHTBDNI000285;;transl_table=1
GWHBDNI00000030	AUGUSTUS	CDS	5352	5996	0.23	-	0	ID=jg405.t1.CDS2;Parent=D.long039861.01;Parent_Accession=GWHTBDNI000285;Protein_Accession=GWHPBDNI000285;;transl_table=1
GWHBDNI00000030	AUGUSTUS	exon	5352	5996	.	-	.	ID=jg405.t1.exon2;Parent=D.long039861.01;Parent_Accession=GWHTBDNI000285;;transl_table=1
GWHBDNI00000030	AUGUSTUS	CDS	6076	6724	0.42	-	1	ID=jg405.t1.CDS3;Parent=D.long039861.01;Parent_Accession=GWHTBDNI000285;Protein_Accession=GWHPBDNI000285;;transl_table=1
GWHBDNI00000030	AUGUSTUS	exon	6076	6724	.	-	.	ID=jg405.t1.exon3;Parent=D.long039861.01;Parent_Accession=GWHTBDNI000285;;transl_table=1
GWHBDNI00000030	AUGUSTUS	CDS	6909	7087	0.96	-	0	ID=jg405.t1.CDS4;Parent=D.long039861.01;Parent_Accession=GWHTBDNI000285;Protein_Accession=GWHPBDNI000285;;transl_table=1
GWHBDNI00000030	AUGUSTUS	exon	6909	7087	.	-	.	ID=jg405.t1.exon4;Parent=D.long039861.01;Parent_Accession=GWHTBDNI000285;;transl_table=1
[truncated: 479,205+ more rows]

## Sheet: S3
##gff-version 3
Scaffold_57323	maker	gene	11735	13187	.	+	.	ID=Nla_48386;Name=Nla_48386;Alias=maker-Scaffold_57323-snap-gene-0.41;
Scaffold_57323	maker	mRNA	11735	13187	.	+	.	ID=Nla_48386.1;Parent=Nla_48386;Name=Nla_48386.1;Alias=maker-Scaffold_57323-snap-gene-0.41-mRNA-1;_AED=0.36;_QI=0|0|0|1|1|1|2|0|467;_eAED=0.36;
Scaffold_57323	maker	exon	11735	12397	.	+	.	ID=Nla_48386.1:1;Parent=Nla_48386.1;
Scaffold_57323	maker	exon	12447	13187	.	+	.	ID=Nla_48386.1:2;Parent=Nla_48386.1;
Scaffold_57323	maker	CDS	11735	12397	.	+	0	ID=Nla_48386.1:cds;Parent=Nla_48386.1;
Scaffold_57323	maker	CDS	12447	13187	.	+	0	ID=Nla_48386.1:cds;Parent=Nla_48386.1;
Scaffold_57323	maker	gene	13236	14556	.	+	.	ID=Nla_48387;Name=Nla_48387;Alias=maker-Scaffold_57323-snap-gene-0.42;
Scaffold_57323	maker	mRNA	13236	14556	.	+	.	ID=Nla_48387.1;Parent=Nla_48387;Name=Nla_48387.1;Alias=maker-Scaffold_57323-snap-gene-0.42-mRNA-1;_AED=0.39;_QI=0|0|0|1|1|1|4|0|356;_eAED=0.61;
Scaffold_57323	maker	exon	13236	13527	.	+	.	ID=Nla_48387.1:1;Parent=Nla_48387.1;
Scaffold_57323	maker	exon	13682	14126	.	+	.	ID=Nla_48387.1:2;Parent=Nla_48387.1;
Scaffold_57323	maker	exon	14172	14255	.	+	.	ID=Nla_48387.1:3;Parent=Nla_48387.1;
Scaffold_57323	maker	exon	14307	14556	.	+	.	ID=Nla_48387.1:4;Parent=Nla_48387.1;
Scaffold_57323	maker	CDS	13236	13527	.	+	0	ID=Nla_48387.1:cds;Parent=Nla_48387.1;
Scaffold_57323	maker	CDS	13682	14126	.	+	2	ID=Nla_48387.1:cds;Parent=Nla_48387.1;
Scaffold_57323	maker	CDS	14172	14255	.	+	1	ID=Nla_48387.1:cds;Parent=Nla_48387.1;
Scaffold_57323	maker	CDS	14307	14556	.	+	1	ID=Nla_48387.1:cds;Parent=Nla_48387.1;
Scaffold_57323	maker	gene	14641	22420	.	+	.	ID=Nla_48388;Name=Nla_48388;Alias=maker-Scaffold_57323-snap-gene-0.43;
Scaffold_57323	maker	mRNA	14641	22420	.	+	.	ID=Nla_48388.1;Parent=Nla_48388;Name=Nla_48388.1;Alias=maker-Scaffold_57323-snap-gene-0.43-mRNA-1;_AED=0.37;_QI=0|0|0.28|0.28|1|1|7|152|141;_eAED=0.37;
Scaffold_57323	maker	exon	14641	14656	.	+	.	ID=Nla_48388.1:1;Parent=Nla_48388.1;
Scaffold_57323	maker	exon	15900	15991	.	+	.	ID=Nla_48388.1:2;Parent=Nla_48388.1;
Scaffold_57323	maker	exon	16997	17031	.	+	.	ID=Nla_48388.1:3;Parent=Nla_48388.1;
Scaffold_57323	maker	exon	18795	18825	.	+	.	ID=Nla_48388.1:4;Parent=Nla_48388.1;
Scaffold_57323	maker	exon	18984	19076	.	+	.	ID=Nla_48388.1:5;Parent=Nla_48388.1;
Scaffold_57323	maker	exon	20120	20174	.	+	.	ID=Nla_48388.1:6;Parent=Nla_48388.1;
Scaffold_57323	maker	exon	22165	22420	.	+	.	ID=Nla_48388.1:7;Parent=Nla_48388.1;
Scaffold_57323	maker	CDS	14641	14656	.	+	0	ID=Nla_48388.1:cds;Parent=Nla_48388.1;
Scaffold_57323	maker	CDS	15900	15991	.	+	2	ID=Nla_48388.1:cds;Parent=Nla_48388.1;
Scaffold_57323	maker	CDS	16997	17031	.	+	0	ID=Nla_48388.1:cds;Parent=Nla_48388.1;
Scaffold_57323	maker	CDS	18795	18825	.	+	1	ID=Nla_48388.1:cds;Parent=Nla_48388.1;
Scaffold_57323	maker	CDS	18984	19076	.	+	0	ID=Nla_48388.1:cds;Parent=Nla_48388.1;
Scaffold_57323	maker	CDS	20120	20174	.	+	0	ID=Nla_48388.1:cds;Parent=Nla_48388.1;
Scaffold_57323	maker	CDS	22165	22268	.	+	2	ID=Nla_48388.1:cds;Parent=Nla_48388.1;
Scaffold_57323	maker	three_prime_UTR	22269	22420	.	+	.	ID=Nla_48388.1:three_prime_utr;Parent=Nla_48388.1;
Scaffold_57323	maker	gene	35113	39227	.	+	.	ID=Nla_48390;Name=Nla_48390;Alias=maker-Scaffold_57323-exonerate_est2genome-gene-0.54;
Scaffold_57323	maker	mRNA	35113	39227	.	+	.	ID=Nla_48390.1;Parent=Nla_48390;Name=Nla_48390.1;Alias=maker-Scaffold_57323-exonerate_est2genome-gene-0.54-mRNA-1;_AED=0.15;_QI=92|1|1|1|0|0|5|829|959;_eAED=0.15;score=14167;
Scaffold_57323	maker	exon	35113	38380	.	+	.	ID=Nla_48390.1:1;Parent=Nla_48390.1;
Scaffold_57323	maker	exon	38412	38607	.	+	.	ID=Nla_48390.1:2;Parent=Nla_48390.1;
Scaffold_57323	maker	exon	38645	38708	.	+	.	ID=Nla_48390.1:3;Parent=Nla_48390.1;
Scaffold_57323	maker	exon	38923	38970	.	+	.	ID=Nla_48390.1:4;Parent=Nla_48390.1;
Scaffold_57323	maker	exon	39003	39227	.	+	.	ID=Nla_48390.1:5;Parent=Nla_48390.1;
Scaffold_57323	maker	five_prime_UTR	35113	35204	.	+	.	ID=Nla_48390.1:five_prime_utr;Parent=Nla_48390.1;
Scaffold_57323	maker	CDS	35205	38084	.	+	0	ID=Nla_48390.1:cds;Parent=Nla_48390.1;
Scaffold_57323	maker	three_prime_UTR	38085	38380	.	+	.	ID=Nla_48390.1:three_prime_utr;Parent=Nla_48390.1;
Scaffold_57323	maker	three_prime_UTR	38412	38607	.	+	.	ID=Nla_48390.1:three_prime_utr;Parent=Nla_48390.1;
Scaffold_57323	maker	three_prime_UTR	38645	38708	.	+	.	ID=Nla_48390.1:three_prime_utr;Parent=Nla_48390.1;
Scaffold_57323	maker	three_prime_UTR	38923	38970	.	+	.	ID=Nla_48390.1:three_prime_utr;Parent=Nla_48390.1;
Scaffold_57323	maker	three_prime_UTR	39003	39227	.	+	.	ID=Nla_48390.1:three_prime_utr;Parent=Nla_48390.1;
Scaffold_57323	maker	gene	38375	45867	.	+	.	ID=Nla_48391;Name=Nla_48391;Alias=maker-Scaffold_57323-snap-gene-0.52;
Scaffold_57323	maker	mRNA	38375	45867	.	+	.	ID=Nla_48391.1;Parent=Nla_48391;Name=Nla_48391.1;Alias=maker-Scaffold_57323-snap-gene-0.52-mRNA-1;_AED=0.16;_QI=0|0|0.2|0.8|0|0.4|5|0|179;_eAED=0.16;
Scaffold_57323	maker	exon	38375	38380	.	+	.	ID=Nla_48391.1:1;Parent=Nla_48391.1;
Scaffold_57323	maker	exon	38506	38607	.	+	.	ID=Nla_48391.1:2;Parent=Nla_48391.1;
Scaffold_57323	maker	exon	40599	40939	.	+	.	ID=Nla_48391.1:3;Parent=Nla_48391.1;
Scaffold_57323	maker	exon	45018	45074	.	+	.	ID=Nla_48391.1:4;Parent=Nla_48391.1;
Scaffold_57323	maker	exon	45834	45867	.	+	.	ID=Nla_48391.1:5;Parent=Nla_48391.1;
Scaffold_57323	maker	CDS	38375	38380	.	+	0	ID=Nla_48391.1:cds;Parent=Nla_48391.1;
Scaffold_57323	maker	CDS	38506	38607	.	+	0	ID=Nla_48391.1:cds;Parent=Nla_48391.1;
Scaffold_57323	maker	CDS	40599	40939	.	+	0	ID=Nla_48391.1:cds;Parent=Nla_48391.1;
Scaffold_57323	maker	CDS	45018	45074	.	+	1	ID=Nla_48391.1:cds;Parent=Nla_48391.1;
Scaffold_57323	maker	CDS	45834	45867	.	+	1	ID=Nla_48391.1:cds;Parent=Nla_48391.1;
Scaffold_57323	maker	gene	54535	55276	.	+	.	ID=Nla_48392;Name=Nla_48392;Alias=snap_masked-Scaffold_57323-processed-gene-0.8;
Scaffold_57323	maker	mRNA	54535	55276	.	+	.	ID=Nla_48392.1;Parent=Nla_48392;Name=Nla_48392.1;Alias=snap_masked-Scaffold_57323-processed-gene-0.8-mRNA-1;_AED=0.45;_QI=91|0|0.5|1|1|1|2|0|203;_eAED=0.47;_merge_warning=1;
Scaffold_57323	maker	exon	54535	54937	.	+	.	ID=Nla_48392.1:1;Parent=Nla_48392.1;
Scaffold_57323	maker	exon	54977	55276	.	+	.	ID=Nla_48392.1:2;Parent=Nla_48392.1;
Scaffold_57323	maker	five_prime_UTR	54535	54625	.	+	.	ID=Nla_48392.1:five_prime_utr;Parent=Nla_48392.1;
Scaffold_57323	maker	CDS	54626	54937	.	+	0	ID=Nla_48392.1:cds;Parent=Nla_48392.1;
Scaffold_57323	maker	CDS	54977	55276	.	+	0	ID=Nla_48392.1:cds;Parent=Nla_48392.1;
Scaffold_57323	maker	gene	55473	57509	.	+	.	ID=Nla_48393;Name=Nla_48393;Alias=snap_masked-Scaffold_57323-processed-gene-0.45;
Scaffold_57323	maker	mRNA	55473	57509	.	+	.	ID=Nla_48393.1;Parent=Nla_48393;Name=Nla_48393.1;Alias=snap_masked-Scaffold_57323-processed-gene-0.45-mRNA-1;_AED=0.36;_QI=0|-1|0|1|-1|1|1|0|678;_eAED=0.71;
Scaffold_57323	maker	exon	55473	57509	.	+	.	ID=Nla_48393.1:1;Parent=Nla_48393.1;
Scaffold_57323	maker	CDS	55473	57509	.	+	0	ID=Nla_48393.1:cds;Parent=Nla_48393.1;
Scaffold_57323	maker	gene	59238	63995	.	+	.	ID=Nla_48394;Name=Nla_48394;Alias=snap_masked-Scaffold_57323-abinit-gene-0.46;score=18.276;target_length=105507;
Scaffold_57323	maker	mRNA	59238	63995	.	+	.	ID=Nla_48394.1;Parent=Nla_48394;Name=Nla_48394.1;Alias=snap_masked-Scaffold_57323-abinit-gene-0.46-mRNA-1;_AED=0.36;_QI=0|0.87|0.88|1|0.12|0.22|9|0|89;_eAED=0.36;score=18.276;target_length=105507;
Scaffold_57323	maker	exon	59238	59246	.	+	.	ID=Nla_48394.1:1;Parent=Nla_48394.1;
Scaffold_57323	maker	exon	63735	63995	.	+	.	ID=Nla_48394.1:2;Parent=Nla_48394.1;
Scaffold_57323	maker	CDS	59238	59246	.	+	0	ID=Nla_48394.1:cds;Parent=Nla_48394.1;
Scaffold_57323	maker	CDS	63735	63995	.	+	0	ID=Nla_48394.1:cds;Parent=Nla_48394.1;
Scaffold_57323	maker	gene	69131	72010	.	+	.	ID=Nla_48395;Name=Nla_48395;Alias=augustus_masked-Scaffold_57323-processed-gene-0.30;
Scaffold_57323	maker	mRNA	69131	72010	.	+	.	ID=Nla_48395.1;Parent=Nla_48395;Name=Nla_48395.1;Alias=augustus_masked-Scaffold_57323-processed-gene-0.30-mRNA-1;_AED=0.21;_QI=0|-1|0|1|-1|1|1|0|959;_eAED=0.21;_merge_warning=1;
Scaffold_57323	maker	exon	69131	72010	.	+	.	ID=Nla_48395.1:1;Parent=Nla_48395.1;
Scaffold_57323	maker	CDS	69131	72010	.	+	0	ID=Nla_48395.1:cds;Parent=Nla_48395.1;
Scaffold_57323	maker	gene	87025	88096	.	+	.	ID=Nla_48396;Name=Nla_48396;Alias=augustus_masked-Scaffold_57323-processed-gene-0.32;
Scaffold_57323	maker	mRNA	87025	88096	.	+	.	ID=Nla_48396.1;Parent=Nla_48396;Name=Nla_48396.1;Alias=augustus_masked-Scaffold_57323-processed-gene-0.32-mRNA-1;_AED=0.38;_QI=0|0|0|1|1|1|3|0|184;_eAED=0.39;_merge_warning=1;
Scaffold_57323	maker	exon	87025	87106	.	+	.	ID=Nla_48396.1:1;Parent=Nla_48396.1;
Scaffold_57323	maker	exon	87184	87338	.	+	.	ID=Nla_48396.1:2;Parent=Nla_48396.1;
Scaffold_57323	maker	exon	87779	88096	.	+	.	ID=Nla_48396.1:3;Parent=Nla_48396.1;
Scaffold_57323	maker	CDS	87025	87106	.	+	0	ID=Nla_48396.1:cds;Parent=Nla_48396.1;
Scaffold_57323	maker	CDS	87184	87338	.	+	2	ID=Nla_48396.1:cds;Parent=Nla_48396.1;
Scaffold_57323	maker	CDS	87779	88096	.	+	0	ID=Nla_48396.1:cds;Parent=Nla_48396.1;
Scaffold_57323	maker	gene	27833	28290	.	+	.	ID=Nla_48389;Name=Nla_48389;Alias=maker-Scaffold_57323-snap-gene-0.50;
Scaffold_57323	maker	mRNA	27833	28290	.	+	.	ID=Nla_48389.1;Parent=Nla_48389;Name=Nla_48389.1;Alias=maker-Scaffold_57323-snap-gene-0.50-mRNA-1;_AED=0.45;_QI=0|0|0|1|0|0|2|0|80;_eAED=0.69;
Scaffold_57323	maker	exon	27833	27917	.	+	.	ID=Nla_48389.1:1;Parent=Nla_48389.1;
Scaffold_57323	maker	exon	28133	28290	.	+	.	ID=Nla_48389.1:2;Parent=Nla_48389.1;
Scaffold_57323	maker	CDS	27833	27917	.	+	0	ID=Nla_48389.1:cds;Parent=Nla_48389.1;
Scaffold_57323	maker	CDS	28133	28290	.	+	2	ID=Nla_48389.1:cds;Parent=Nla_48389.1;
###
Chr6	maker	gene	9622	23247	.	+	.	ID=Nla_15205;Name=Nla_15205;Alias=maker-Chr6-snap-gene-0.75;
Chr6	maker	mRNA	9622	23247	.	+	.	ID=Nla_15205.1;Parent=Nla_15205;Name=Nla_15205.1;Alias=maker-Chr6-snap-gene-0.75-mRNA-1;_AED=0.10;_QI=191|1|1|1|0.95|1|21|435|932;_eAED=0.10;
Chr6	maker	exon	9622	9993	.	+	.	ID=Nla_15205.1:1;Parent=Nla_15205.1;
Chr6	maker	exon	10819	10919	.	+	.	ID=Nla_15205.1:2;Parent=Nla_15205.1;
Chr6	maker	exon	11199	11393	.	+	.	ID=Nla_15205.1:3;Parent=Nla_15205.1;
Chr6	maker	exon	12971	13126	.	+	.	ID=Nla_15205.1:4;Parent=Nla_15205.1;
Chr6	maker	exon	13386	13457	.	+	.	ID=Nla_15205.1:5;Parent=Nla_15205.1;
Chr6	maker	exon	13596	13748	.	+	.	ID=Nla_15205.1:6;Parent=Nla_15205.1;
Chr6	maker	exon	14032	14082	.	+	.	ID=Nla_15205.1:7;Parent=Nla_15205.1;
Chr6	maker	exon	15101	15271	.	+	.	ID=Nla_15205.1:8;Parent=Nla_15205.1;
Chr6	maker	exon	16159	16308	.	+	.	ID=Nla_15205.1:9;Parent=Nla_15205.1;
Chr6	maker	exon	16529	16594	.	+	.	ID=Nla_15205.1:10;Parent=Nla_15205.1;
Chr6	maker	exon	16680	17234	.	+	.	ID=Nla_15205.1:11;Parent=Nla_15205.1;
Chr6	maker	exon	17389	17443	.	+	.	ID=Nla_15205.1:12;Parent=Nla_15205.1;
Chr6	maker	exon	17564	17685	.	+	.	ID=Nla_15205.1:13;Parent=Nla_15205.1;
Chr6	maker	exon	17873	17945	.	+	.	ID=Nla_15205.1:14;Parent=Nla_15205.1;
Chr6	maker	exon	18602	18704	.	+	.	ID=Nla_15205.1:15;Parent=Nla_15205.1;
Chr6	maker	exon	19476	19569	.	+	.	ID=Nla_15205.1:16;Parent=Nla_15205.1;
Chr6	maker	exon	19668	19730	.	+	.	ID=Nla_15205.1:17;Parent=Nla_15205.1;
Chr6	maker	exon	21669	21717	.	+	.	ID=Nla_15205.1:18;Parent=Nla_15205.1;
Chr6	maker	exon	21956	22059	.	+	.	ID=Nla_15205.1:19;Parent=Nla_15205.1;
Chr6	maker	exon	22342	22388	.	+	.	ID=Nla_15205.1:20;Parent=Nla_15205.1;
Chr6	maker	exon	22575	23247	.	+	.	ID=Nla_15205.1:21;Parent=Nla_15205.1;
Chr6	maker	five_prime_UTR	9622	9812	.	+	.	ID=Nla_15205.1:five_prime_utr;Parent=Nla_15205.1;
Chr6	maker	CDS	9813	9993	.	+	0	ID=Nla_15205.1:cds;Parent=Nla_15205.1;
Chr6	maker	CDS	10819	10919	.	+	2	ID=Nla_15205.1:cds;Parent=Nla_15205.1;
Chr6	maker	CDS	11199	11393	.	+	0	ID=Nla_15205.1:cds;Parent=Nla_15205.1;
Chr6	maker	CDS	12971	13126	.	+	0	ID=Nla_15205.1:cds;Parent=Nla_15205.1;
Chr6	maker	CDS	13386	13457	.	+	0	ID=Nla_15205.1:cds;Parent=Nla_15205.1;
Chr6	maker	CDS	13596	13748	.	+	0	ID=Nla_15205.1:cds;Parent=Nla_15205.1;
Chr6	maker	CDS	14032	14082	.	+	0	ID=Nla_15205.1:cds;Parent=Nla_15205.1;
Chr6	maker	CDS	15101	15271	.	+	0	ID=Nla_15205.1:cds;Parent=Nla_15205.1;
Chr6	maker	CDS	16159	16308	.	+	0	ID=Nla_15205.1:cds;Parent=Nla_15205.1;
Chr6	maker	CDS	16529	16594	.	+	0	ID=Nla_15205.1:cds;Parent=Nla_15205.1;
Chr6	maker	CDS	16680	17234	.	+	0	ID=Nla_15205.1:cds;Parent=Nla_15205.1;
Chr6	maker	CDS	17389	17443	.	+	0	ID=Nla_15205.1:cds;Parent=Nla_15205.1;
Chr6	maker	CDS	17564	17685	.	+	2	ID=Nla_15205.1:cds;Parent=Nla_15205.1;
Chr6	maker	CDS	17873	17945	.	+	0	ID=Nla_15205.1:cds;Parent=Nla_15205.1;
Chr6	maker	CDS	18602	18704	.	+	2	ID=Nla_15205.1:cds;Parent=Nla_15205.1;
Chr6	maker	CDS	19476	19569	.	+	1	ID=Nla_15205.1:cds;Parent=Nla_15205.1;
Chr6	maker	CDS	19668	19730	.	+	0	ID=Nla_15205.1:cds;Parent=Nla_15205.1;
Chr6	maker	CDS	21669	21717	.	+	0	ID=Nla_15205.1:cds;Parent=Nla_15205.1;
Chr6	maker	CDS	21956	22059	.	+	2	ID=Nla_15205.1:cds;Parent=Nla_15205.1;
Chr6	maker	CDS	22342	22388	.	+	0	ID=Nla_15205.1:cds;Parent=Nla_15205.1;
Chr6	maker	CDS	22575	22812	.	+	1	ID=Nla_15205.1:cds;Parent=Nla_15205.1;
Chr6	maker	three_prime_UTR	22813	23247	.	+	.	ID=Nla_15205.1:three_prime_utr;Parent=Nla_15205.1;
Chr6	maker	gene	26850	27515	.	+	.	ID=Nla_15207;Name=Nla_15207;Alias=augustus_masked-Chr6-processed-gene-0.1;
Chr6	maker	mRNA	26850	27515	.	+	.	ID=Nla_15207.1;Parent=Nla_15207;Name=Nla_15207.1;Alias=augustus_masked-Chr6-processed-gene-0.1-mRNA-1;_AED=0.31;_QI=0|-1|0|1|-1|1|1|0|221;_eAED=0.32;_merge_warning=1;
Chr6	maker	exon	26850	27515	.	+	.	ID=Nla_15207.1:1;Parent=Nla_15207.1;
Chr6	maker	CDS	26850	27515	.	+	0	ID=Nla_15207.1:cds;Parent=Nla_15207.1;
Chr6	maker	gene	31555	33788	.	+	.	ID=Nla_15209;Name=Nla_15209;Alias=maker-Chr6-exonerate_est2genome-gene-0.19;
Chr6	maker	mRNA	31555	33788	.	+	.	ID=Nla_15209.1;Parent=Nla_15209;Name=Nla_15209.1;Alias=maker-Chr6-exonerate_est2genome-gene-0.19-mRNA-1;_AED=0.34;_QI=46|1|1|1|0.5|0.8|5|491|87;_eAED=0.34;score=3917;
Chr6	maker	exon	31555	31704	.	+	.	ID=Nla_15209.1:1;Parent=Nla_15209.1;
Chr6	maker	exon	31794	31847	.	+	.	ID=Nla_15209.1:2;Parent=Nla_15209.1;
Chr6	maker	exon	32020	32071	.	+	.	ID=Nla_15209.1:3;Parent=Nla_15209.1;
Chr6	maker	exon	33128	33182	.	+	.	ID=Nla_15209.1:4;Parent=Nla_15209.1;
Chr6	maker	exon	33299	33788	.	+	.	ID=Nla_15209.1:5;Parent=Nla_15209.1;
Chr6	maker	five_prime_UTR	31555	31600	.	+	.	ID=Nla_15209.1:five_prime_utr;Parent=Nla_15209.1;
Chr6	maker	CDS	31601	31704	.	+	0	ID=Nla_15209.1:cds;Parent=Nla_15209.1;
Chr6	maker	CDS	31794	31847	.	+	1	ID=Nla_15209.1:cds;Parent=Nla_15209.1;
Chr6	maker	CDS	32020	32071	.	+	1	ID=Nla_15209.1:cds;Parent=Nla_15209.1;
Chr6	maker	CDS	33128	33181	.	+	0	ID=Nla_15209.1:cds;Parent=Nla_15209.1;
Chr6	maker	three_prime_UTR	33182	33182	.	+	.	ID=Nla_15209.1:three_prime_utr;Parent=Nla_15209.1;
Chr6	maker	three_prime_UTR	33299	33788	.	+	.	ID=Nla_15209.1:three_prime_utr;Parent=Nla_15209.1;
Chr6	maker	gene	34623	38851	.	+	.	ID=Nla_15210;Name=Nla_15210;Alias=maker-Chr6-snap-gene-0.88;
Chr6	maker	mRNA	34623	38851	.	+	.	ID=Nla_15210.1;Parent=Nla_15210;Name=Nla_15210.1;Alias=maker-Chr6-snap-gene-0.88-mRNA-1;_AED=0.11;_QI=0|1|0.85|1|0.83|0.85|7|241|330;_eAED=0.11;
Chr6	maker	exon	34623	35058	.	+	.	ID=Nla_15210.1:1;Parent=Nla_15210.1;
Chr6	maker	exon	35438	35490	.	+	.	ID=Nla_15210.1:2;Parent=Nla_15210.1;
Chr6	maker	exon	35685	35777	.	+	.	ID=Nla_15210.1:3;Parent=Nla_15210.1;
Chr6	maker	exon	35862	36085	.	+	.	ID=Nla_15210.1:4;Parent=Nla_15210.1;
Chr6	maker	exon	36869	36935	.	+	.	ID=Nla_15210.1:5;Parent=Nla_15210.1;
Chr6	maker	exon	37656	37766	.	+	.	ID=Nla_15210.1:6;Parent=Nla_15210.1;
Chr6	maker	exon	38602	38851	.	+	.	ID=Nla_15210.1:7;Parent=Nla_15210.1;
Chr6	maker	CDS	34623	35058	.	+	0	ID=Nla_15210.1:cds;Parent=Nla_15210.1;
Chr6	maker	CDS	35438	35490	.	+	2	ID=Nla_15210.1:cds;Parent=Nla_15210.1;
Chr6	maker	CDS	35685	35777	.	+	0	ID=Nla_15210.1:cds;Parent=Nla_15210.1;
Chr6	maker	CDS	35862	36085	.	+	0	ID=Nla_15210.1:cds;Parent=Nla_15210.1;
Chr6	maker	CDS	36869	36935	.	+	1	ID=Nla_15210.1:cds;Parent=Nla_15210.1;
Chr6	maker	CDS	37656	37766	.	+	0	ID=Nla_15210.1:cds;Parent=Nla_15210.1;
Chr6	maker	CDS	38602	38610	.	+	0	ID=Nla_15210.1:cds;Parent=Nla_15210.1;
Chr6	maker	three_prime_UTR	38611	38851	.	+	.	ID=Nla_15210.1:three_prime_utr;Parent=Nla_15210.1;
Chr6	maker	gene	48392	56680	.	+	.	ID=Nla_15211;Name=Nla_15211;Alias=maker-Chr6-augustus-gene-0.52;
Chr6	maker	mRNA	48392	56680	.	+	.	ID=Nla_15211.1;Parent=Nla_15211;Name=Nla_15211.1;Alias=maker-Chr6-augustus-gene-0.52-mRNA-1;_AED=0.20;_QI=119|0.62|0.44|1|0.62|0.77|9|0|1434;_eAED=0.23;
Chr6	maker	exon	48392	49058	.	+	.	ID=Nla_15211.1:1;Parent=Nla_15211.1;
Chr6	maker	exon	49586	50681	.	+	.	ID=Nla_15211.1:2;Parent=Nla_15211.1;
Chr6	maker	exon	51837	52151	.	+	.	ID=Nla_15211.1:3;Parent=Nla_15211.1;
Chr6	maker	exon	52254	53702	.	+	.	ID=Nla_15211.1:4;Parent=Nla_15211.1;
Chr6	maker	exon	53777	53903	.	+	.	ID=Nla_15211.1:5;Parent=Nla_15211.1;
Chr6	maker	exon	54144	54447	.	+	.	ID=Nla_15211.1:6;Parent=Nla_15211.1;
Chr6	maker	exon	56036	56186	.	+	.	ID=Nla_15211.1:7;Parent=Nla_15211.1;
Chr6	maker	exon	56271	56467	.	+	.	ID=Nla_15211.1:8;Parent=Nla_15211.1;
Chr6	maker	exon	56563	56680	.	+	.	ID=Nla_15211.1:9;Parent=Nla_15211.1;
Chr6	maker	five_prime_UTR	48392	48510	.	+	.	ID=Nla_15211.1:five_prime_utr;Parent=Nla_15211.1;
Chr6	maker	CDS	48511	49058	.	+	0	ID=Nla_15211.1:cds;Parent=Nla_15211.1;
Chr6	maker	CDS	49586	50681	.	+	1	ID=Nla_15211.1:cds;Parent=Nla_15211.1;
Chr6	maker	CDS	51837	52151	.	+	0	ID=Nla_15211.1:cds;Parent=Nla_15211.1;
Chr6	maker	CDS	52254	53702	.	+	0	ID=Nla_15211.1:cds;Parent=Nla_15211.1;
Chr6	maker	CDS	53777	53903	.	+	0	ID=Nla_15211.1:cds;Parent=Nla_15211.1;
Chr6	maker	CDS	54144	54447	.	+	2	ID=Nla_15211.1:cds;Parent=Nla_15211.1;
Chr6	maker	CDS	56036	56186	.	+	1	ID=Nla_15211.1:cds;Parent=Nla_15211.1;
Chr6	maker	CDS	56271	56467	.	+	0	ID=Nla_15211.1:cds;Parent=Nla_15211.1;
Chr6	maker	CDS	56563	56680	.	+	1	ID=Nla_15211.1:cds;Parent=Nla_15211.1;
Chr6	maker	gene	58561	58977	.	+	.	ID=Nla_15212;Name=Nla_15212;Alias=snap_masked-Chr6-abinit-gene-0.24;score=-3.908;target_length=13237113;
Chr6	maker	mRNA	58561	58977	.	+	.	ID=Nla_15212.1;Parent=Nla_15212;Name=Nla_15212.1;Alias=snap_masked-Chr6-abinit-gene-0.24-mRNA-1;_AED=0.60;_QI=0|-1|0|1|-1|1|1|0|138;_eAED=0.69;score=-3.908;target_length=13237113;
Chr6	maker	exon	58561	58977	.	+	.	ID=Nla_15212.1:1;Parent=Nla_15212.1;
Chr6	maker	CDS	58561	58977	.	+	0	ID=Nla_15212.1:cds;Parent=Nla_15212.1;
Chr6	maker	gene	58749	62908	.	+	.	ID=Nla_15213;Name=Nla_15213;Alias=maker-Chr6-exonerate_est2genome-gene-0.24;
Chr6	maker	mRNA	58749	62908	.	+	.	ID=Nla_15213.1;Parent=Nla_15213;Name=Nla_15213.1;Alias=maker-Chr6-exonerate_est2genome-gene-0.24-mRNA-1;_AED=0.42;_QI=432|1|1|1|0.66|0.71|7|241|157;_eAED=0.42;score=1147;
Chr6	maker	exon	58749	59097	.	+	.	ID=Nla_15213.1:1;Parent=Nla_15213.1;
Chr6	maker	exon	59477	59529	.	+	.	ID=Nla_15213.1:2;Parent=Nla_15213.1;
Chr6	maker	exon	59724	59816	.	+	.	ID=Nla_15213.1:3;Parent=Nla_15213.1;
Chr6	maker	exon	59900	60123	.	+	.	ID=Nla_15213.1:4;Parent=Nla_15213.1;
Chr6	maker	exon	60909	60975	.	+	.	ID=Nla_15213.1:5;Parent=Nla_15213.1;
Chr6	maker	exon	61704	61814	.	+	.	ID=Nla_15213.1:6;Parent=Nla_15213.1;
Chr6	maker	exon	62659	62908	.	+	.	ID=Nla_15213.1:7;Parent=Nla_15213.1;
Chr6	maker	five_prime_UTR	58749	59097	.	+	.	ID=Nla_15213.1:five_prime_utr;Parent=Nla_15213.1;
Chr6	maker	five_prime_UTR	59477	59529	.	+	.	ID=Nla_15213.1:five_prime_utr;Parent=Nla_15213.1;
Chr6	maker	five_prime_UTR	59724	59753	.	+	.	ID=Nla_15213.1:five_prime_utr;Parent=Nla_15213.1;
Chr6	maker	CDS	59754	59816	.	+	0	ID=Nla_15213.1:cds;Parent=Nla_15213.1;
Chr6	maker	CDS	59900	60123	.	+	0	ID=Nla_15213.1:cds;Parent=Nla_15213.1;
Chr6	maker	CDS	60909	60975	.	+	1	ID=Nla_15213.1:cds;Parent=Nla_15213.1;
Chr6	maker	CDS	61704	61814	.	+	0	ID=Nla_15213.1:cds;Parent=Nla_15213.1;
Chr6	maker	CDS	62659	62667	.	+	0	ID=Nla_15213.1:cds;Parent=Nla_15213.1;
Chr6	maker	three_prime_UTR	62668	62908	.	+	.	ID=Nla_15213.1:three_prime_utr;Parent=Nla_15213.1;
Chr6	maker	gene	72165	81517	.	+	.	ID=Nla_15214;Name=Nla_15214;Alias=maker-Chr6-snap-gene-0.112;
Chr6	maker	mRNA	72165	81517	.	+	.	ID=Nla_15214.1;Parent=Nla_15214;Name=Nla_15214.1;Alias=maker-Chr6-snap-gene-0.112-mRNA-1;_AED=0.14;_QI=121|0.66|0.3|1|0.66|0.6|10|0|1687;_eAED=0.15;
Chr6	maker	exon	72165	72833	.	+	.	ID=Nla_15214.1:1;Parent=Nla_15214.1;
Chr6	maker	exon	73372	74467	.	+	.	ID=Nla_15214.1:2;Parent=Nla_15214.1;
Chr6	maker	exon	75620	75934	.	+	.	ID=Nla_15214.1:3;Parent=Nla_15214.1;
Chr6	maker	exon	76037	77485	.	+	.	ID=Nla_15214.1:4;Parent=Nla_15214.1;
Chr6	maker	exon	77564	78270	.	+	.	ID=Nla_15214.1:5;Parent=Nla_15214.1;
Chr6	maker	exon	79402	79473	.	+	.	ID=Nla_15214.1:6;Parent=Nla_15214.1;
Chr6	maker	exon	79795	79945	.	+	.	ID=Nla_15214.1:7;Parent=Nla_15214.1;
Chr6	maker	exon	80030	80184	.	+	.	ID=Nla_15214.1:8;Parent=Nla_15214.1;
Chr6	maker	exon	80783	80884	.	+	.	ID=Nla_15214.1:9;Parent=Nla_15214.1;
Chr6	maker	exon	81049	81517	.	+	.	ID=Nla_15214.1:10;Parent=Nla_15214.1;
Chr6	maker	five_prime_UTR	72165	72285	.	+	.	ID=Nla_15214.1:five_prime_utr;Parent=Nla_15214.1;
Chr6	maker	CDS	72286	72833	.	+	0	ID=Nla_15214.1:cds;Parent=Nla_15214.1;
Chr6	maker	CDS	73372	74467	.	+	1	ID=Nla_15214.1:cds;Parent=Nla_15214.1;
Chr6	maker	CDS	75620	75934	.	+	0	ID=Nla_15214.1:cds;Parent=Nla_15214.1;
Chr6	maker	CDS	76037	77485	.	+	0	ID=Nla_15214.1:cds;Parent=Nla_15214.1;
Chr6	maker	CDS	77564	78270	.	+	0	ID=Nla_15214.1:cds;Parent=Nla_15214.1;
Chr6	maker	CDS	79402	79473	.	+	1	ID=Nla_15214.1:cds;Parent=Nla_15214.1;
Chr6	maker	CDS	79795	79945	.	+	1	ID=Nla_15214.1:cds;Parent=Nla_15214.1;
Chr6	maker	CDS	80030	80184	.	+	0	ID=Nla_15214.1:cds;Parent=Nla_15214.1;
Chr6	maker	CDS	80783	80884	.	+	1	ID=Nla_15214.1:cds;Parent=Nla_15214.1;
Chr6	maker	CDS	81049	81517	.	+	1	ID=Nla_15214.1:cds;Parent=Nla_15214.1;
Chr6	maker	gene	24498	24788	.	-	.	ID=Nla_15206;Name=Nla_15206;Alias=maker-Chr6-exonerate_protein2genome-gene-0.13;
Chr6	maker	mRNA	24498	24788	.	-	.	ID=Nla_15206.1;Parent=Nla_15206;Name=Nla_15206.1;Alias=maker-Chr6-exonerate_protein2genome-gene-0.13-mRNA-1;_AED=0.35;_QI=0|-1|0|1|-1|1|1|0|96;_eAED=0.36;score=88.5;
Chr6	maker	exon	24498	24788	.	-	.	ID=Nla_15206.1:1;Parent=Nla_15206.1;
Chr6	maker	CDS	24498	24788	.	-	0	ID=Nla_15206.1:cds;Parent=Nla_15206.1;
Chr6	maker	gene	31032	31513	.	+	.	ID=Nla_15208;Name=Nla_15208;Alias=maker-Chr6-snap-gene-0.79;
Chr6	maker	mRNA	31032	31513	.	+	.	ID=Nla_15208.1;Parent=Nla_15208;Name=Nla_15208.1;Alias=maker-Chr6-snap-gene-0.79-mRNA-1;_AED=0.48;_QI=0|0|0|1|0|0|3|0|72;_eAED=1.00;
Chr6	maker	exon	31032	31094	.	+	.	ID=Nla_15208.1:1;Parent=Nla_15208.1;
Chr6	maker	exon	31330	31465	.	+	.	ID=Nla_15208.1:2;Parent=Nla_15208.1;
Chr6	maker	exon	31494	31513	.	+	.	ID=Nla_15208.1:3;Parent=Nla_15208.1;
Chr6	maker	CDS	31032	31094	.	+	0	ID=Nla_15208.1:cds;Parent=Nla_15208.1;
Chr6	maker	CDS	31330	31465	.	+	0	ID=Nla_15208.1:cds;Parent=Nla_15208.1;
Chr6	maker	CDS	31494	31513	.	+	2	ID=Nla_15208.1:cds;Parent=Nla_15208.1;
###
Chr6	maker	gene	95840	97068	.	+	.	ID=Nla_15215;Name=Nla_15215;Alias=maker-Chr6-snap-gene-1.0;
Chr6	maker	mRNA	95840	97068	.	+	.	ID=Nla_15215.1;Parent=Nla_15215;Name=Nla_15215.1;Alias=maker-Chr6-snap-gene-1.0-mRNA-1;_AED=0.54;_QI=0|0|0|1|0.66|0.5|4|0|276;_eAED=0.55;
Chr6	maker	exon	95840	96016	.	+	.	ID=Nla_15215.1:1;Parent=Nla_15215.1;
Chr6	maker	exon	96022	96065	.	+	.	ID=Nla_15215.1:2;Parent=Nla_15215.1;
Chr6	maker	exon	96367	96527	.	+	.	ID=Nla_15215.1:3;Parent=Nla_15215.1;
Chr6	maker	exon	96620	97068	.	+	.	ID=Nla_15215.1:4;Parent=Nla_15215.1;
Chr6	maker	CDS	95840	96016	.	+	0	ID=Nla_15215.1:cds;Parent=Nla_15215.1;
Chr6	maker	CDS	96022	96065	.	+	0	ID=Nla_15215.1:cds;Parent=Nla_15215.1;
Chr6	maker	CDS	96367	96527	.	+	1	ID=Nla_15215.1:cds;Parent=Nla_15215.1;
Chr6	maker	CDS	96620	97068	.	+	2	ID=Nla_15215.1:cds;Parent=Nla_15215.1;
Chr6	maker	gene	98748	104391	.	+	.	ID=Nla_15216;Name=Nla_15216;Alias=maker-Chr6-augustus-gene-1.17;
Chr6	maker	mRNA	98748	104391	.	+	.	ID=Nla_15216.1;Parent=Nla_15216;Name=Nla_15216.1;Alias=maker-Chr6-augustus-gene-1.17-mRNA-1;_AED=0.11;_QI=0|0.25|0|1|1|1|5|0|1469;_eAED=0.12;
Chr6	maker	exon	98748	99295	.	+	.	ID=Nla_15216.1:1;Parent=Nla_15216.1;
Chr6	maker	exon	99827	100922	.	+	.	ID=Nla_15216.1:2;Parent=Nla_15216.1;
Chr6	maker	exon	101425	101730	.	+	.	ID=Nla_15216.1:3;Parent=Nla_15216.1;
Chr6	maker	exon	101837	103678	.	+	.	ID=Nla_15216.1:4;Parent=Nla_15216.1;
Chr6	maker	exon	103774	104391	.	+	.	ID=Nla_15216.1:5;Parent=Nla_15216.1;
Chr6	maker	CDS	98748	99295	.	+	0	ID=Nla_15216.1:cds;Parent=Nla_15216.1;
Chr6	maker	CDS	99827	100922	.	+	1	ID=Nla_15216.1:cds;Parent=Nla_15216.1;
Chr6	maker	CDS	101425	101730	.	+	0	ID=Nla_15216.1:cds;Parent=Nla_15216.1;
Chr6	maker	CDS	101837	103678	.	+	0	ID=Nla_15216.1:cds;Parent=Nla_15216.1;
Chr6	maker	CDS	103774	104391	.	+	0	ID=Nla_15216.1:cds;Parent=Nla_15216.1;
Chr6	maker	gene	114367	114639	.	+	.	ID=Nla_15217;Name=Nla_15217;Alias=maker-Chr6-snap-gene-1.10;
Chr6	maker	mRNA	114367	114639	.	+	.	ID=Nla_15217.1;Parent=Nla_15217;Name=Nla_15217.1;Alias=maker-Chr6-snap-gene-1.10-mRNA-1;_AED=0.51;_QI=0|0|0|1|0|0|2|0|71;_eAED=0.54;
Chr6	maker	exon	114367	114374	.	+	.	ID=Nla_15217.1:1;Parent=Nla_15217.1;
Chr6	maker	exon	114432	114639	.	+	.	ID=Nla_15217.1:2;Parent=Nla_15217.1;
Chr6	maker	CDS	114367	114374	.	+	0	ID=Nla_15217.1:cds;Parent=Nla_15217.1;
Chr6	maker	CDS	114432	114639	.	+	1	ID=Nla_15217.1:cds;Parent=Nla_15217.1;
Chr6	maker	gene	114702	115704	.	+	.	ID=Nla_15218;Name=Nla_15218;Alias=maker-Chr6-snap-gene-1.9;
Chr6	maker	mRNA	114702	115704	.	+	.	ID=Nla_15218.1;Parent=Nla_15218;Name=Nla_15218.1;Alias=maker-Chr6-snap-gene-1.9-mRNA-1;_AED=0.64;_QI=0|0|0|0.5|0|0.5|2|0|171;_eAED=0.64;
Chr6	maker	exon	114702	114710	.	+	.	ID=Nla_15218.1:1;Parent=Nla_15218.1;
Chr6	maker	exon	115198	115704	.	+	.	ID=Nla_15218.1:2;Parent=Nla_15218.1;
Chr6	maker	CDS	114702	114710	.	+	0	ID=Nla_15218.1:cds;Parent=Nla_15218.1;
Chr6	maker	CDS	115198	115704	.	+	0	ID=Nla_15218.1:cds;Parent=Nla_15218.1;
Chr6	maker	gene	119442	125860	.	+	.	ID=Nla_15219;Name=Nla_15219;Alias=maker-Chr6-snap-gene-1.5;
Chr6	maker	mRNA	119442	125860	.	+	.	ID=Nla_15219.1;Parent=Nla_15219;Name=Nla_15219.1;Alias=maker-Chr6-snap-gene-1.5-mRNA-1;_AED=0.08;_QI=0|0|0|1|1|1|4|0|1620;_eAED=0.09;
Chr6	maker	exon	119442	119980	.	+	.	ID=Nla_15219.1:1;Parent=Nla_15219.1;
Chr6	maker	exon	120492	121587	.	+	.	ID=Nla_15219.1:2;Parent=Nla_15219.1;
Chr6	maker	exon	122527	122862	.	+	.	ID=Nla_15219.1:3;Parent=Nla_15219.1;
Chr6	maker	exon	122969	125860	.	+	.	ID=Nla_15219.1:4;Parent=Nla_15219.1;
Chr6	maker	CDS	119442	119980	.	+	0	ID=Nla_15219.1:cds;Parent=Nla_15219.1;
Chr6	maker	CDS	120492	121587	.	+	1	ID=Nla_15219.1:cds;Parent=Nla_15219.1;
Chr6	maker	CDS	122527	122862	.	+	0	ID=Nla_15219.1:cds;Parent=Nla_15219.1;
Chr6	maker	CDS	122969	125860	.	+	0	ID=Nla_15219.1:cds;Parent=Nla_15219.1;
Chr6	maker	gene	146417	146734	.	-	.	ID=Nla_15221;Name=Nla_15221;Alias=augustus_masked-Chr6-processed-gene-1.49;
Chr6	maker	mRNA	146417	146734	.	-	.	ID=Nla_15221.1;Parent=Nla_15221;Name=Nla_15221.1;Alias=augustus_masked-Chr6-processed-gene-1.49-mRNA-1;_AED=0.45;_QI=0|-1|0|1|-1|1|1|0|105;_eAED=0.45;_merge_warning=1;
Chr6	maker	exon	146417	146734	.	-	.	ID=Nla_15221.1:1;Parent=Nla_15221.1;
Chr6	maker	CDS	146417	146734	.	-	0	ID=Nla_15221.1:cds;Parent=Nla_15221.1;
Chr6	maker	gene	146755	151036	.	-	.	ID=Nla_15222;Name=Nla_15222;Alias=maker-Chr6-snap-gene-1.13;
Chr6	maker	mRNA	146755	151036	.	-	.	ID=Nla_15222.1;Parent=Nla_15222;Name=Nla_15222.1;Alias=maker-Chr6-snap-gene-1.13-mRNA-1;_AED=0.17;_QI=0|0|0.33|1|0|0|3|0|472;_eAED=0.32;
Chr6	maker	exon	146755	146776	.	-	.	ID=Nla_15222.1:3;Parent=Nla_15222.1;
Chr6	maker	exon	149591	150409	.	-	.	ID=Nla_15222.1:2;Parent=Nla_15222.1;
Chr6	maker	exon	150459	151036	.	-	.	ID=Nla_15222.1:1;Parent=Nla_15222.1;
Chr6	maker	CDS	150459	151036	.	-	0	ID=Nla_15222.1:cds;Parent=Nla_15222.1;
Chr6	maker	CDS	149591	150409	.	-	1	ID=Nla_15222.1:cds;Parent=Nla_15222.1;
Chr6	maker	CDS	146755	146776	.	-	1	ID=Nla_15222.1:cds;Parent=Nla_15222.1;
Chr6	maker	gene	134452	144065	.	+	.	ID=Nla_15220;Name=Nla_15220;Alias=maker-Chr6-snap-gene-1.11;
Chr6	maker	mRNA	134452	144065	.	+	.	ID=Nla_15220.1;Parent=Nla_15220;Name=Nla_15220.1;Alias=maker-Chr6-snap-gene-1.11-mRNA-1;_AED=0.03;_QI=0|0|0|1|0|0|3|0|692;_eAED=0.04;
Chr6	maker	exon	134452	135213	.	+	.	ID=Nla_15220.1:1;Parent=Nla_15220.1;
Chr6	maker	exon	139086	139739	.	+	.	ID=Nla_15220.1:2;Parent=Nla_15220.1;
Chr6	maker	exon	143403	144065	.	+	.	ID=Nla_15220.1:3;Parent=Nla_15220.1;
Chr6	maker	CDS	134452	135213	.	+	0	ID=Nla_15220.1:cds;Parent=Nla_15220.1;
Chr6	maker	CDS	139086	139739	.	+	0	ID=Nla_15220.1:cds;Parent=Nla_15220.1;
Chr6	maker	CDS	143403	144065	.	+	0	ID=Nla_15220.1:cds;Parent=Nla_15220.1;
###
Chr6	maker	gene	220958	225860	.	+	.	ID=Nla_15231;Name=Nla_15231;Alias=maker-Chr6-snap-gene-2.3;
Chr6	maker	mRNA	220958	225860	.	+	.	ID=Nla_15231.1;Parent=Nla_15231;Name=Nla_15231.1;Alias=maker-Chr6-snap-gene-2.3-mRNA-1;_AED=0.41;_QI=0|0|0|1|0.75|0.8|5|0|1235;_eAED=0.42;
Chr6	maker	exon	220958	221445	.	+	.	ID=Nla_15231.1:1;Parent=Nla_15231.1;
Chr6	maker	exon	221857	222937	.	+	.	ID=Nla_15231.1:2;Parent=Nla_15231.1;
Chr6	maker	exon	223500	223817	.	+	.	ID=Nla_15231.1:3;Parent=Nla_15231.1;
Chr6	maker	exon	223924	225066	.	+	.	ID=Nla_15231.1:4;Parent=Nla_15231.1;
Chr6	maker	exon	225183	225860	.	+	.	ID=Nla_15231.1:5;Parent=Nla_15231.1;
Chr6	maker	CDS	220958	221445	.	+	0	ID=Nla_15231.1:cds;Parent=Nla_15231.1;
Chr6	maker	CDS	221857	222937	.	+	1	ID=Nla_15231.1:cds;Parent=Nla_15231.1;
Chr6	maker	CDS	223500	223817	.	+	0	ID=Nla_15231.1:cds;Parent=Nla_15231.1;
Chr6	maker	CDS	223924	225066	.	+	0	ID=Nla_15231.1:cds;Parent=Nla_15231.1;
Chr6	maker	CDS	225183	225860	.	+	0	ID=Nla_15231.1:cds;Parent=Nla_15231.1;
Chr6	maker	gene	226311	232617	.	+	.	ID=Nla_15233;Name=Nla_15233;Alias=augustus_masked-Chr6-processed-gene-2.59;
Chr6	maker	mRNA	226311	232617	.	+	.	ID=Nla_15233.1;Parent=Nla_15233;Name=Nla_15233.1;Alias=augustus_masked-Chr6-processed-gene-2.59-mRNA-1;_AED=0.44;_QI=526|0.42|0.6|1|0.78|0.8|15|0|633;_eAED=0.46;_merge_warning=1;
Chr6	maker	exon	226311	226665	.	+	.	ID=Nla_15233.1:1;Parent=Nla_15233.1;
Chr6	maker	exon	226703	226771	.	+	.	ID=Nla_15233.1:2;Parent=Nla_15233.1;
Chr6	maker	exon	227031	227123	.	+	.	ID=Nla_15233.1:3;Parent=Nla_15233.1;
Chr6	maker	exon	227223	227302	.	+	.	ID=Nla_15233.1:4;Parent=Nla_15233.1;
Chr6	maker	exon	227742	227821	.	+	.	ID=Nla_15233.1:5;Parent=Nla_15233.1;
Chr6	maker	exon	228106	228161	.	+	.	ID=Nla_15233.1:6;Parent=Nla_15233.1;
Chr6	maker	exon	228261	228340	.	+	.	ID=Nla_15233.1:7;Parent=Nla_15233.1;
Chr6	maker	exon	228780	228859	.	+	.	ID=Nla_15233.1:8;Parent=Nla_15233.1;
Chr6	maker	exon	229144	229199	.	+	.	ID=Nla_15233.1:9;Parent=Nla_15233.1;
Chr6	maker	exon	229298	229377	.	+	.	ID=Nla_15233.1:10;Parent=Nla_15233.1;
Chr6	maker	exon	229469	229524	.	+	.	ID=Nla_15233.1:11;Parent=Nla_15233.1;
Chr6	maker	exon	229710	229779	.	+	.	ID=Nla_15233.1:12;Parent=Nla_15233.1;
Chr6	maker	exon	230417	230545	.	+	.	ID=Nla_15233.1:13;Parent=Nla_15233.1;
Chr6	maker	exon	231304	232204	.	+	.	ID=Nla_15233.1:14;Parent=Nla_15233.1;
Chr6	maker	exon	232375	232617	.	+	.	ID=Nla_15233.1:15;Parent=Nla_15233.1;
Chr6	maker	five_prime_UTR	226311	226665	.	+	.	ID=Nla_15233.1:five_prime_utr;Parent=Nla_15233.1;
Chr6	maker	five_prime_UTR	226703	226771	.	+	.	ID=Nla_15233.1:five_prime_utr;Parent=Nla_15233.1;
Chr6	maker	five_prime_UTR	227031	227123	.	+	.	ID=Nla_15233.1:five_prime_utr;Parent=Nla_15233.1;
Chr6	maker	five_prime_UTR	227223	227231	.	+	.	ID=Nla_15233.1:five_prime_utr;Parent=Nla_15233.1;
Chr6	maker	CDS	227232	227302	.	+	0	ID=Nla_15233.1:cds;Parent=Nla_15233.1;
Chr6	maker	CDS	227742	227821	.	+	1	ID=Nla_15233.1:cds;Parent=Nla_15233.1;
Chr6	maker	CDS	228106	228161	.	+	2	ID=Nla_15233.1:cds;Parent=Nla_15233.1;
Chr6	maker	CDS	228261	228340	.	+	0	ID=Nla_15233.1:cds;Parent=Nla_15233.1;
Chr6	maker	CDS	228780	228859	.	+	1	ID=Nla_15233.1:cds;Parent=Nla_15233.1;
Chr6	maker	CDS	229144	229199	.	+	2	ID=Nla_15233.1:cds;Parent=Nla_15233.1;
Chr6	maker	CDS	229298	229377	.	+	0	ID=Nla_15233.1:cds;Parent=Nla_15233.1;
Chr6	maker	CDS	229469	229524	.	+	1	ID=Nla_15233.1:cds;Parent=Nla_15233.1;
Chr6	maker	CDS	229710	229779	.	+	2	ID=Nla_15233.1:cds;Parent=Nla_15233.1;
Chr6	maker	CDS	230417	230545	.	+	1	ID=Nla_15233.1:cds;Parent=Nla_15233.1;
Chr6	maker	CDS	231304	232204	.	+	1	ID=Nla_15233.1:cds;Parent=Nla_15233.1;
Chr6	maker	CDS	232375	232617	.	+	0	ID=Nla_15233.1:cds;Parent=Nla_15233.1;
Chr6	maker	gene	238941	244167	.	+	.	ID=Nla_15234;Name=Nla_15234;Alias=maker-Chr6-snap-gene-2.6;
Chr6	maker	mRNA	238941	244167	.	+	.	ID=Nla_15234.1;Parent=Nla_15234;Name=Nla_15234.1;Alias=maker-Chr6-snap-gene-2.6-mRNA-1;_AED=0.43;_QI=0|0|0|0.83|0.8|0.66|6|0|1212;_eAED=0.43;
Chr6	maker	exon	238941	239428	.	+	.	ID=Nla_15234.1:1;Parent=Nla_15234.1;
Chr6	maker	exon	239822	240902	.	+	.	ID=Nla_15234.1:2;Parent=Nla_15234.1;
Chr6	maker	exon	241469	241786	.	+	.	ID=Nla_15234.1:3;Parent=Nla_15234.1;
Chr6	maker	exon	241893	243044	.	+	.	ID=Nla_15234.1:4;Parent=Nla_15234.1;
Chr6	maker	exon	243131	243692	.	+	.	ID=Nla_15234.1:5;Parent=Nla_15234.1;
Chr6	maker	exon	244130	244167	.	+	.	ID=Nla_15234.1:6;Parent=Nla_15234.1;
Chr6	maker	CDS	238941	239428	.	+	0	ID=Nla_15234.1:cds;Parent=Nla_15234.1;
Chr6	maker	CDS	239822	240902	.	+	1	ID=Nla_15234.1:cds;Parent=Nla_15234.1;
Chr6	maker	CDS	241469	241786	.	+	0	ID=Nla_15234.1:cds;Parent=Nla_15234.1;
Chr6	maker	CDS	241893	243044	.	+	0	ID=Nla_15234.1:cds;Parent=Nla_15234.1;
Chr6	maker	CDS	243131	243692	.	+	0	ID=Nla_15234.1:cds;Parent=Nla_15234.1;
Chr6	maker	CDS	244130	244167	.	+	2	ID=Nla_15234.1:cds;Parent=Nla_15234.1;
Chr6	maker	gene	251197	255974	.	+	.	ID=Nla_15235;Name=Nla_15235;Alias=maker-Chr6-augustus-gene-2.73;
Chr6	maker	mRNA	251197	255974	.	+	.	ID=Nla_15235.1;Parent=Nla_15235;Name=Nla_15235.1;Alias=maker-Chr6-augustus-gene-2.73-mRNA-1;_AED=0.43;_QI=0|0|0|1|1|1|5|0|1203;_eAED=0.43;
Chr6	maker	exon	251197	251684	.	+	.	ID=Nla_15235.1:1;Parent=Nla_15235.1;
Chr6	maker	exon	252091	253171	.	+	.	ID=Nla_15235.1:2;Parent=Nla_15235.1;
Chr6	maker	exon	253740	254057	.	+	.	ID=Nla_15235.1:3;Parent=Nla_15235.1;
Chr6	maker	exon	254164	255315	.	+	.	ID=Nla_15235.1:4;Parent=Nla_15235.1;
Chr6	maker	exon	255402	255974	.	+	.	ID=Nla_15235.1:5;Parent=Nla_15235.1;
Chr6	maker	CDS	251197	251684	.	+	0	ID=Nla_15235.1:cds;Parent=Nla_15235.1;
Chr6	maker	CDS	252091	253171	.	+	1	ID=Nla_15235.1:cds;Parent=Nla_15235.1;
Chr6	maker	CDS	253740	254057	.	+	0	ID=Nla_15235.1:cds;Parent=Nla_15235.1;
Chr6	maker	CDS	254164	255315	.	+	0	ID=Nla_15235.1:cds;Parent=Nla_15235.1;
Chr6	maker	CDS	255402	255974	.	+	0	ID=Nla_15235.1:cds;Parent=Nla_15235.1;
Chr6	maker	gene	257329	257580	.	+	.	ID=Nla_15237;Name=Nla_15237;Alias=snap_masked-Chr6-processed-gene-2.248;
Chr6	maker	mRNA	257329	257580	.	+	.	ID=Nla_15237.1;Parent=Nla_15237;Name=Nla_15237.1;Alias=snap_masked-Chr6-processed-gene-2.248-mRNA-1;_AED=0.49;_QI=0|0|0|1|1|1|2|0|70;_eAED=1.00;
Chr6	maker	exon	257329	257401	.	+	.	ID=Nla_15237.1:1;Parent=Nla_15237.1;
Chr6	maker	exon	257441	257580	.	+	.	ID=Nla_15237.1:2;Parent=Nla_15237.1;
Chr6	maker	CDS	257329	257401	.	+	0	ID=Nla_15237.1:cds;Parent=Nla_15237.1;
Chr6	maker	CDS	257441	257580	.	+	2	ID=Nla_15237.1:cds;Parent=Nla_15237.1;
Chr6	maker	gene	257768	259985	.	+	.	ID=Nla_15238;Name=Nla_15238;Alias=maker-Chr6-snap-gene-2.7;
Chr6	maker	mRNA	257768	259985	.	+	.	ID=Nla_15238.1;Parent=Nla_15238;Name=Nla_15238.1;Alias=maker-Chr6-snap-gene-2.7-mRNA-1;_AED=0.47;_QI=0|0.5|0.57|1|0.66|0.42|7|0|127;_eAED=0.48;
Chr6	maker	exon	257768	257776	.	+	.	ID=Nla_15238.1:1;Parent=Nla_15238.1;
Chr6	maker	exon	258054	258116	.	+	.	ID=Nla_15238.1:2;Parent=Nla_15238.1;
Chr6	maker	exon	258215	258294	.	+	.	ID=Nla_15238.1:3;Parent=Nla_15238.1;
Chr6	maker	exon	258904	258959	.	+	.	ID=Nla_15238.1:4;Parent=Nla_15238.1;
Chr6	maker	exon	259147	259200	.	+	.	ID=Nla_15238.1:5;Parent=Nla_15238.1;
Chr6	maker	exon	259864	259985	.	+	.	ID=Nla_15238.1:6;Parent=Nla_15238.1;
Chr6	maker	CDS	257768	257776	.	+	0	ID=Nla_15238.1:cds;Parent=Nla_15238.1;
Chr6	maker	CDS	258054	258116	.	+	0	ID=Nla_15238.1:cds;Parent=Nla_15238.1;
Chr6	maker	CDS	258215	258294	.	+	0	ID=Nla_15238.1:cds;Parent=Nla_15238.1;
Chr6	maker	CDS	258904	258959	.	+	1	ID=Nla_15238.1:cds;Parent=Nla_15238.1;
Chr6	maker	CDS	259147	259200	.	+	2	ID=Nla_15238.1:cds;Parent=Nla_15238.1;
Chr6	maker	CDS	259864	259985	.	+	2	ID=Nla_15238.1:cds;Parent=Nla_15238.1;
Chr6	maker	gene	260124	261508	.	+	.	ID=Nla_15239;Name=Nla_15239;Alias=maker-Chr6-snap-gene-2.195;
Chr6	maker	mRNA	260124	261508	.	+	.	ID=Nla_15239.1;Parent=Nla_15239;Name=Nla_15239.1;Alias=maker-Chr6-snap-gene-2.195-mRNA-1;_AED=0.48;_QI=0|0|0|1|0|0|2|0|299;_eAED=0.49;
Chr6	maker	exon	260124	260129	.	+	.	ID=Nla_15239.1:1;Parent=Nla_15239.1;
Chr6	maker	exon	260615	261508	.	+	.	ID=Nla_15239.1:2;Parent=Nla_15239.1;
Chr6	maker	CDS	260124	260129	.	+	0	ID=Nla_15239.1:cds;Parent=Nla_15239.1;
Chr6	maker	CDS	260615	261508	.	+	0	ID=Nla_15239.1:cds;Parent=Nla_15239.1;
Chr6	maker	gene	261517	261930	.	+	.	ID=Nla_15240;Name=Nla_15240;Alias=snap_masked-Chr6-processed-gene-2.250;
Chr6	maker	mRNA	261517	261930	.	+	.	ID=Nla_15240.1;Parent=Nla_15240;Name=Nla_15240.1;Alias=snap_masked-Chr6-processed-gene-2.250-mRNA-1;_AED=0.99;_QI=0|0|0|0.5|1|1|2|0|61;_eAED=0.99;_merge_warning=1;
Chr6	maker	exon	261517	261630	.	+	.	ID=Nla_15240.1:1;Parent=Nla_15240.1;
Chr6	maker	exon	261859	261930	.	+	.	ID=Nla_15240.1:2;Parent=Nla_15240.1;
Chr6	maker	CDS	261517	261630	.	+	0	ID=Nla_15240.1:cds;Parent=Nla_15240.1;
Chr6	maker	CDS	261859	261930	.	+	0	ID=Nla_15240.1:cds;Parent=Nla_15240.1;
Chr6	maker	gene	271787	273722	.	+	.	ID=Nla_15241;Name=Nla_15241;Alias=maker-Chr6-snap-gene-2.96;
Chr6	maker	mRNA	271787	273722	.	+	.	ID=Nla_15241.1;Parent=Nla_15241;Name=Nla_15241.1;Alias=maker-Chr6-snap-gene-2.96-mRNA-1;_AED=0.45;_QI=0|0|0|1|0.16|0.42|7|0|412;_eAED=0.47;
Chr6	maker	exon	271787	271882	.	+	.	ID=Nla_15241.1:1;Parent=Nla_15241.1;
Chr6	maker	exon	271953	272164	.	+	.	ID=Nla_15241.1:2;Parent=Nla_15241.1;
Chr6	maker	exon	272679	272908	.	+	.	ID=Nla_15241.1:3;Parent=Nla_15241.1;
Chr6	maker	exon	272914	273018	.	+	.	ID=Nla_15241.1:4;Parent=Nla_15241.1;
Chr6	maker	exon	273096	273332	.	+	.	ID=Nla_15241.1:5;Parent=Nla_15241.1;
Chr6	maker	exon	273353	273481	.	+	.	ID=Nla_15241.1:6;Parent=Nla_15241.1;
Chr6	maker	exon	273493	273722	.	+	.	ID=Nla_15241.1:7;Parent=Nla_15241.1;
Chr6	maker	CDS	271787	271882	.	+	0	ID=Nla_15241.1:cds;Parent=Nla_15241.1;
Chr6	maker	CDS	271953	272164	.	+	0	ID=Nla_15241.1:cds;Parent=Nla_15241.1;
Chr6	maker	CDS	272679	272908	.	+	1	ID=Nla_15241.1:cds;Parent=Nla_15241.1;
Chr6	maker	CDS	272914	273018	.	+	2	ID=Nla_15241.1:cds;Parent=Nla_15241.1;
Chr6	maker	CDS	273096	273332	.	+	2	ID=Nla_15241.1:cds;Parent=Nla_15241.1;
Chr6	maker	CDS	273353	273481	.	+	2	ID=Nla_15241.1:cds;Parent=Nla_15241.1;
Chr6	maker	CDS	273493	273722	.	+	2	ID=Nla_15241.1:cds;Parent=Nla_15241.1;
Chr6	maker	gene	274489	275103	.	+	.	ID=Nla_15242;Name=Nla_15242;Alias=maker-Chr6-snap-gene-2.267;
Chr6	maker	mRNA	274489	275103	.	+	.	ID=Nla_15242.1;Parent=Nla_15242;Name=Nla_15242.1;Alias=maker-Chr6-snap-gene-2.267-mRNA-1;_AED=0.48;_QI=0|0|0|1|0|0|2|0|88;_eAED=0.50;
Chr6	maker	exon	274489	274494	.	+	.	ID=Nla_15242.1:1;Parent=Nla_15242.1;
Chr6	maker	exon	274843	275103	.	+	.	ID=Nla_15242.1:2;Parent=Nla_15242.1;
Chr6	maker	CDS	274489	274494	.	+	0	ID=Nla_15242.1:cds;Parent=Nla_15242.1;
Chr6	maker	CDS	274843	275103	.	+	0	ID=Nla_15242.1:cds;Parent=Nla_15242.1;
Chr6	maker	gene	275411	276195	.	+	.	ID=Nla_15243;Name=Nla_15243;Alias=maker-Chr6-snap-gene-2.268;
Chr6	maker	mRNA	275411	276195	.	+	.	ID=Nla_15243.1;Parent=Nla_15243;Name=Nla_15243.1;Alias=maker-Chr6-snap-gene-2.268-mRNA-1;_AED=0.48;_QI=0|0|0|1|0|0|2|0|88;_eAED=0.50;
Chr6	maker	exon	275411	275418	.	+	.	ID=Nla_15243.1:1;Parent=Nla_15243.1;
Chr6	maker	exon	275937	276195	.	+	.	ID=Nla_15243.1:2;Parent=Nla_15243.1;
Chr6	maker	CDS	275411	275418	.	+	0	ID=Nla_15243.1:cds;Parent=Nla_15243.1;
Chr6	maker	CDS	275937	276195	.	+	1	ID=Nla_15243.1:cds;Parent=Nla_15243.1;
Chr6	maker	gene	276259	276671	.	+	.	ID=Nla_15244;Name=Nla_15244;Alias=maker-Chr6-augustus-gene-2.326;
Chr6	maker	mRNA	276259	276671	.	+	.	ID=Nla_15244.1;Parent=Nla_15244;Name=Nla_15244.1;Alias=maker-Chr6-augustus-gene-2.326-mRNA-1;_AED=0.75;_QI=0|0|0|1|1|1|2|0|106;_eAED=0.76;
Chr6	maker	exon	276259	276336	.	+	.	ID=Nla_15244.1:1;Parent=Nla_15244.1;
Chr6	maker	exon	276429	276671	.	+	.	ID=Nla_15244.1:2;Parent=Nla_15244.1;
Chr6	maker	CDS	276259	276336	.	+	0	ID=Nla_15244.1:cds;Parent=Nla_15244.1;
Chr6	maker	CDS	276429	276671	.	+	0	ID=Nla_15244.1:cds;Parent=Nla_15244.1;
Chr6	maker	gene	277932	280489	.	+	.	ID=Nla_15246;Name=Nla_15246;Alias=maker-Chr6-snap-gene-2.106;
Chr6	maker	mRNA	277932	280489	.	+	.	ID=Nla_15246.1;Parent=Nla_15246;Name=Nla_15246.1;Alias=maker-Chr6-snap-gene-2.106-mRNA-1;_AED=0.44;_QI=0|0.2|0.33|1|0.2|0.5|6|0|170;_eAED=0.44;
Chr6	maker	exon	277932	278056	.	+	.	ID=Nla_15246.1:1;Parent=Nla_15246.1;
Chr6	maker	exon	278076	278164	.	+	.	ID=Nla_15246.1:2;Parent=Nla_15246.1;
Chr6	maker	exon	278537	278559	.	+	.	ID=Nla_15246.1:3;Parent=Nla_15246.1;
Chr6	maker	exon	278569	278631	.	+	.	ID=Nla_15246.1:4;Parent=Nla_15246.1;
Chr6	maker	exon	278730	278809	.	+	.	ID=Nla_15246.1:5;Parent=Nla_15246.1;
Chr6	maker	exon	280357	280489	.	+	.	ID=Nla_15246.1:6;Parent=Nla_15246.1;
Chr6	maker	CDS	277932	278056	.	+	0	ID=Nla_15246.1:cds;Parent=Nla_15246.1;
Chr6	maker	CDS	278076	278164	.	+	1	ID=Nla_15246.1:cds;Parent=Nla_15246.1;
Chr6	maker	CDS	278537	278559	.	+	2	ID=Nla_15246.1:cds;Parent=Nla_15246.1;
Chr6	maker	CDS	278569	278631	.	+	0	ID=Nla_15246.1:cds;Parent=Nla_15246.1;
Chr6	maker	CDS	278730	278809	.	+	0	ID=Nla_15246.1:cds;Parent=Nla_15246.1;
Chr6	maker	CDS	280357	280489	.	+	1	ID=Nla_15246.1:cds;Parent=Nla_15246.1;
Chr6	maker	gene	281490	281873	.	+	.	ID=Nla_15248;Name=Nla_15248;Alias=maker-Chr6-exonerate_protein2genome-gene-2.27;
Chr6	maker	mRNA	281490	281873	.	+	.	ID=Nla_15248.1;Parent=Nla_15248;Name=Nla_15248.1;Alias=maker-Chr6-exonerate_protein2genome-gene-2.27-mRNA-1;_AED=0.47;_QI=0|-1|0|1|-1|1|1|0|127;_eAED=0.47;score=33.16788;
Chr6	maker	exon	281490	281873	.	+	.	ID=Nla_15248.1:1;Parent=Nla_15248.1;
Chr6	maker	CDS	281490	281873	.	+	0	ID=Nla_15248.1:cds;Parent=Nla_15248.1;
Chr6	maker	gene	156904	161399	.	-	.	ID=Nla_15223;Name=Nla_15223;Alias=augustus_masked-Chr6-processed-gene-2.54;
Chr6	maker	mRNA	156904	161399	.	-	.	ID=Nla_15223.1;Parent=Nla_15223;Name=Nla_15223.1;Alias=augustus_masked-Chr6-processed-gene-2.54-mRNA-1;_AED=0.43;_QI=0|0|0|1|1|1|5|0|1326;_eAED=0.43;_merge_warning=1;
Chr6	maker	exon	156904	157731	.	-	.	ID=Nla_15223.1:5;Parent=Nla_15223.1;
Chr6	maker	exon	157818	159050	.	-	.	ID=Nla_15223.1:4;Parent=Nla_15223.1;
Chr6	maker	exon	159158	159472	.	-	.	ID=Nla_15223.1:3;Parent=Nla_15223.1;
Chr6	maker	exon	159638	160736	.	-	.	ID=Nla_15223.1:2;Parent=Nla_15223.1;
Chr6	maker	exon	160894	161399	.	-	.	ID=Nla_15223.1:1;Parent=Nla_15223.1;
Chr6	maker	CDS	160894	161399	.	-	0	ID=Nla_15223.1:cds;Parent=Nla_15223.1;
Chr6	maker	CDS	159638	160736	.	-	1	ID=Nla_15223.1:cds;Parent=Nla_15223.1;
Chr6	maker	CDS	159158	159472	.	-	0	ID=Nla_15223.1:cds;Parent=Nla_15223.1;
Chr6	maker	CDS	157818	159050	.	-	0	ID=Nla_15223.1:cds;Parent=Nla_15223.1;
Chr6	maker	CDS	156904	157731	.	-	0	ID=Nla_15223.1:cds;Parent=Nla_15223.1;
Chr6	maker	gene	170206	173555	.	-	.	ID=Nla_15224;Name=Nla_15224;Alias=maker-Chr6-snap-gene-2.308;
Chr6	maker	mRNA	170206	173555	.	-	.	ID=Nla_15224.1;Parent=Nla_15224;Name=Nla_15224.1;Alias=maker-Chr6-snap-gene-2.308-mRNA-1;_AED=0.47;_QI=0|0.33|0.5|1|0|0|4|1045|255;_eAED=0.47;
Chr6	maker	exon	173548	173555	.	-	.	ID=Nla_15224.1:4;Parent=Nla_15224.1;
Chr6	maker	exon	173521	173527	.	-	.	ID=Nla_15224.1:3;Parent=Nla_15224.1;
Chr6	maker	exon	171409	172280	.	-	.	ID=Nla_15224.1:2;Parent=Nla_15224.1;
Chr6	maker	exon	170206	171131	.	-	.	ID=Nla_15224.1:1;Parent=Nla_15224.1;
Chr6	maker	CDS	173548	173555	.	-	0	ID=Nla_15224.1:cds;Parent=Nla_15224.1;
Chr6	maker	CDS	173521	173527	.	-	1	ID=Nla_15224.1:cds;Parent=Nla_15224.1;
Chr6	maker	CDS	171528	172280	.	-	0	ID=Nla_15224.1:cds;Parent=Nla_15224.1;
Chr6	maker	three_prime_UTR	171409	171527	.	-	.	ID=Nla_15224.1:three_prime_utr;Parent=Nla_15224.1;
Chr6	maker	three_prime_UTR	170206	171131	.	-	.	ID=Nla_15224.1:three_prime_utr;Parent=Nla_15224.1;
Chr6	maker	gene	173572	173900	.	-	.	ID=Nla_15226;Name=Nla_15226;Alias=maker-Chr6-snap-gene-2.310;
Chr6	maker	mRNA	173572	173900	.	-	.	ID=Nla_15226.1;Parent=Nla_15226;Name=Nla_15226.1;Alias=maker-Chr6-snap-gene-2.310-mRNA-1;_AED=0.50;_QI=0|0|0|1|1|1|2|0|86;_eAED=0.51;
Chr6	maker	exon	173572	173824	.	-	.	ID=Nla_15226.1:2;Parent=Nla_15226.1;
Chr6	maker	exon	173893	173900	.	-	.	ID=Nla_15226.1:1;Parent=Nla_15226.1;
Chr6	maker	CDS	173893	173900	.	-	0	ID=Nla_15226.1:cds;Parent=Nla_15226.1;
Chr6	maker	CDS	173572	173824	.	-	1	ID=Nla_15226.1:cds;Parent=Nla_15226.1;
Chr6	maker	gene	170206	178867	.	-	.	ID=Nla_15225;Name=Nla_15225;Alias=maker-Chr6-exonerate_est2genome-gene-2.6;
Chr6	maker	mRNA	170206	178867	.	-	.	ID=Nla_15225.1;Parent=Nla_15225;Name=Nla_15225.1;Alias=maker-Chr6-exonerate_est2genome-gene-2.6-mRNA-1;_AED=0.38;_QI=501|1|1|1|0.71|0.75|8|3026|1030;_eAED=0.38;score=6620;
Chr6	maker	exon	170206	171131	.	-	.	ID=Nla_15225.1:8;Parent=Nla_15225.1;
Chr6	maker	exon	171532	172280	.	-	.	ID=Nla_15225.1:7;Parent=Nla_15225.1;
Chr6	maker	exon	172369	172959	.	-	.	ID=Nla_15225.1:6;Parent=Nla_15225.1;
Chr6	maker	exon	173045	173359	.	-	.	ID=Nla_15225.1:5;Parent=Nla_15225.1;
Chr6	maker	exon	173521	175072	.	-	.	ID=Nla_15225.1:4;Parent=Nla_15225.1;
Chr6	maker	exon	175179	175520	.	-	.	ID=Nla_15225.1:3;Parent=Nla_15225.1;
Chr6	maker	exon	176228	177323	.	-	.	ID=Nla_15225.1:2;Parent=Nla_15225.1;
Chr6	maker	exon	177819	178867	.	-	.	ID=Nla_15225.1:1;Parent=Nla_15225.1;
Chr6	maker	five_prime_UTR	178367	178867	.	-	.	ID=Nla_15225.1:five_prime_utr;Parent=Nla_15225.1;
Chr6	maker	CDS	177819	178366	.	-	0	ID=Nla_15225.1:cds;Parent=Nla_15225.1;
Chr6	maker	CDS	176228	177323	.	-	1	ID=Nla_15225.1:cds;Parent=Nla_15225.1;
Chr6	maker	CDS	175179	175520	.	-	0	ID=Nla_15225.1:cds;Parent=Nla_15225.1;
Chr6	maker	CDS	173966	175072	.	-	0	ID=Nla_15225.1:cds;Parent=Nla_15225.1;
Chr6	maker	three_prime_UTR	173521	173965	.	-	.	ID=Nla_15225.1:three_prime_utr;Parent=Nla_15225.1;
Chr6	maker	three_prime_UTR	173045	173359	.	-	.	ID=Nla_15225.1:three_prime_utr;Parent=Nla_15225.1;
Chr6	maker	three_prime_UTR	172369	172959	.	-	.	ID=Nla_15225.1:three_prime_utr;Parent=Nla_15225.1;
Chr6	maker	three_prime_UTR	171532	172280	.	-	.	ID=Nla_15225.1:three_prime_utr;Parent=Nla_15225.1;
Chr6	maker	three_prime_UTR	170206	171131	.	-	.	ID=Nla_15225.1:three_prime_utr;Parent=Nla_15225.1;
Chr6	maker	gene	182150	200395	.	-	.	ID=Nla_15227;Name=Nla_15227;Alias=maker-Chr6-snap-gene-2.137;
Chr6	maker	mRNA	182150	200395	.	-	.	ID=Nla_15227.1;Parent=Nla_15227;Name=Nla_15227.1;Alias=maker-Chr6-snap-gene-2.137-mRNA-1;_AED=0.38;_QI=0|0|0|0.92|0.5|0.61|13|0|2281;_eAED=0.39;
Chr6	maker	exon	200340	200395	.	-	.	ID=Nla_15227.1:13;Parent=Nla_15227.1;
Chr6	maker	exon	197546	197807	.	-	.	ID=Nla_15227.1:12;Parent=Nla_15227.1;
Chr6	maker	exon	197471	197541	.	-	.	ID=Nla_15227.1:11;Parent=Nla_15227.1;
Chr6	maker	exon	195864	196962	.	-	.	ID=Nla_15227.1:10;Parent=Nla_15227.1;
Chr6	maker	exon	195044	195331	.	-	.	ID=Nla_15227.1:9;Parent=Nla_15227.1;
Chr6	maker	exon	192858	194875	.	-	.	ID=Nla_15227.1:8;Parent=Nla_15227.1;
Chr6	maker	exon	187834	188145	.	-	.	ID=Nla_15227.1:7;Parent=Nla_15227.1;
Chr6	maker	exon	186501	187599	.	-	.	ID=Nla_15227.1:6;Parent=Nla_15227.1;
Chr6	maker	exon	186025	186339	.	-	.	ID=Nla_15227.1:5;Parent=Nla_15227.1;
Chr6	maker	exon	185349	185939	.	-	.	ID=Nla_15227.1:4;Parent=Nla_15227.1;
Chr6	maker	exon	184639	185260	.	-	.	ID=Nla_15227.1:3;Parent=Nla_15227.1;
Chr6	maker	exon	184513	184606	.	-	.	ID=Nla_15227.1:2;Parent=Nla_15227.1;
Chr6	maker	exon	182150	182168	.	-	.	ID=Nla_15227.1:1;Parent=Nla_15227.1;
Chr6	maker	CDS	200340	200395	.	-	0	ID=Nla_15227.1:cds;Parent=Nla_15227.1;
Chr6	maker	CDS	197546	197807	.	-	1	ID=Nla_15227.1:cds;Parent=Nla_15227.1;
Chr6	maker	CDS	197471	197541	.	-	0	ID=Nla_15227.1:cds;Parent=Nla_15227.1;
Chr6	maker	CDS	195864	196962	.	-	1	ID=Nla_15227.1:cds;Parent=Nla_15227.1;
Chr6	maker	CDS	195044	195331	.	-	0	ID=Nla_15227.1:cds;Parent=Nla_15227.1;
Chr6	maker	CDS	192858	194875	.	-	0	ID=Nla_15227.1:cds;Parent=Nla_15227.1;
Chr6	maker	CDS	187834	188145	.	-	1	ID=Nla_15227.1:cds;Parent=Nla_15227.1;
Chr6	maker	CDS	186501	187599	.	-	1	ID=Nla_15227.1:cds;Parent=Nla_15227.1;
Chr6	maker	CDS	186025	186339	.	-	0	ID=Nla_15227.1:cds;Parent=Nla_15227.1;
Chr6	maker	CDS	185349	185939	.	-	0	ID=Nla_15227.1:cds;Parent=Nla_15227.1;
Chr6	maker	CDS	184639	185260	.	-	0	ID=Nla_15227.1:cds;Parent=Nla_15227.1;
Chr6	maker	CDS	184513	184606	.	-	2	ID=Nla_15227.1:cds;Parent=Nla_15227.1;
Chr6	maker	CDS	182150	182168	.	-	1	ID=Nla_15227.1:cds;Parent=Nla_15227.1;
Chr6	maker	gene	200407	203383	.	-	.	ID=Nla_15228;Name=Nla_15228;Alias=maker-Chr6-snap-gene-2.184;
Chr6	maker	mRNA	200407	203383	.	-	.	ID=Nla_15228.1;Parent=Nla_15228;Name=Nla_15228.1;Alias=maker-Chr6-snap-gene-2.184-mRNA-1;_AED=0.41;_QI=0|0.87|0.88|1|0.62|0.55|9|0|93;_eAED=0.41;
Chr6	maker	exon	200407	200529	.	-	.	ID=Nla_15228.1:4;Parent=Nla_15228.1;
Chr6	maker	exon	202684	202725	.	-	.	ID=Nla_15228.1:3;Parent=Nla_15228.1;
Chr6	maker	exon	202850	202931	.	-	.	ID=Nla_15228.1:2;Parent=Nla_15228.1;
Chr6	maker	exon	203349	203383	.	-	.	ID=Nla_15228.1:1;Parent=Nla_15228.1;
Chr6	maker	CDS	203349	203383	.	-	0	ID=Nla_15228.1:cds;Parent=Nla_15228.1;
Chr6	maker	CDS	202850	202931	.	-	1	ID=Nla_15228.1:cds;Parent=Nla_15228.1;
Chr6	maker	CDS	202684	202725	.	-	0	ID=Nla_15228.1:cds;Parent=Nla_15228.1;
Chr6	maker	CDS	200407	200529	.	-	0	ID=Nla_15228.1:cds;Parent=Nla_15228.1;
Chr6	maker	gene	203536	209533	.	-	.	ID=Nla_15229;Name=Nla_15229;Alias=maker-Chr6-augustus-gene-2.386;
Chr6	maker	mRNA	203536	209533	.	-	.	ID=Nla_15229.1;Parent=Nla_15229;Name=Nla_15229.1;Alias=maker-Chr6-augustus-gene-2.386-mRNA-1;_AED=0.38;_QI=149|0.81|0.66|1|0.54|0.58|12|0|1226;_eAED=0.38;
Chr6	maker	exon	203536	203613	.	-	.	ID=Nla_15229.1:8;Parent=Nla_15229.1;
Chr6	maker	exon	203782	203862	.	-	.	ID=Nla_15229.1:7;Parent=Nla_15229.1;
Chr6	maker	exon	203950	204011	.	-	.	ID=Nla_15229.1:6;Parent=Nla_15229.1;
Chr6	maker	exon	204222	205740	.	-	.	ID=Nla_15229.1:5;Parent=Nla_15229.1;
Chr6	maker	exon	205847	205964	.	-	.	ID=Nla_15229.1:4;Parent=Nla_15229.1;
Chr6	maker	exon	206052	206185	.	-	.	ID=Nla_15229.1:3;Parent=Nla_15229.1;
Chr6	maker	exon	207132	208224	.	-	.	ID=Nla_15229.1:2;Parent=Nla_15229.1;
Chr6	maker	exon	208789	209533	.	-	.	ID=Nla_15229.1:1;Parent=Nla_15229.1;
Chr6	maker	five_prime_UTR	209385	209533	.	-	.	ID=Nla_15229.1:five_prime_utr;Parent=Nla_15229.1;
Chr6	maker	CDS	208789	209384	.	-	0	ID=Nla_15229.1:cds;Parent=Nla_15229.1;
Chr6	maker	CDS	207132	208224	.	-	1	ID=Nla_15229.1:cds;Parent=Nla_15229.1;
Chr6	maker	CDS	206052	206185	.	-	0	ID=Nla_15229.1:cds;Parent=Nla_15229.1;
Chr6	maker	CDS	205847	205964	.	-	1	ID=Nla_15229.1:cds;Parent=Nla_15229.1;
Chr6	maker	CDS	204222	205740	.	-	0	ID=Nla_15229.1:cds;Parent=Nla_15229.1;
Chr6	maker	CDS	203950	204011	.	-	2	ID=Nla_15229.1:cds;Parent=Nla_15229.1;
Chr6	maker	CDS	203782	203862	.	-	0	ID=Nla_15229.1:cds;Parent=Nla_15229.1;
Chr6	maker	CDS	203536	203613	.	-	0	ID=Nla_15229.1:cds;Parent=Nla_15229.1;
Chr6	maker	gene	216833	217402	.	-	.	ID=Nla_15230;Name=Nla_15230;Alias=snap_masked-Chr6-processed-gene-2.38;
Chr6	maker	mRNA	216833	217402	.	-	.	ID=Nla_15230.1;Parent=Nla_15230;Name=Nla_15230.1;Alias=snap_masked-Chr6-processed-gene-2.38-mRNA-1;_AED=0.49;_QI=0|-1|0|1|-1|1|1|0|189;_eAED=0.49;_merge_warning=1;
Chr6	maker	exon	216833	217402	.	-	.	ID=Nla_15230.1:1;Parent=Nla_15230.1;
Chr6	maker	CDS	216833	217402	.	-	0	ID=Nla_15230.1:cds;Parent=Nla_15230.1;
Chr6	maker	gene	225829	226417	.	-	.	ID=Nla_15232;Name=Nla_15232;Alias=maker-Chr6-exonerate_est2genome-gene-2.7;
Chr6	maker	mRNA	225829	226417	.	-	.	ID=Nla_15232.1;Parent=Nla_15232;Name=Nla_15232.1;Alias=maker-Chr6-exonerate_est2genome-gene-2.7-mRNA-1;_AED=0.00;_QI=70|1|1|1|0|0|2|63|56;_eAED=0.00;score=304;
Chr6	maker	exon	225829	225917	.	-	.	ID=Nla_15232.1:2;Parent=Nla_15232.1;
Chr6	maker	exon	226203	226417	.	-	.	ID=Nla_15232.1:1;Parent=Nla_15232.1;
Chr6	maker	five_prime_UTR	226348	226417	.	-	.	ID=Nla_15232.1:five_prime_utr;Parent=Nla_15232.1;
Chr6	maker	CDS	226203	226347	.	-	0	ID=Nla_15232.1:cds;Parent=Nla_15232.1;
Chr6	maker	CDS	225892	225917	.	-	2	ID=Nla_15232.1:cds;Parent=Nla_15232.1;
Chr6	maker	three_prime_UTR	225829	225891	.	-	.	ID=Nla_15232.1:three_prime_utr;Parent=Nla_15232.1;
Chr6	maker	gene	256068	257279	.	-	.	ID=Nla_15236;Name=Nla_15236;Alias=maker-Chr6-exonerate_est2genome-gene-2.8;
Chr6	maker	mRNA	256068	257279	.	-	.	ID=Nla_15236.1;Parent=Nla_15236;Name=Nla_15236.1;Alias=maker-Chr6-exonerate_est2genome-gene-2.8-mRNA-1;_AED=0.00;_QI=70|1|1|1|0|0|2|63|56;_eAED=0.00;score=304;
Chr6	maker	exon	256068	256156	.	-	.	ID=Nla_15236.1:2;Parent=Nla_15236.1;
Chr6	maker	exon	257065	257279	.	-	.	ID=Nla_15236.1:1;Parent=Nla_15236.1;
Chr6	maker	five_prime_UTR	257210	257279	.	-	.	ID=Nla_15236.1:five_prime_utr;Parent=Nla_15236.1;
Chr6	maker	CDS	257065	257209	.	-	0	ID=Nla_15236.1:cds;Parent=Nla_15236.1;
Chr6	maker	CDS	256131	256156	.	-	2	ID=Nla_15236.1:cds;Parent=Nla_15236.1;
Chr6	maker	three_prime_UTR	256068	256130	.	-	.	ID=Nla_15236.1:three_prime_utr;Parent=Nla_15236.1;
Chr6	maker	gene	276583	277793	.	-	.	ID=Nla_15245;Name=Nla_15245;Alias=maker-Chr6-exonerate_est2genome-gene-2.9;
Chr6	maker	mRNA	276583	277793	.	-	.	ID=Nla_15245.1;Parent=Nla_15245;Name=Nla_15245.1;Alias=maker-Chr6-exonerate_est2genome-gene-2.9-mRNA-1;_AED=0.00;_QI=70|1|1|1|0|0|2|64|56;_eAED=0.00;score=305;
Chr6	maker	exon	276583	276672	.	-	.	ID=Nla_15245.1:2;Parent=Nla_15245.1;
Chr6	maker	exon	277579	277793	.	-	.	ID=Nla_15245.1:1;Parent=Nla_15245.1;
Chr6	maker	five_prime_UTR	277724	277793	.	-	.	ID=Nla_15245.1:five_prime_utr;Parent=Nla_15245.1;
Chr6	maker	CDS	277579	277723	.	-	0	ID=Nla_15245.1:cds;Parent=Nla_15245.1;
Chr6	maker	CDS	276647	276672	.	-	2	ID=Nla_15245.1:cds;Parent=Nla_15245.1;
Chr6	maker	three_prime_UTR	276583	276646	.	-	.	ID=Nla_15245.1:three_prime_utr;Parent=Nla_15245.1;
Chr6	maker	gene	280628	281290	.	+	.	ID=Nla_15247;Name=Nla_15247;Alias=maker-Chr6-snap-gene-2.99;
Chr6	maker	mRNA	280628	281290	.	+	.	ID=Nla_15247.1;Parent=Nla_15247;Name=Nla_15247.1;Alias=maker-Chr6-snap-gene-2.99-mRNA-1;_AED=0.48;_QI=0|0|0|1|0|0|2|0|83;_eAED=0.80;
Chr6	maker	exon	280628	280633	.	+	.	ID=Nla_15247.1:1;Parent=Nla_15247.1;
Chr6	maker	exon	281045	281290	.	+	.	ID=Nla_15247.1:2;Parent=Nla_15247.1;
Chr6	maker	CDS	280628	280633	.	+	0	ID=Nla_15247.1:cds;Parent=Nla_15247.1;
Chr6	maker	CDS	281045	281290	.	+	0	ID=Nla_15247.1:cds;Parent=Nla_15247.1;
###
Chr6	maker	gene	292355	297279	.	+	.	ID=Nla_15249;Name=Nla_15249;Alias=maker-Chr6-augustus-gene-3.96;
Chr6	maker	mRNA	292355	297279	.	+	.	ID=Nla_15249.1;Parent=Nla_15249;Name=Nla_15249.1;Alias=maker-Chr6-augustus-gene-3.96-mRNA-1;_AED=0.21;_QI=26|1|0.4|1|1|1|5|0|1245;_eAED=0.21;
Chr6	maker	exon	292355	292868	.	+	.	ID=Nla_15249.1:1;Parent=Nla_15249.1;
Chr6	maker	exon	293272	294352	.	+	.	ID=Nla_15249.1:2;Parent=Nla_15249.1;
Chr6	maker	exon	294919	295236	.	+	.	ID=Nla_15249.1:3;Parent=Nla_15249.1;
Chr6	maker	exon	295343	296494	.	+	.	ID=Nla_15249.1:4;Parent=Nla_15249.1;
Chr6	maker	exon	296581	297279	.	+	.	ID=Nla_15249.1:5;Parent=Nla_15249.1;
Chr6	maker	five_prime_UTR	292355	292380	.	+	.	ID=Nla_15249.1:five_prime_utr;Parent=Nla_15249.1;
Chr6	maker	CDS	292381	292868	.	+	0	ID=Nla_15249.1:cds;Parent=Nla_15249.1;
Chr6	maker	CDS	293272	294352	.	+	1	ID=Nla_15249.1:cds;Parent=Nla_15249.1;
Chr6	maker	CDS	294919	295236	.	+	0	ID=Nla_15249.1:cds;Parent=Nla_15249.1;
Chr6	maker	CDS	295343	296494	.	+	0	ID=Nla_15249.1:cds;Parent=Nla_15249.1;
Chr6	maker	CDS	296581	297279	.	+	0	ID=Nla_15249.1:cds;Parent=Nla_15249.1;
Chr6	maker	gene	297596	299912	.	+	.	ID=Nla_15250;Name=Nla_15250;Alias=maker-Chr6-augustus-gene-3.150;
Chr6	maker	mRNA	297596	299912	.	+	.	ID=Nla_15250.1;Parent=Nla_15250;Name=Nla_15250.1;Alias=maker-Chr6-augustus-gene-3.150-mRNA-1;_AED=0.40;_QI=487|0.33|0.57|1|0.66|0.71|7|232|194;_eAED=0.40;
Chr6	maker	exon	297596	298092	.	+	.	ID=Nla_15250.1:1;Parent=Nla_15250.1;
Chr6	maker	exon	298153	298247	.	+	.	ID=Nla_15250.1:2;Parent=Nla_15250.1;
Chr6	maker	exon	298347	298426	.	+	.	ID=Nla_15250.1:3;Parent=Nla_15250.1;
Chr6	maker	exon	298520	298575	.	+	.	ID=Nla_15250.1:4;Parent=Nla_15250.1;
Chr6	maker	exon	298759	298835	.	+	.	ID=Nla_15250.1:5;Parent=Nla_15250.1;
Chr6	maker	exon	299324	299382	.	+	.	ID=Nla_15250.1:6;Parent=Nla_15250.1;
Chr6	maker	exon	299473	299912	.	+	.	ID=Nla_15250.1:7;Parent=Nla_15250.1;
Chr6	maker	five_prime_UTR	297596	298082	.	+	.	ID=Nla_15250.1:five_prime_utr;Parent=Nla_15250.1;
Chr6	maker	CDS	298083	298092	.	+	0	ID=Nla_15250.1:cds;Parent=Nla_15250.1;
Chr6	maker	CDS	298153	298247	.	+	2	ID=Nla_15250.1:cds;Parent=Nla_15250.1;
Chr6	maker	CDS	298347	298426	.	+	0	ID=Nla_15250.1:cds;Parent=Nla_15250.1;
Chr6	maker	CDS	298520	298575	.	+	1	ID=Nla_15250.1:cds;Parent=Nla_15250.1;
Chr6	maker	CDS	298759	298835	.	+	2	ID=Nla_15250.1:cds;Parent=Nla_15250.1;
Chr6	maker	CDS	299324	299382	.	+	0	ID=Nla_15250.1:cds;Parent=Nla_15250.1;
Chr6	maker	CDS	299473	299680	.	+	1	ID=Nla_15250.1:cds;Parent=Nla_15250.1;
Chr6	maker	three_prime_UTR	299681	299912	.	+	.	ID=Nla_15250.1:three_prime_utr;Parent=Nla_15250.1;
Chr6	maker	gene	305367	320139	.	+	.	ID=Nla_15253;Name=Nla_15253;Alias=maker-Chr6-snap-gene-3.27;
Chr6	maker	mRNA	305367	320139	.	+	.	ID=Nla_15253.1;Parent=Nla_15253;Name=Nla_15253.1;Alias=maker-Chr6-snap-gene-3.27-mRNA-1;_AED=0.11;_QI=51|0.9|0.85|1|0.85|0.80|21|286|1021;_eAED=0.11;
Chr6	maker	exon	305367	305544	.	+	.	ID=Nla_15253.1:1;Parent=Nla_15253.1;
Chr6	maker	exon	306248	306294	.	+	.	ID=Nla_15253.1:2;Parent=Nla_15253.1;
Chr6	maker	exon	306401	306510	.	+	.	ID=Nla_15253.1:3;Parent=Nla_15253.1;
Chr6	maker	exon	312224	312394	.	+	.	ID=Nla_15253.1:4;Parent=Nla_15253.1;
Chr6	maker	exon	313132	313199	.	+	.	ID=Nla_15253.1:5;Parent=Nla_15253.1;
Chr6	maker	exon	313289	313663	.	+	.	ID=Nla_15253.1:6;Parent=Nla_15253.1;
Chr6	maker	exon	313891	313979	.	+	.	ID=Nla_15253.1:7;Parent=Nla_15253.1;
Chr6	maker	exon	314069	314372	.	+	.	ID=Nla_15253.1:8;Parent=Nla_15253.1;
Chr6	maker	exon	314545	314597	.	+	.	ID=Nla_15253.1:9;Parent=Nla_15253.1;
Chr6	maker	exon	314685	314896	.	+	.	ID=Nla_15253.1:10;Parent=Nla_15253.1;
Chr6	maker	exon	315027	315114	.	+	.	ID=Nla_15253.1:11;Parent=Nla_15253.1;
Chr6	maker	exon	315191	315304	.	+	.	ID=Nla_15253.1:12;Parent=Nla_15253.1;
Chr6	maker	exon	315865	315963	.	+	.	ID=Nla_15253.1:13;Parent=Nla_15253.1;
Chr6	maker	exon	316083	316277	.	+	.	ID=Nla_15253.1:14;Parent=Nla_15253.1;
Chr6	maker	exon	317032	317114	.	+	.	ID=Nla_15253.1:15;Parent=Nla_15253.1;
Chr6	maker	exon	317832	318057	.	+	.	ID=Nla_15253.1:16;Parent=Nla_15253.1;
Chr6	maker	exon	318295	318440	.	+	.	ID=Nla_15253.1:17;Parent=Nla_15253.1;
Chr6	maker	exon	318604	318739	.	+	.	ID=Nla_15253.1:18;Parent=Nla_15253.1;
Chr6	maker	exon	319243	319326	.	+	.	ID=Nla_15253.1:19;Parent=Nla_15253.1;
Chr6	maker	exon	319410	319502	.	+	.	ID=Nla_15253.1:20;Parent=Nla_15253.1;
Chr6	maker	exon	319608	320139	.	+	.	ID=Nla_15253.1:21;Parent=Nla_15253.1;
Chr6	maker	five_prime_UTR	305367	305417	.	+	.	ID=Nla_15253.1:five_prime_utr;Parent=Nla_15253.1;
Chr6	maker	CDS	305418	305544	.	+	0	ID=Nla_15253.1:cds;Parent=Nla_15253.1;
Chr6	maker	CDS	306248	306294	.	+	2	ID=Nla_15253.1:cds;Parent=Nla_15253.1;
Chr6	maker	CDS	306401	306510	.	+	0	ID=Nla_15253.1:cds;Parent=Nla_15253.1;
Chr6	maker	CDS	312224	312394	.	+	1	ID=Nla_15253.1:cds;Parent=Nla_15253.1;
Chr6	maker	CDS	313132	313199	.	+	1	ID=Nla_15253.1:cds;Parent=Nla_15253.1;
Chr6	maker	CDS	313289	313663	.	+	2	ID=Nla_15253.1:cds;Parent=Nla_15253.1;
Chr6	maker	CDS	313891	313979	.	+	2	ID=Nla_15253.1:cds;Parent=Nla_15253.1;
Chr6	maker	CDS	314069	314372	.	+	0	ID=Nla_15253.1:cds;Parent=Nla_15253.1;
Chr6	maker	CDS	314545	314597	.	+	2	ID=Nla_15253.1:cds;Parent=Nla_15253.1;
Chr6	maker	CDS	314685	314896	.	+	0	ID=Nla_15253.1:cds;Parent=Nla_15253.1;
Chr6	maker	CDS	315027	315114	.	+	1	ID=Nla_15253.1:cds;Parent=Nla_15253.1;
Chr6	maker	CDS	315191	315304	.	+	0	ID=Nla_15253.1:cds;Parent=Nla_15253.1;
Chr6	maker	CDS	315865	315963	.	+	0	ID=Nla_15253.1:cds;Parent=Nla_15253.1;
Chr6	maker	CDS	316083	316277	.	+	0	ID=Nla_15253.1:cds;Parent=Nla_15253.1;
Chr6	maker	CDS	317032	317114	.	+	0	ID=Nla_15253.1:cds;Parent=Nla_15253.1;
Chr6	maker	CDS	317832	318057	.	+	1	ID=Nla_15253.1:cds;Parent=Nla_15253.1;
Chr6	maker	CDS	318295	318440	.	+	0	ID=Nla_15253.1:cds;Parent=Nla_15253.1;
Chr6	maker	CDS	318604	318739	.	+	1	ID=Nla_15253.1:cds;Parent=Nla_15253.1;
Chr6	maker	CDS	319243	319326	.	+	0	ID=Nla_15253.1:cds;Parent=Nla_15253.1;
Chr6	maker	CDS	319410	319502	.	+	0	ID=Nla_15253.1:cds;Parent=Nla_15253.1;
Chr6	maker	CDS	319608	319853	.	+	0	ID=Nla_15253.1:cds;Parent=Nla_15253.1;
Chr6	maker	three_prime_UTR	319854	320139	.	+	.	ID=Nla_15253.1:three_prime_utr;Parent=Nla_15253.1;
Chr6	maker	gene	365250	370401	.	+	.	ID=Nla_15262;Name=Nla_15262;Alias=snap_masked-Chr6-processed-gene-3.115;
Chr6	maker	mRNA	365250	370401	.	+	.	ID=Nla_15262.1;Parent=Nla_15262;Name=Nla_15262.1;Alias=snap_masked-Chr6-processed-gene-3.115-mRNA-1;_AED=0.01;_QI=503|0.8|0.72|1|1|1|11|63|888;_eAED=0.01;_merge_warning=1;
Chr6	maker	exon	365250	365752	.	+	.	ID=Nla_15262.1:1;Parent=Nla_15262.1;
Chr6	maker	exon	366686	367423	.	+	.	ID=Nla_15262.1:2;Parent=Nla_15262.1;
Chr6	maker	exon	367553	367696	.	+	.	ID=Nla_15262.1:3;Parent=Nla_15262.1;
Chr6	maker	exon	367796	368107	.	+	.	ID=Nla_15262.1:4;Parent=Nla_15262.1;
Chr6	maker	exon	368358	368531	.	+	.	ID=Nla_15262.1:5;Parent=Nla_15262.1;
Chr6	maker	exon	368555	368872	.	+	.	ID=Nla_15262.1:6;Parent=Nla_15262.1;
Chr6	maker	exon	368957	369159	.	+	.	ID=Nla_15262.1:7;Parent=Nla_15262.1;
Chr6	maker	exon	369240	369390	.	+	.	ID=Nla_15262.1:8;Parent=Nla_15262.1;
Chr6	maker	exon	369504	369647	.	+	.	ID=Nla_15262.1:9;Parent=Nla_15262.1;
Chr6	maker	exon	369736	370001	.	+	.	ID=Nla_15262.1:10;Parent=Nla_15262.1;
Chr6	maker	exon	370122	370401	.	+	.	ID=Nla_15262.1:11;Parent=Nla_15262.1;
Chr6	maker	five_prime_UTR	365250	365752	.	+	.	ID=Nla_15262.1:five_prime_utr;Parent=Nla_15262.1;
Chr6	maker	CDS	366686	367423	.	+	0	ID=Nla_15262.1:cds;Parent=Nla_15262.1;
Chr6	maker	CDS	367553	367696	.	+	0	ID=Nla_15262.1:cds;Parent=Nla_15262.1;
Chr6	maker	CDS	367796	368107	.	+	0	ID=Nla_15262.1:cds;Parent=Nla_15262.1;
Chr6	maker	CDS	368358	368531	.	+	0	ID=Nla_15262.1:cds;Parent=Nla_15262.1;
Chr6	maker	CDS	368555	368872	.	+	0	ID=Nla_15262.1:cds;Parent=Nla_15262.1;
Chr6	maker	CDS	368957	369159	.	+	0	ID=Nla_15262.1:cds;Parent=Nla_15262.1;
Chr6	maker	CDS	369240	369390	.	+	1	ID=Nla_15262.1:cds;Parent=Nla_15262.1;
Chr6	maker	CDS	369504	369647	.	+	0	ID=Nla_15262.1:cds;Parent=Nla_15262.1;
Chr6	maker	CDS	369736	370001	.	+	0	ID=Nla_15262.1:cds;Parent=Nla_15262.1;
Chr6	maker	CDS	370122	370338	.	+	1	ID=Nla_15262.1:cds;Parent=Nla_15262.1;
Chr6	maker	three_prime_UTR	370339	370401	.	+	.	ID=Nla_15262.1:three_prime_utr;Parent=Nla_15262.1;
Chr6	maker	gene	301965	302403	.	-	.	ID=Nla_15251;Name=Nla_15251;Alias=maker-Chr6-snap-gene-3.51;
Chr6	maker	mRNA	301965	302403	.	-	.	ID=Nla_15251.1;Parent=Nla_15251;Name=Nla_15251.1;Alias=maker-Chr6-snap-gene-3.51-mRNA-1;_AED=0.41;_QI=0|0|0|1|0|0.33|3|0|125;_eAED=0.50;
Chr6	maker	exon	302280	302403	.	-	.	ID=Nla_15251.1:3;Parent=Nla_15251.1;
Chr6	maker	exon	302247	302262	.	-	.	ID=Nla_15251.1:2;Parent=Nla_15251.1;
Chr6	maker	exon	301965	302202	.	-	.	ID=Nla_15251.1:1;Parent=Nla_15251.1;
Chr6	maker	CDS	302280	302403	.	-	0	ID=Nla_15251.1:cds;Parent=Nla_15251.1;
Chr6	maker	CDS	302247	302262	.	-	2	ID=Nla_15251.1:cds;Parent=Nla_15251.1;
Chr6	maker	CDS	301965	302202	.	-	1	ID=Nla_15251.1:cds;Parent=Nla_15251.1;
Chr6	maker	gene	302461	307144	.	-	.	ID=Nla_15252;Name=Nla_15252;Alias=maker-Chr6-augustus-gene-3.208;
Chr6	maker	mRNA	302461	307144	.	-	.	ID=Nla_15252.1;Parent=Nla_15252;Name=Nla_15252.1;Alias=maker-Chr6-augustus-gene-3.208-mRNA-1;_AED=0.39;_QI=0|0|0|0.8|0.75|0.8|5|0|282;_eAED=0.39;
Chr6	maker	exon	306904	307144	.	-	.	ID=Nla_15252.1:5;Parent=Nla_15252.1;
Chr6	maker	exon	305334	305466	.	-	.	ID=Nla_15252.1:4;Parent=Nla_15252.1;
Chr6	maker	exon	303233	303368	.	-	.	ID=Nla_15252.1:3;Parent=Nla_15252.1;
Chr6	maker	exon	302654	302896	.	-	.	ID=Nla_15252.1:2;Parent=Nla_15252.1;
Chr6	maker	exon	302461	302556	.	-	.	ID=Nla_15252.1:1;Parent=Nla_15252.1;
Chr6	maker	CDS	306904	307144	.	-	0	ID=Nla_15252.1:cds;Parent=Nla_15252.1;
Chr6	maker	CDS	305334	305466	.	-	2	ID=Nla_15252.1:cds;Parent=Nla_15252.1;
Chr6	maker	CDS	303233	303368	.	-	1	ID=Nla_15252.1:cds;Parent=Nla_15252.1;
Chr6	maker	CDS	302654	302896	.	-	0	ID=Nla_15252.1:cds;Parent=Nla_15252.1;
Chr6	maker	CDS	302461	302556	.	-	0	ID=Nla_15252.1:cds;Parent=Nla_15252.1;
Chr6	maker	gene	321860	323563	.	-	.	ID=Nla_15254;Name=Nla_15254;Alias=maker-Chr6-snap-gene-3.61;
Chr6	maker	mRNA	321860	323563	.	-	.	ID=Nla_15254.1;Parent=Nla_15254;Name=Nla_15254.1;Alias=maker-Chr6-snap-gene-3.61-mRNA-1;_AED=0.49;_QI=0|0|0|0.75|0.66|0.5|4|0|358;_eAED=0.49;
Chr6	maker	exon	323437	323563	.	-	.	ID=Nla_15254.1:4;Parent=Nla_15254.1;
Chr6	maker	exon	322782	323323	.	-	.	ID=Nla_15254.1:3;Parent=Nla_15254.1;
Chr6	maker	exon	322297	322677	.	-	.	ID=Nla_15254.1:2;Parent=Nla_15254.1;
Chr6	maker	exon	321860	321886	.	-	.	ID=Nla_15254.1:1;Parent=Nla_15254.1;
Chr6	maker	CDS	323437	323563	.	-	0	ID=Nla_15254.1:cds;Parent=Nla_15254.1;
Chr6	maker	CDS	322782	323323	.	-	2	ID=Nla_15254.1:cds;Parent=Nla_15254.1;
Chr6	maker	CDS	322297	322677	.	-	0	ID=Nla_15254.1:cds;Parent=Nla_15254.1;
Chr6	maker	CDS	321860	321886	.	-	0	ID=Nla_15254.1:cds;Parent=Nla_15254.1;
Chr6	maker	gene	323618	336450	.	-	.	ID=Nla_15255;Name=Nla_15255;Alias=maker-Chr6-snap-gene-3.60;
Chr6	maker	mRNA	323618	336450	.	-	.	ID=Nla_15255.1;Parent=Nla_15255;Name=Nla_15255.1;Alias=maker-Chr6-snap-gene-3.60-mRNA-1;_AED=0.32;_QI=0|0.18|0.17|1|0.62|0.47|17|0|1211;_eAED=0.33;
Chr6	maker	exon	323618	324052	.	-	.	ID=Nla_15255.1:15;Parent=Nla_15255.1;
Chr6	maker	exon	324154	324272	.	-	.	ID=Nla_15255.1:14;Parent=Nla_15255.1;
Chr6	maker	exon	324300	324440	.	-	.	ID=Nla_15255.1:13;Parent=Nla_15255.1;
Chr6	maker	exon	324631	324732	.	-	.	ID=Nla_15255.1:12;Parent=Nla_15255.1;
Chr6	maker	exon	324809	325019	.	-	.	ID=Nla_15255.1:11;Parent=Nla_15255.1;
Chr6	maker	exon	325043	325180	.	-	.	ID=Nla_15255.1:10;Parent=Nla_15255.1;
Chr6	maker	exon	325330	325728	.	-	.	ID=Nla_15255.1:9;Parent=Nla_15255.1;
Chr6	maker	exon	328164	328510	.	-	.	ID=Nla_15255.1:8;Parent=Nla_15255.1;
Chr6	maker	exon	328648	328811	.	-	.	ID=Nla_15255.1:7;Parent=Nla_15255.1;
Chr6	maker	exon	328877	329658	.	-	.	ID=Nla_15255.1:6;Parent=Nla_15255.1;
Chr6	maker	exon	330360	330818	.	-	.	ID=Nla_15255.1:5;Parent=Nla_15255.1;
Chr6	maker	exon	331252	331367	.	-	.	ID=Nla_15255.1:4;Parent=Nla_15255.1;
Chr6	maker	exon	331490	331692	.	-	.	ID=Nla_15255.1:3;Parent=Nla_15255.1;
Chr6	maker	exon	336206	336219	.	-	.	ID=Nla_15255.1:2;Parent=Nla_15255.1;
Chr6	maker	exon	336445	336450	.	-	.	ID=Nla_15255.1:1;Parent=Nla_15255.1;
Chr6	maker	CDS	336445	336450	.	-	0	ID=Nla_15255.1:cds;Parent=Nla_15255.1;
Chr6	maker	CDS	336206	336219	.	-	0	ID=Nla_15255.1:cds;Parent=Nla_15255.1;
Chr6	maker	CDS	331490	331692	.	-	1	ID=Nla_15255.1:cds;Parent=Nla_15255.1;
Chr6	maker	CDS	331252	331367	.	-	2	ID=Nla_15255.1:cds;Parent=Nla_15255.1;
Chr6	maker	CDS	330360	330818	.	-	0	ID=Nla_15255.1:cds;Parent=Nla_15255.1;
Chr6	maker	CDS	328877	329658	.	-	0	ID=Nla_15255.1:cds;Parent=Nla_15255.1;
Chr6	maker	CDS	328648	328811	.	-	1	ID=Nla_15255.1:cds;Parent=Nla_15255.1;
Chr6	maker	CDS	328164	328510	.	-	2	ID=Nla_15255.1:cds;Parent=Nla_15255.1;
Chr6	maker	CDS	325330	325728	.	-	0	ID=Nla_15255.1:cds;Parent=Nla_15255.1;
Chr6	maker	CDS	325043	325180	.	-	0	ID=Nla_15255.1:cds;Parent=Nla_15255.1;
Chr6	maker	CDS	324809	325019	.	-	0	ID=Nla_15255.1:cds;Parent=Nla_15255.1;
Chr6	maker	CDS	324631	324732	.	-	2	ID=Nla_15255.1:cds;Parent=Nla_15255.1;
Chr6	maker	CDS	324300	324440	.	-	2	ID=Nla_15255.1:cds;Parent=Nla_15255.1;
Chr6	maker	CDS	324154	324272	.	-	2	ID=Nla_15255.1:cds;Parent=Nla_15255.1;
Chr6	maker	CDS	323618	324052	.	-	0	ID=Nla_15255.1:cds;Parent=Nla_15255.1;
Chr6	maker	gene	336469	337043	.	-	.	ID=Nla_15256;Name=Nla_15256;Alias=maker-Chr6-snap-gene-3.59;
Chr6	maker	mRNA	336469	337043	.	-	.	ID=Nla_15256.1;Parent=Nla_15256;Name=Nla_15256.1;Alias=maker-Chr6-snap-gene-3.59-mRNA-1;_AED=0.48;_QI=0|0.5|0.66|1|0.5|0.33|3|0|184;_eAED=0.48;
Chr6	maker	exon	336469	336881	.	-	.	ID=Nla_15256.1:2;Parent=Nla_15256.1;
Chr6	maker	exon	336902	337043	.	-	.	ID=Nla_15256.1:1;Parent=Nla_15256.1;
Chr6	maker	CDS	336902	337043	.	-	0	ID=Nla_15256.1:cds;Parent=Nla_15256.1;
Chr6	maker	CDS	336469	336881	.	-	2	ID=Nla_15256.1:cds;Parent=Nla_15256.1;
Chr6	maker	gene	337095	348520	.	-	.	ID=Nla_15257;Name=Nla_15257;Alias=maker-Chr6-snap-gene-3.55;
Chr6	maker	mRNA	337095	348520	.	-	.	ID=Nla_15257.1;Parent=Nla_15257;Name=Nla_15257.1;Alias=maker-Chr6-snap-gene-3.55-mRNA-1;_AED=0.34;_QI=0|0.33|0.3|1|0.55|0.3|10|0|1757;_eAED=0.34;
Chr6	maker	exon	337095	338189	.	-	.	ID=Nla_15257.1:9;Parent=Nla_15257.1;
Chr6	maker	exon	338320	338613	.	-	.	ID=Nla_15257.1:8;Parent=Nla_15257.1;
Chr6	maker	exon	338772	339867	.	-	.	ID=Nla_15257.1:7;Parent=Nla_15257.1;
Chr6	maker	exon	340014	340433	.	-	.	ID=Nla_15257.1:6;Parent=Nla_15257.1;
Chr6	maker	exon	345694	346148	.	-	.	ID=Nla_15257.1:5;Parent=Nla_15257.1;
Chr6	maker	exon	346249	347310	.	-	.	ID=Nla_15257.1:4;Parent=Nla_15257.1;
Chr6	maker	exon	347400	347702	.	-	.	ID=Nla_15257.1:3;Parent=Nla_15257.1;
Chr6	maker	exon	347966	348084	.	-	.	ID=Nla_15257.1:2;Parent=Nla_15257.1;
Chr6	maker	exon	348091	348520	.	-	.	ID=Nla_15257.1:1;Parent=Nla_15257.1;
Chr6	maker	CDS	348091	348520	.	-	0	ID=Nla_15257.1:cds;Parent=Nla_15257.1;
Chr6	maker	CDS	347966	348084	.	-	2	ID=Nla_15257.1:cds;Parent=Nla_15257.1;
Chr6	maker	CDS	347400	347702	.	-	0	ID=Nla_15257.1:cds;Parent=Nla_15257.1;
Chr6	maker	CDS	346249	347310	.	-	0	ID=Nla_15257.1:cds;Parent=Nla_15257.1;
Chr6	maker	CDS	345694	346148	.	-	0	ID=Nla_15257.1:cds;Parent=Nla_15257.1;
Chr6	maker	CDS	340014	340433	.	-	1	ID=Nla_15257.1:cds;Parent=Nla_15257.1;
Chr6	maker	CDS	338772	339867	.	-	1	ID=Nla_15257.1:cds;Parent=Nla_15257.1;
Chr6	maker	CDS	338320	338613	.	-	0	ID=Nla_15257.1:cds;Parent=Nla_15257.1;
Chr6	maker	CDS	337095	338189	.	-	0	ID=Nla_15257.1:cds;Parent=Nla_15257.1;
Chr6	maker	gene	348583	350556	.	-	.	ID=Nla_15258;Name=Nla_15258;Alias=maker-Chr6-snap-gene-3.57;
Chr6	maker	mRNA	348583	350556	.	-	.	ID=Nla_15258.1;Parent=Nla_15258;Name=Nla_15258.1;Alias=maker-Chr6-snap-gene-3.57-mRNA-1;_AED=0.47;_QI=0|0|0|1|1|0.66|3|0|319;_eAED=0.49;
Chr6	maker	exon	350344	350556	.	-	.	ID=Nla_15258.1:3;Parent=Nla_15258.1;
Chr6	maker	exon	350076	350311	.	-	.	ID=Nla_15258.1:2;Parent=Nla_15258.1;
Chr6	maker	exon	348583	349093	.	-	.	ID=Nla_15258.1:1;Parent=Nla_15258.1;
Chr6	maker	CDS	350344	350556	.	-	0	ID=Nla_15258.1:cds;Parent=Nla_15258.1;
Chr6	maker	CDS	350076	350311	.	-	0	ID=Nla_15258.1:cds;Parent=Nla_15258.1;
Chr6	maker	CDS	348583	349093	.	-	1	ID=Nla_15258.1:cds;Parent=Nla_15258.1;
Chr6	maker	gene	351686	352705	.	-	.	ID=Nla_15259;Name=Nla_15259;Alias=maker-Chr6-snap-gene-3.40;
Chr6	maker	mRNA	351686	352705	.	-	.	ID=Nla_15259.1;Parent=Nla_15259;Name=Nla_15259.1;Alias=maker-Chr6-snap-gene-3.40-mRNA-1;_AED=0.50;_QI=0|0|0|0.5|0|0.5|2|0|109;_eAED=0.50;
Chr6	maker	exon	351686	352010	.	-	.	ID=Nla_15259.1:2;Parent=Nla_15259.1;
Chr6	maker	exon	352701	352705	.	-	.	ID=Nla_15259.1:1;Parent=Nla_15259.1;
Chr6	maker	CDS	352701	352705	.	-	0	ID=Nla_15259.1:cds;Parent=Nla_15259.1;
Chr6	maker	CDS	351686	352010	.	-	1	ID=Nla_15259.1:cds;Parent=Nla_15259.1;
Chr6	maker	gene	358790	363184	.	-	.	ID=Nla_15260;Name=Nla_15260;Alias=maker-Chr6-augustus-gene-3.154;
Chr6	maker	mRNA	358790	363184	.	-	.	ID=Nla_15260.1;Parent=Nla_15260;Name=Nla_15260.1;Alias=maker-Chr6-augustus-gene-3.154-mRNA-1;_AED=0.41;_QI=0|0.2|0.33|1|0.8|0.83|6|175|1043;_eAED=0.41;
Chr6	maker	exon	362721	363184	.	-	.	ID=Nla_15260.1:6;Parent=Nla_15260.1;
Chr6	maker	exon	361476	362574	.	-	.	ID=Nla_15260.1:5;Parent=Nla_15260.1;
Chr6	maker	exon	361015	361317	.	-	.	ID=Nla_15260.1:4;Parent=Nla_15260.1;
Chr6	maker	exon	359909	360760	.	-	.	ID=Nla_15260.1:3;Parent=Nla_15260.1;
Chr6	maker	exon	359427	359807	.	-	.	ID=Nla_15260.1:2;Parent=Nla_15260.1;
Chr6	maker	exon	358790	358997	.	-	.	ID=Nla_15260.1:1;Parent=Nla_15260.1;
Chr6	maker	CDS	362721	363184	.	-	0	ID=Nla_15260.1:cds;Parent=Nla_15260.1;
Chr6	maker	CDS	361476	362574	.	-	1	ID=Nla_15260.1:cds;Parent=Nla_15260.1;
Chr6	maker	CDS	361015	361317	.	-	0	ID=Nla_15260.1:cds;Parent=Nla_15260.1;
Chr6	maker	CDS	359909	360760	.	-	0	ID=Nla_15260.1:cds;Parent=Nla_15260.1;
Chr6	maker	CDS	359427	359807	.	-	0	ID=Nla_15260.1:cds;Parent=Nla_15260.1;
Chr6	maker	CDS	358965	358997	.	-	0	ID=Nla_15260.1:cds;Parent=Nla_15260.1;
Chr6	maker	three_prime_UTR	358790	358964	.	-	.	ID=Nla_15260.1:three_prime_utr;Parent=Nla_15260.1;
Chr6	maker	gene	363621	364010	.	-	.	ID=Nla_15261;Name=Nla_15261;Alias=snap_masked-Chr6-processed-gene-3.224;
Chr6	maker	mRNA	363621	364010	.	-	.	ID=Nla_15261.1;Parent=Nla_15261;Name=Nla_15261.1;Alias=snap_masked-Chr6-processed-gene-3.224-mRNA-1;_AED=0.81;_QI=0|-1|0|1|-1|1|1|0|129;_eAED=0.81;_merge_warning=1;
Chr6	maker	exon	363621	364010	.	-	.	ID=Nla_15261.1:1;Parent=Nla_15261.1;
Chr6	maker	CDS	363621	364010	.	-	0	ID=Nla_15261.1:cds;Parent=Nla_15261.1;
Chr6	maker	gene	372830	373505	.	-	.	ID=Nla_15263;Name=Nla_15263;Alias=maker-Chr6-snap-gene-3.94;
Chr6	maker	mRNA	372830	373505	.	-	.	ID=Nla_15263.1;Parent=Nla_15263;Name=Nla_15263.1;Alias=maker-Chr6-snap-gene-3.94-mRNA-1;_AED=0.14;_QI=0|0|0|1|1|1|2|0|168;_eAED=0.15;
Chr6	maker	exon	372830	373331	.	-	.	ID=Nla_15263.1:2;Parent=Nla_15263.1;
Chr6	maker	exon	373501	373505	.	-	.	ID=Nla_15263.1:1;Parent=Nla_15263.1;
Chr6	maker	CDS	373501	373505	.	-	0	ID=Nla_15263.1:cds;Parent=Nla_15263.1;
Chr6	maker	CDS	372830	373331	.	-	1	ID=Nla_15263.1:cds;Parent=Nla_15263.1;
###
Chr6	maker	gene	444283	446740	.	+	.	ID=Nla_15273;Name=Nla_15273;Alias=maker-Chr6-exonerate_est2genome-gene-4.42;
Chr6	maker	mRNA	444283	446740	.	+	.	ID=Nla_15273.1;Parent=Nla_15273;Name=Nla_15273.1;Alias=maker-Chr6-exonerate_est2genome-gene-4.42-mRNA-1;_AED=0.00;_QI=272|1|1|1|0|0|3|1344|179;_eAED=0.00;score=7045;
Chr6	maker	exon	444283	444546	.	+	.	ID=Nla_15273.1:1;Parent=Nla_15273.1;
Chr6	maker	exon	444569	445211	.	+	.	ID=Nla_15273.1:2;Parent=Nla_15273.1;
Chr6	maker	exon	445492	446740	.	+	.	ID=Nla_15273.1:3;Parent=Nla_15273.1;
Chr6	maker	five_prime_UTR	444283	444546	.	+	.	ID=Nla_15273.1:five_prime_utr;Parent=Nla_15273.1;
Chr6	maker	five_prime_UTR	444569	444576	.	+	.	ID=Nla_15273.1:five_prime_utr;Parent=Nla_15273.1;
Chr6	maker	CDS	444577	445116	.	+	0	ID=Nla_15273.1:cds;Parent=Nla_15273.1;
Chr6	maker	three_prime_UTR	445117	445211	.	+	.	ID=Nla_15273.1:three_prime_utr;Parent=Nla_15273.1;
Chr6	maker	three_prime_UTR	445492	446740	.	+	.	ID=Nla_15273.1:three_prime_utr;Parent=Nla_15273.1;
Chr6	maker	gene	475005	478648	.	+	.	ID=Nla_15277;Name=Nla_15277;Alias=maker-Chr6-augustus-gene-4.62;
Chr6	maker	mRNA	475005	478648	.	+	.	ID=Nla_15277.1;Parent=Nla_15277;Name=Nla_15277.1;Alias=maker-Chr6-augustus-gene-4.62-mRNA-1;_AED=0.32;_QI=95|1|1|1|1|1|5|352|185;_eAED=0.32;
Chr6	maker	exon	475005	475139	.	+	.	ID=Nla_15277.1:1;Parent=Nla_15277.1;
Chr6	maker	exon	475284	475495	.	+	.	ID=Nla_15277.1:2;Parent=Nla_15277.1;
Chr6	maker	exon	476107	476290	.	+	.	ID=Nla_15277.1:3;Parent=Nla_15277.1;
Chr6	maker	exon	476380	476416	.	+	.	ID=Nla_15277.1:4;Parent=Nla_15277.1;
Chr6	maker	exon	478212	478648	.	+	.	ID=Nla_15277.1:5;Parent=Nla_15277.1;
Chr6	maker	five_prime_UTR	475005	475099	.	+	.	ID=Nla_15277.1:five_prime_utr;Parent=Nla_15277.1;
Chr6	maker	CDS	475100	475139	.	+	0	ID=Nla_15277.1:cds;Parent=Nla_15277.1;
Chr6	maker	CDS	475284	475495	.	+	2	ID=Nla_15277.1:cds;Parent=Nla_15277.1;
Chr6	maker	CDS	476107	476290	.	+	0	ID=Nla_15277.1:cds;Parent=Nla_15277.1;
Chr6	maker	CDS	476380	476416	.	+	2	ID=Nla_15277.1:cds;Parent=Nla_15277.1;
Chr6	maker	CDS	478212	478296	.	+	1	ID=Nla_15277.1:cds;Parent=Nla_15277.1;
Chr6	maker	three_prime_UTR	478297	478648	.	+	.	ID=Nla_15277.1:three_prime_utr;Parent=Nla_15277.1;
Chr6	maker	gene	385797	391780	.	-	.	ID=Nla_15264;Name=Nla_15264;Alias=maker-Chr6-augustus-gene-4.68;
Chr6	maker	mRNA	385797	391780	.	-	.	ID=Nla_15264.1;Parent=Nla_15264;Name=Nla_15264.1;Alias=maker-Chr6-augustus-gene-4.68-mRNA-1;_AED=0.36;_QI=0|0|0|1|1|1|6|0|1109;_eAED=0.36;
Chr6	maker	exon	385797	386273	.	-	.	ID=Nla_15264.1:6;Parent=Nla_15264.1;
Chr6	maker	exon	386374	387435	.	-	.	ID=Nla_15264.1:5;Parent=Nla_15264.1;
Chr6	maker	exon	387525	387552	.	-	.	ID=Nla_15264.1:4;Parent=Nla_15264.1;
Chr6	maker	exon	387643	387827	.	-	.	ID=Nla_15264.1:3;Parent=Nla_15264.1;
Chr6	maker	exon	388124	389219	.	-	.	ID=Nla_15264.1:2;Parent=Nla_15264.1;
Chr6	maker	exon	391299	391780	.	-	.	ID=Nla_15264.1:1;Parent=Nla_15264.1;
Chr6	maker	CDS	391299	391780	.	-	0	ID=Nla_15264.1:cds;Parent=Nla_15264.1;
Chr6	maker	CDS	388124	389219	.	-	1	ID=Nla_15264.1:cds;Parent=Nla_15264.1;
Chr6	maker	CDS	387643	387827	.	-	0	ID=Nla_15264.1:cds;Parent=Nla_15264.1;
Chr6	maker	CDS	387525	387552	.	-	1	ID=Nla_15264.1:cds;Parent=Nla_15264.1;
Chr6	maker	CDS	386374	387435	.	-	0	ID=Nla_15264.1:cds;Parent=Nla_15264.1;
Chr6	maker	CDS	385797	386273	.	-	0	ID=Nla_15264.1:cds;Parent=Nla_15264.1;
Chr6	maker	gene	396436	408452	.	-	.	ID=Nla_15265;Name=Nla_15265;Alias=maker-Chr6-augustus-gene-4.7;
Chr6	maker	mRNA	396436	408452	.	-	.	ID=Nla_15265.1;Parent=Nla_15265;Name=Nla_15265.1;Alias=maker-Chr6-augustus-gene-4.7-mRNA-1;_AED=0.25;_QI=0|0.21|0.06|1|0.78|0.86|15|0|1976;_eAED=0.25;
Chr6	maker	exon	407989	408452	.	-	.	ID=Nla_15265.1:15;Parent=Nla_15265.1;
Chr6	maker	exon	406744	407842	.	-	.	ID=Nla_15265.1:14;Parent=Nla_15265.1;
Chr6	maker	exon	406283	406585	.	-	.	ID=Nla_15265.1:13;Parent=Nla_15265.1;
Chr6	maker	exon	405103	406152	.	-	.	ID=Nla_15265.1:12;Parent=Nla_15265.1;
Chr6	maker	exon	404543	405000	.	-	.	ID=Nla_15265.1:11;Parent=Nla_15265.1;
Chr6	maker	exon	404125	404182	.	-	.	ID=Nla_15265.1:10;Parent=Nla_15265.1;
Chr6	maker	exon	403971	404009	.	-	.	ID=Nla_15265.1:9;Parent=Nla_15265.1;
Chr6	maker	exon	400025	400065	.	-	.	ID=Nla_15265.1:8;Parent=Nla_15265.1;
Chr6	maker	exon	399311	399771	.	-	.	ID=Nla_15265.1:7;Parent=Nla_15265.1;
Chr6	maker	exon	399081	399145	.	-	.	ID=Nla_15265.1:6;Parent=Nla_15265.1;
Chr6	maker	exon	398673	398906	.	-	.	ID=Nla_15265.1:5;Parent=Nla_15265.1;
Chr6	maker	exon	398488	398522	.	-	.	ID=Nla_15265.1:4;Parent=Nla_15265.1;
Chr6	maker	exon	398223	398337	.	-	.	ID=Nla_15265.1:3;Parent=Nla_15265.1;
Chr6	maker	exon	397168	398136	.	-	.	ID=Nla_15265.1:2;Parent=Nla_15265.1;
Chr6	maker	exon	396436	396975	.	-	.	ID=Nla_15265.1:1;Parent=Nla_15265.1;
Chr6	maker	CDS	407989	408452	.	-	0	ID=Nla_15265.1:cds;Parent=Nla_15265.1;
Chr6	maker	CDS	406744	407842	.	-	1	ID=Nla_15265.1:cds;Parent=Nla_15265.1;
Chr6	maker	CDS	406283	406585	.	-	0	ID=Nla_15265.1:cds;Parent=Nla_15265.1;
Chr6	maker	CDS	405103	406152	.	-	0	ID=Nla_15265.1:cds;Parent=Nla_15265.1;
Chr6	maker	CDS	404543	405000	.	-	0	ID=Nla_15265.1:cds;Parent=Nla_15265.1;
Chr6	maker	CDS	404125	404182	.	-	1	ID=Nla_15265.1:cds;Parent=Nla_15265.1;
Chr6	maker	CDS	403971	404009	.	-	0	ID=Nla_15265.1:cds;Parent=Nla_15265.1;
Chr6	maker	CDS	400025	400065	.	-	0	ID=Nla_15265.1:cds;Parent=Nla_15265.1;
Chr6	maker	CDS	399311	399771	.	-	1	ID=Nla_15265.1:cds;Parent=Nla_15265.1;
Chr6	maker	CDS	399081	399145	.	-	2	ID=Nla_15265.1:cds;Parent=Nla_15265.1;
Chr6	maker	CDS	398673	398906	.	-	0	ID=Nla_15265.1:cds;Parent=Nla_15265.1;
Chr6	maker	CDS	398488	398522	.	-	0	ID=Nla_15265.1:cds;Parent=Nla_15265.1;
Chr6	maker	CDS	398223	398337	.	-	1	ID=Nla_15265.1:cds;Parent=Nla_15265.1;
Chr6	maker	CDS	397168	398136	.	-	0	ID=Nla_15265.1:cds;Parent=Nla_15265.1;
Chr6	maker	CDS	396436	396975	.	-	0	ID=Nla_15265.1:cds;Parent=Nla_15265.1;
Chr6	maker	gene	419575	423481	.	-	.	ID=Nla_15266;Name=Nla_15266;Alias=maker-Chr6-augustus-gene-4.74;
Chr6	maker	mRNA	419575	423481	.	-	.	ID=Nla_15266.1;Parent=Nla_15266;Name=Nla_15266.1;Alias=maker-Chr6-augustus-gene-4.74-mRNA-1;_AED=0.43;_QI=0|0.5|0.2|1|1|0.8|5|0|1124;_eAED=0.43;
Chr6	maker	exon	419575	420030	.	-	.	ID=Nla_15266.1:5;Parent=Nla_15266.1;
Chr6	maker	exon	420133	421182	.	-	.	ID=Nla_15266.1:4;Parent=Nla_15266.1;
Chr6	maker	exon	421313	421615	.	-	.	ID=Nla_15266.1:3;Parent=Nla_15266.1;
Chr6	maker	exon	421774	422872	.	-	.	ID=Nla_15266.1:2;Parent=Nla_15266.1;
Chr6	maker	exon	423018	423481	.	-	.	ID=Nla_15266.1:1;Parent=Nla_15266.1;
Chr6	maker	CDS	423018	423481	.	-	0	ID=Nla_15266.1:cds;Parent=Nla_15266.1;
Chr6	maker	CDS	421774	422872	.	-	1	ID=Nla_15266.1:cds;Parent=Nla_15266.1;
Chr6	maker	CDS	421313	421615	.	-	0	ID=Nla_15266.1:cds;Parent=Nla_15266.1;
Chr6	maker	CDS	420133	421182	.	-	0	ID=Nla_15266.1:cds;Parent=Nla_15266.1;
Chr6	maker	CDS	419575	420030	.	-	0	ID=Nla_15266.1:cds;Parent=Nla_15266.1;
Chr6	maker	gene	428519	428863	.	-	.	ID=Nla_15267;Name=Nla_15267;Alias=snap_masked-Chr6-processed-gene-4.23;
Chr6	maker	mRNA	428519	428863	.	-	.	ID=Nla_15267.1;Parent=Nla_15267;Name=Nla_15267.1;Alias=snap_masked-Chr6-processed-gene-4.23-mRNA-1;_AED=0.50;_QI=0|-1|0|1|-1|1|1|0|114;_eAED=0.50;_merge_warning=1;
Chr6	maker	exon	428519	428863	.	-	.	ID=Nla_15267.1:1;Parent=Nla_15267.1;
Chr6	maker	CDS	428519	428863	.	-	0	ID=Nla_15267.1:cds;Parent=Nla_15267.1;
Chr6	maker	gene	428938	429384	.	-	.	ID=Nla_15268;Name=Nla_15268;Alias=snap_masked-Chr6-processed-gene-4.24;
Chr6	maker	mRNA	428938	429384	.	-	.	ID=Nla_15268.1;Parent=Nla_15268;Name=Nla_15268.1;Alias=snap_masked-Chr6-processed-gene-4.24-mRNA-1;_AED=0.49;_QI=0|-1|0|1|-1|1|1|0|148;_eAED=0.49;_merge_warning=1;
Chr6	maker	exon	428938	429384	.	-	.	ID=Nla_15268.1:1;Parent=Nla_15268.1;
Chr6	maker	CDS	428938	429384	.	-	0	ID=Nla_15268.1:cds;Parent=Nla_15268.1;
Chr6	maker	gene	429391	431017	.	-	.	ID=Nla_15269;Name=Nla_15269;Alias=snap_masked-Chr6-processed-gene-4.55;
Chr6	maker	mRNA	429391	431017	.	-	.	ID=Nla_15269.1;Parent=Nla_15269;Name=Nla_15269.1;Alias=snap_masked-Chr6-processed-gene-4.55-mRNA-1;_AED=0.48;_QI=0|0|0|1|1|1|3|0|308;_eAED=0.48;_merge_warning=1;
Chr6	maker	exon	430620	431017	.	-	.	ID=Nla_15269.1:3;Parent=Nla_15269.1;
Chr6	maker	exon	430098	430169	.	-	.	ID=Nla_15269.1:2;Parent=Nla_15269.1;
Chr6	maker	exon	429391	429847	.	-	.	ID=Nla_15269.1:1;Parent=Nla_15269.1;
Chr6	maker	CDS	430620	431017	.	-	0	ID=Nla_15269.1:cds;Parent=Nla_15269.1;
Chr6	maker	CDS	430098	430169	.	-	1	ID=Nla_15269.1:cds;Parent=Nla_15269.1;
Chr6	maker	CDS	429391	429847	.	-	1	ID=Nla_15269.1:cds;Parent=Nla_15269.1;
Chr6	maker	gene	431595	432399	.	-	.	ID=Nla_15270;Name=Nla_15270;Alias=snap_masked-Chr6-processed-gene-4.26;
Chr6	maker	mRNA	431595	432399	.	-	.	ID=Nla_15270.1;Parent=Nla_15270;Name=Nla_15270.1;Alias=snap_masked-Chr6-processed-gene-4.26-mRNA-1;_AED=0.50;_QI=0|0|0|0.5|1|1|2|0|110;_eAED=0.50;_merge_warning=1;
Chr6	maker	exon	431595	431919	.	-	.	ID=Nla_15270.1:2;Parent=Nla_15270.1;
Chr6	maker	exon	432392	432399	.	-	.	ID=Nla_15270.1:1;Parent=Nla_15270.1;
Chr6	maker	CDS	432392	432399	.	-	0	ID=Nla_15270.1:cds;Parent=Nla_15270.1;
Chr6	maker	CDS	431595	431919	.	-	1	ID=Nla_15270.1:cds;Parent=Nla_15270.1;
Chr6	maker	gene	435409	437056	.	-	.	ID=Nla_15271;Name=Nla_15271;Alias=snap_masked-Chr6-processed-gene-4.58;
Chr6	maker	mRNA	435409	437056	.	-	.	ID=Nla_15271.1;Parent=Nla_15271;Name=Nla_15271.1;Alias=snap_masked-Chr6-processed-gene-4.58-mRNA-1;_AED=0.82;_QI=0|0|0|0.42|1|1|7|0|131;_eAED=1.00;
Chr6	maker	exon	436969	437056	.	-	.	ID=Nla_15271.1:7;Parent=Nla_15271.1;
Chr6	maker	exon	436847	436932	.	-	.	ID=Nla_15271.1:6;Parent=Nla_15271.1;
Chr6	maker	exon	436779	436817	.	-	.	ID=Nla_15271.1:5;Parent=Nla_15271.1;
Chr6	maker	exon	436396	436433	.	-	.	ID=Nla_15271.1:4;Parent=Nla_15271.1;
Chr6	maker	exon	436139	436256	.	-	.	ID=Nla_15271.1:3;Parent=Nla_15271.1;
Chr6	maker	exon	435784	435794	.	-	.	ID=Nla_15271.1:2;Parent=Nla_15271.1;
Chr6	maker	exon	435409	435424	.	-	.	ID=Nla_15271.1:1;Parent=Nla_15271.1;
Chr6	maker	CDS	436969	437056	.	-	0	ID=Nla_15271.1:cds;Parent=Nla_15271.1;
Chr6	maker	CDS	436847	436932	.	-	2	ID=Nla_15271.1:cds;Parent=Nla_15271.1;
Chr6	maker	CDS	436779	436817	.	-	0	ID=Nla_15271.1:cds;Parent=Nla_15271.1;
Chr6	maker	CDS	436396	436433	.	-	0	ID=Nla_15271.1:cds;Parent=Nla_15271.1;
Chr6	maker	CDS	436139	436256	.	-	1	ID=Nla_15271.1:cds;Parent=Nla_15271.1;
Chr6	maker	CDS	435784	435794	.	-	0	ID=Nla_15271.1:cds;Parent=Nla_15271.1;
Chr6	maker	CDS	435409	435424	.	-	1	ID=Nla_15271.1:cds;Parent=Nla_15271.1;
Chr6	maker	gene	437240	441243	.	-	.	ID=Nla_15272;Name=Nla_15272;Alias=maker-Chr6-snap-gene-4.99;
Chr6	maker	mRNA	437240	441243	.	-	.	ID=Nla_15272.1;Parent=Nla_15272;Name=Nla_15272.1;Alias=maker-Chr6-snap-gene-4.99-mRNA-1;_AED=0.42;_QI=0|0.5|0.28|1|0.66|0.57|7|0|1136;_eAED=0.42;
Chr6	maker	exon	437240	437797	.	-	.	ID=Nla_15272.1:6;Parent=Nla_15272.1;
Chr6	maker	exon	437900	438949	.	-	.	ID=Nla_15272.1:5;Parent=Nla_15272.1;
Chr6	maker	exon	439080	439382	.	-	.	ID=Nla_15272.1:4;Parent=Nla_15272.1;
Chr6	maker	exon	439559	440636	.	-	.	ID=Nla_15272.1:3;Parent=Nla_15272.1;
Chr6	maker	exon	440781	441110	.	-	.	ID=Nla_15272.1:2;Parent=Nla_15272.1;
Chr6	maker	exon	441152	441243	.	-	.	ID=Nla_15272.1:1;Parent=Nla_15272.1;
Chr6	maker	CDS	441152	441243	.	-	0	ID=Nla_15272.1:cds;Parent=Nla_15272.1;
Chr6	maker	CDS	440781	441110	.	-	1	ID=Nla_15272.1:cds;Parent=Nla_15272.1;
Chr6	maker	CDS	439559	440636	.	-	1	ID=Nla_15272.1:cds;Parent=Nla_15272.1;
Chr6	maker	CDS	439080	439382	.	-	0	ID=Nla_15272.1:cds;Parent=Nla_15272.1;
Chr6	maker	CDS	437900	438949	.	-	0	ID=Nla_15272.1:cds;Parent=Nla_15272.1;
Chr6	maker	CDS	437240	437797	.	-	0	ID=Nla_15272.1:cds;Parent=Nla_15272.1;
Chr6	maker	gene	448252	460879	.	-	.	ID=Nla_15274;Name=Nla_15274;Alias=maker-Chr6-snap-gene-4.100;
Chr6	maker	mRNA	448252	460879	.	-	.	ID=Nla_15274.1;Parent=Nla_15274;Name=Nla_15274.1;Alias=maker-Chr6-snap-gene-4.100-mRNA-1;_AED=0.42;_QI=0|0|0|0.87|0.71|0.5|8|0|1255;_eAED=0.42;
Chr6	maker	exon	460348	460879	.	-	.	ID=Nla_15274.1:8;Parent=Nla_15274.1;
Chr6	maker	exon	456637	457054	.	-	.	ID=Nla_15274.1:7;Parent=Nla_15274.1;
Chr6	maker	exon	451416	452511	.	-	.	ID=Nla_15274.1:6;Parent=Nla_15274.1;
Chr6	maker	exon	450817	451119	.	-	.	ID=Nla_15274.1:5;Parent=Nla_15274.1;
Chr6	maker	exon	450447	450727	.	-	.	ID=Nla_15274.1:4;Parent=Nla_15274.1;
Chr6	maker	exon	449665	450442	.	-	.	ID=Nla_15274.1:3;Parent=Nla_15274.1;
Chr6	maker	exon	449216	449564	.	-	.	ID=Nla_15274.1:2;Parent=Nla_15274.1;
Chr6	maker	exon	448252	448262	.	-	.	ID=Nla_15274.1:1;Parent=Nla_15274.1;
[truncated: 606,965+ more rows]

## Sheet: S4
SL01	maker	gene	25259	27845	.	+	.	ID=SL01G0000010;Name=SL01G0000010
[truncated: 429,876+ more rows]

[truncated: 13 more sheets: S5, S6, S7, S8, S9, S10, S11, S12, S13, S14, S15, S16, S17]
